# Supplementary material for: A mind-brain-body dataset of MRI, EEG, cognition, emotion, and peripheral physiology in young and old adults
Source: Sci Data. 2019 Feb 12;6:180308. doi: 10.1038/sdata.2018.308 (PMC6371893; doi:10.1038/sdata.2018.308)
Supplement: Supplementary file 1 [file sdata2018308-isa1.zip]

Archive with 4 entries (4 files):
- i_Investigation.txt
- s_Babayan195A_study.txt
- a_Babayan195A_imaging.txt
- a_Babayan195A_behavioural.txt
