# Supplementary material for: A mind-brain-body dataset of MRI, EEG, cognition, emotion, and peripheral physiology in young and old adults
Source: Sci Data. 2019 Feb 12;6:180308. doi: 10.1038/sdata.2018.308 (PMC6371893; doi:10.1038/sdata.2018.308)
Supplement: Supplementary file 1 [file sdata2018308-isa1.zip › s_Babayan195A_study.txt]

Source Name	Characteristics[organism]	Term Source REF	Term Accession Number	Characteristics[organism part]	Term Source REF	Term Accession Number	Protocol REF	Sample Name	Factor Value[age range]	Factor Value[sex]	Factor Value[handedness]
participants from clinic for cognitive neurology of the university clinic leipzig and the max planck institute for human and cognitive and brain sciences	Homo sapiens	NCBITaxon	NCBITaxon:9606	brain	UBERON	UBERON:0000955	Recruitment and Exclusion Criteria	sub-010017	20-25	male	right
participants from clinic for cognitive neurology of the university clinic leipzig and the max planck institute for human and cognitive and brain sciences	Homo sapiens	NCBITaxon	NCBITaxon:9606	brain	UBERON	UBERON:0000955	Recruitment and Exclusion Criteria	sub-010015	20-25	male	right
participants from clinic for cognitive neurology of the university clinic leipzig and the max planck institute for human and cognitive and brain sciences	Homo sapiens	NCBITaxon	NCBITaxon:9606	brain	UBERON	UBERON:0000955	Recruitment and Exclusion Criteria	sub-010100	25-30	male	right
participants from clinic for cognitive neurology of the university clinic leipzig and the max planck institute for human and cognitive and brain sciences	Homo sapiens	NCBITaxon	NCBITaxon:9606	brain	UBERON	UBERON:0000955	Recruitment and Exclusion Criteria	sub-010003	20-25	female	right
participants from clinic for cognitive neurology of the university clinic leipzig and the max planck institute for human and cognitive and brain sciences	Homo sapiens	NCBITaxon	NCBITaxon:9606	brain	UBERON	UBERON:0000955	Recruitment and Exclusion Criteria	sub-010022	20-25	male	right
participants from clinic for cognitive neurology of the university clinic leipzig and the max planck institute for human and cognitive and brain sciences	Homo sapiens	NCBITaxon	NCBITaxon:9606	brain	UBERON	UBERON:0000955	Recruitment and Exclusion Criteria	sub-010021	25-30	female	right
participants from clinic for cognitive neurology of the university clinic leipzig and the max planck institute for human and cognitive and brain sciences	Homo sapiens	NCBITaxon	NCBITaxon:9606	brain	UBERON	UBERON:0000955	Recruitment and Exclusion Criteria	sub-010023	25-30	female	right
participants from clinic for cognitive neurology of the university clinic leipzig and the max planck institute for human and cognitive and brain sciences	Homo sapiens	NCBITaxon	NCBITaxon:9606	brain	UBERON	UBERON:0000955	Recruitment and Exclusion Criteria	sub-010104	60-65	female	right
participants from clinic for cognitive neurology of the university clinic leipzig and the max planck institute for human and cognitive and brain sciences	Homo sapiens	NCBITaxon	NCBITaxon:9606	brain	UBERON	UBERON:0000955	Recruitment and Exclusion Criteria	sub-010010	25-30	male	right
participants from clinic for cognitive neurology of the university clinic leipzig and the max planck institute for human and cognitive and brain sciences	Homo sapiens	NCBITaxon	NCBITaxon:9606	brain	UBERON	UBERON:0000955	Recruitment and Exclusion Criteria	sub-010016	25-30	female	right
participants from clinic for cognitive neurology of the university clinic leipzig and the max planck institute for human and cognitive and brain sciences	Homo sapiens	NCBITaxon	NCBITaxon:9606	brain	UBERON	UBERON:0000955	Recruitment and Exclusion Criteria	sub-010019	20-25	female	right
participants from clinic for cognitive neurology of the university clinic leipzig and the max planck institute for human and cognitive and brain sciences	Homo sapiens	NCBITaxon	NCBITaxon:9606	brain	UBERON	UBERON:0000955	Recruitment and Exclusion Criteria	sub-010024	20-25	male	right
participants from clinic for cognitive neurology of the university clinic leipzig and the max planck institute for human and cognitive and brain sciences	Homo sapiens	NCBITaxon	NCBITaxon:9606	brain	UBERON	UBERON:0000955	Recruitment and Exclusion Criteria	sub-010169	20-25	female	right
participants from clinic for cognitive neurology of the university clinic leipzig and the max planck institute for human and cognitive and brain sciences	Homo sapiens	NCBITaxon	NCBITaxon:9606	brain	UBERON	UBERON:0000955	Recruitment and Exclusion Criteria	sub-010026	60-65	male	right
participants from clinic for cognitive neurology of the university clinic leipzig and the max planck institute for human and cognitive and brain sciences	Homo sapiens	NCBITaxon	NCBITaxon:9606	brain	UBERON	UBERON:0000955	Recruitment and Exclusion Criteria	sub-010027	20-25	male	right
participants from clinic for cognitive neurology of the university clinic leipzig and the max planck institute for human and cognitive and brain sciences	Homo sapiens	NCBITaxon	NCBITaxon:9606	brain	UBERON	UBERON:0000955	Recruitment and Exclusion Criteria	sub-010134	20-25	female	ambidextrous
participants from clinic for cognitive neurology of the university clinic leipzig and the max planck institute for human and cognitive and brain sciences	Homo sapiens	NCBITaxon	NCBITaxon:9606	brain	UBERON	UBERON:0000955	Recruitment and Exclusion Criteria	sub-010028	25-30	female	left
participants from clinic for cognitive neurology of the university clinic leipzig and the max planck institute for human and cognitive and brain sciences	Homo sapiens	NCBITaxon	NCBITaxon:9606	brain	UBERON	UBERON:0000955	Recruitment and Exclusion Criteria	sub-010029	30-35	female	right
participants from clinic for cognitive neurology of the university clinic leipzig and the max planck institute for human and cognitive and brain sciences	Homo sapiens	NCBITaxon	NCBITaxon:9606	brain	UBERON	UBERON:0000955	Recruitment and Exclusion Criteria	sub-010030	20-25	male	right
participants from clinic for cognitive neurology of the university clinic leipzig and the max planck institute for human and cognitive and brain sciences	Homo sapiens	NCBITaxon	NCBITaxon:9606	brain	UBERON	UBERON:0000955	Recruitment and Exclusion Criteria	sub-010150	20-25	female	right
participants from clinic for cognitive neurology of the university clinic leipzig and the max planck institute for human and cognitive and brain sciences	Homo sapiens	NCBITaxon	NCBITaxon:9606	brain	UBERON	UBERON:0000955	Recruitment and Exclusion Criteria	sub-010032	20-25	female	right
participants from clinic for cognitive neurology of the university clinic leipzig and the max planck institute for human and cognitive and brain sciences	Homo sapiens	NCBITaxon	NCBITaxon:9606	brain	UBERON	UBERON:0000955	Recruitment and Exclusion Criteria	sub-010031	20-25	female	right
participants from clinic for cognitive neurology of the university clinic leipzig and the max planck institute for human and cognitive and brain sciences	Homo sapiens	NCBITaxon	NCBITaxon:9606	brain	UBERON	UBERON:0000955	Recruitment and Exclusion Criteria	sub-010321	20-25	female	right
participants from clinic for cognitive neurology of the university clinic leipzig and the max planck institute for human and cognitive and brain sciences	Homo sapiens	NCBITaxon	NCBITaxon:9606	brain	UBERON	UBERON:0000955	Recruitment and Exclusion Criteria	sub-010033	20-25	female	right
participants from clinic for cognitive neurology of the university clinic leipzig and the max planck institute for human and cognitive and brain sciences	Homo sapiens	NCBITaxon	NCBITaxon:9606	brain	UBERON	UBERON:0000955	Recruitment and Exclusion Criteria	sub-010020	20-25	male	right
participants from clinic for cognitive neurology of the university clinic leipzig and the max planck institute for human and cognitive and brain sciences	Homo sapiens	NCBITaxon	NCBITaxon:9606	brain	UBERON	UBERON:0000955	Recruitment and Exclusion Criteria	sub-010170	25-30	male	right
participants from clinic for cognitive neurology of the university clinic leipzig and the max planck institute for human and cognitive and brain sciences	Homo sapiens	NCBITaxon	NCBITaxon:9606	brain	UBERON	UBERON:0000955	Recruitment and Exclusion Criteria	sub-010110	25-30	male	right
participants from clinic for cognitive neurology of the university clinic leipzig and the max planck institute for human and cognitive and brain sciences	Homo sapiens	NCBITaxon	NCBITaxon:9606	brain	UBERON	UBERON:0000955	Recruitment and Exclusion Criteria	sub-010183	20-25	male	right
participants from clinic for cognitive neurology of the university clinic leipzig and the max planck institute for human and cognitive and brain sciences	Homo sapiens	NCBITaxon	NCBITaxon:9606	brain	UBERON	UBERON:0000955	Recruitment and Exclusion Criteria	sub-010035	25-30	female	left
participants from clinic for cognitive neurology of the university clinic leipzig and the max planck institute for human and cognitive and brain sciences	Homo sapiens	NCBITaxon	NCBITaxon:9606	brain	UBERON	UBERON:0000955	Recruitment and Exclusion Criteria	sub-010197	20-25	female	right
participants from clinic for cognitive neurology of the university clinic leipzig and the max planck institute for human and cognitive and brain sciences	Homo sapiens	NCBITaxon	NCBITaxon:9606	brain	UBERON	UBERON:0000955	Recruitment and Exclusion Criteria	sub-010202	20-25	male	right
participants from clinic for cognitive neurology of the university clinic leipzig and the max planck institute for human and cognitive and brain sciences	Homo sapiens	NCBITaxon	NCBITaxon:9606	brain	UBERON	UBERON:0000955	Recruitment and Exclusion Criteria	sub-010034	25-30	male	right
participants from clinic for cognitive neurology of the university clinic leipzig and the max planck institute for human and cognitive and brain sciences	Homo sapiens	NCBITaxon	NCBITaxon:9606	brain	UBERON	UBERON:0000955	Recruitment and Exclusion Criteria	sub-010199	60-65	male	right
participants from clinic for cognitive neurology of the university clinic leipzig and the max planck institute for human and cognitive and brain sciences	Homo sapiens	NCBITaxon	NCBITaxon:9606	brain	UBERON	UBERON:0000955	Recruitment and Exclusion Criteria	sub-010040	20-25	female	right
participants from clinic for cognitive neurology of the university clinic leipzig and the max planck institute for human and cognitive and brain sciences	Homo sapiens	NCBITaxon	NCBITaxon:9606	brain	UBERON	UBERON:0000955	Recruitment and Exclusion Criteria	sub-010039	70-75	male	right
participants from clinic for cognitive neurology of the university clinic leipzig and the max planck institute for human and cognitive and brain sciences	Homo sapiens	NCBITaxon	NCBITaxon:9606	brain	UBERON	UBERON:0000955	Recruitment and Exclusion Criteria	sub-010006	65-70	female	ambidextrous
participants from clinic for cognitive neurology of the university clinic leipzig and the max planck institute for human and cognitive and brain sciences	Homo sapiens	NCBITaxon	NCBITaxon:9606	brain	UBERON	UBERON:0000955	Recruitment and Exclusion Criteria	sub-010012	60-65	female	right
participants from clinic for cognitive neurology of the university clinic leipzig and the max planck institute for human and cognitive and brain sciences	Homo sapiens	NCBITaxon	NCBITaxon:9606	brain	UBERON	UBERON:0000955	Recruitment and Exclusion Criteria	sub-010219	70-75	female	right
participants from clinic for cognitive neurology of the university clinic leipzig and the max planck institute for human and cognitive and brain sciences	Homo sapiens	NCBITaxon	NCBITaxon:9606	brain	UBERON	UBERON:0000955	Recruitment and Exclusion Criteria	sub-010041	70-75	male	left
participants from clinic for cognitive neurology of the university clinic leipzig and the max planck institute for human and cognitive and brain sciences	Homo sapiens	NCBITaxon	NCBITaxon:9606	brain	UBERON	UBERON:0000955	Recruitment and Exclusion Criteria	sub-010222	65-70	female	right
participants from clinic for cognitive neurology of the university clinic leipzig and the max planck institute for human and cognitive and brain sciences	Homo sapiens	NCBITaxon	NCBITaxon:9606	brain	UBERON	UBERON:0000955	Recruitment and Exclusion Criteria	sub-010002	65-70	female	right
participants from clinic for cognitive neurology of the university clinic leipzig and the max planck institute for human and cognitive and brain sciences	Homo sapiens	NCBITaxon	NCBITaxon:9606	brain	UBERON	UBERON:0000955	Recruitment and Exclusion Criteria	sub-010004	65-70	female	right
participants from clinic for cognitive neurology of the university clinic leipzig and the max planck institute for human and cognitive and brain sciences	Homo sapiens	NCBITaxon	NCBITaxon:9606	brain	UBERON	UBERON:0000955	Recruitment and Exclusion Criteria	sub-010044	65-70	female	right
participants from clinic for cognitive neurology of the university clinic leipzig and the max planck institute for human and cognitive and brain sciences	Homo sapiens	NCBITaxon	NCBITaxon:9606	brain	UBERON	UBERON:0000955	Recruitment and Exclusion Criteria	sub-010037	65-70	female	right
participants from clinic for cognitive neurology of the university clinic leipzig and the max planck institute for human and cognitive and brain sciences	Homo sapiens	NCBITaxon	NCBITaxon:9606	brain	UBERON	UBERON:0000955	Recruitment and Exclusion Criteria	sub-010223	70-75	female	right
participants from clinic for cognitive neurology of the university clinic leipzig and the max planck institute for human and cognitive and brain sciences	Homo sapiens	NCBITaxon	NCBITaxon:9606	brain	UBERON	UBERON:0000955	Recruitment and Exclusion Criteria	sub-010043	60-65	female	right
participants from clinic for cognitive neurology of the university clinic leipzig and the max planck institute for human and cognitive and brain sciences	Homo sapiens	NCBITaxon	NCBITaxon:9606	brain	UBERON	UBERON:0000955	Recruitment and Exclusion Criteria	sub-010045	65-70	female	right
participants from clinic for cognitive neurology of the university clinic leipzig and the max planck institute for human and cognitive and brain sciences	Homo sapiens	NCBITaxon	NCBITaxon:9606	brain	UBERON	UBERON:0000955	Recruitment and Exclusion Criteria	sub-010047	75-80	female	right
participants from clinic for cognitive neurology of the university clinic leipzig and the max planck institute for human and cognitive and brain sciences	Homo sapiens	NCBITaxon	NCBITaxon:9606	brain	UBERON	UBERON:0000955	Recruitment and Exclusion Criteria	sub-010007	65-70	female	right
participants from clinic for cognitive neurology of the university clinic leipzig and the max planck institute for human and cognitive and brain sciences	Homo sapiens	NCBITaxon	NCBITaxon:9606	brain	UBERON	UBERON:0000955	Recruitment and Exclusion Criteria	sub-010046	65-70	male	right
participants from clinic for cognitive neurology of the university clinic leipzig and the max planck institute for human and cognitive and brain sciences	Homo sapiens	NCBITaxon	NCBITaxon:9606	brain	UBERON	UBERON:0000955	Recruitment and Exclusion Criteria	sub-010048	65-70	female	left
participants from clinic for cognitive neurology of the university clinic leipzig and the max planck institute for human and cognitive and brain sciences	Homo sapiens	NCBITaxon	NCBITaxon:9606	brain	UBERON	UBERON:0000955	Recruitment and Exclusion Criteria	sub-010049	70-75	female	right
participants from clinic for cognitive neurology of the university clinic leipzig and the max planck institute for human and cognitive and brain sciences	Homo sapiens	NCBITaxon	NCBITaxon:9606	brain	UBERON	UBERON:0000955	Recruitment and Exclusion Criteria	sub-010234	70-75	female	right
participants from clinic for cognitive neurology of the university clinic leipzig and the max planck institute for human and cognitive and brain sciences	Homo sapiens	NCBITaxon	NCBITaxon:9606	brain	UBERON	UBERON:0000955	Recruitment and Exclusion Criteria	sub-010059	75-80	male	right
participants from clinic for cognitive neurology of the university clinic leipzig and the max planck institute for human and cognitive and brain sciences	Homo sapiens	NCBITaxon	NCBITaxon:9606	brain	UBERON	UBERON:0000955	Recruitment and Exclusion Criteria	sub-010236	30-35	male	right
participants from clinic for cognitive neurology of the university clinic leipzig and the max planck institute for human and cognitive and brain sciences	Homo sapiens	NCBITaxon	NCBITaxon:9606	brain	UBERON	UBERON:0000955	Recruitment and Exclusion Criteria	sub-010056	20-25	male	right
participants from clinic for cognitive neurology of the university clinic leipzig and the max planck institute for human and cognitive and brain sciences	Homo sapiens	NCBITaxon	NCBITaxon:9606	brain	UBERON	UBERON:0000955	Recruitment and Exclusion Criteria	sub-010062	25-30	female	right
participants from clinic for cognitive neurology of the university clinic leipzig and the max planck institute for human and cognitive and brain sciences	Homo sapiens	NCBITaxon	NCBITaxon:9606	brain	UBERON	UBERON:0000955	Recruitment and Exclusion Criteria	sub-010063	20-25	male	right
participants from clinic for cognitive neurology of the university clinic leipzig and the max planck institute for human and cognitive and brain sciences	Homo sapiens	NCBITaxon	NCBITaxon:9606	brain	UBERON	UBERON:0000955	Recruitment and Exclusion Criteria	sub-010060	30-35	male	right
participants from clinic for cognitive neurology of the university clinic leipzig and the max planck institute for human and cognitive and brain sciences	Homo sapiens	NCBITaxon	NCBITaxon:9606	brain	UBERON	UBERON:0000955	Recruitment and Exclusion Criteria	sub-010051	65-70	male	right
participants from clinic for cognitive neurology of the university clinic leipzig and the max planck institute for human and cognitive and brain sciences	Homo sapiens	NCBITaxon	NCBITaxon:9606	brain	UBERON	UBERON:0000955	Recruitment and Exclusion Criteria	sub-010050	60-65	female	right
participants from clinic for cognitive neurology of the university clinic leipzig and the max planck institute for human and cognitive and brain sciences	Homo sapiens	NCBITaxon	NCBITaxon:9606	brain	UBERON	UBERON:0000955	Recruitment and Exclusion Criteria	sub-010042	30-35	female	right
participants from clinic for cognitive neurology of the university clinic leipzig and the max planck institute for human and cognitive and brain sciences	Homo sapiens	NCBITaxon	NCBITaxon:9606	brain	UBERON	UBERON:0000955	Recruitment and Exclusion Criteria	sub-010068	25-30	female	right
participants from clinic for cognitive neurology of the university clinic leipzig and the max planck institute for human and cognitive and brain sciences	Homo sapiens	NCBITaxon	NCBITaxon:9606	brain	UBERON	UBERON:0000955	Recruitment and Exclusion Criteria	sub-010070	20-25	male	right
participants from clinic for cognitive neurology of the university clinic leipzig and the max planck institute for human and cognitive and brain sciences	Homo sapiens	NCBITaxon	NCBITaxon:9606	brain	UBERON	UBERON:0000955	Recruitment and Exclusion Criteria	sub-010238	20-25	male	right
participants from clinic for cognitive neurology of the university clinic leipzig and the max planck institute for human and cognitive and brain sciences	Homo sapiens	NCBITaxon	NCBITaxon:9606	brain	UBERON	UBERON:0000955	Recruitment and Exclusion Criteria	sub-010207	20-25	male	right
participants from clinic for cognitive neurology of the university clinic leipzig and the max planck institute for human and cognitive and brain sciences	Homo sapiens	NCBITaxon	NCBITaxon:9606	brain	UBERON	UBERON:0000955	Recruitment and Exclusion Criteria	sub-010069	20-25	male	right
participants from clinic for cognitive neurology of the university clinic leipzig and the max planck institute for human and cognitive and brain sciences	Homo sapiens	NCBITaxon	NCBITaxon:9606	brain	UBERON	UBERON:0000955	Recruitment and Exclusion Criteria	sub-010073	20-25	male	right
participants from clinic for cognitive neurology of the university clinic leipzig and the max planck institute for human and cognitive and brain sciences	Homo sapiens	NCBITaxon	NCBITaxon:9606	brain	UBERON	UBERON:0000955	Recruitment and Exclusion Criteria	sub-010075	20-25	female	right
participants from clinic for cognitive neurology of the university clinic leipzig and the max planck institute for human and cognitive and brain sciences	Homo sapiens	NCBITaxon	NCBITaxon:9606	brain	UBERON	UBERON:0000955	Recruitment and Exclusion Criteria	sub-010076	25-30	female	right
participants from clinic for cognitive neurology of the university clinic leipzig and the max planck institute for human and cognitive and brain sciences	Homo sapiens	NCBITaxon	NCBITaxon:9606	brain	UBERON	UBERON:0000955	Recruitment and Exclusion Criteria	sub-010065	20-25	male	left
participants from clinic for cognitive neurology of the university clinic leipzig and the max planck institute for human and cognitive and brain sciences	Homo sapiens	NCBITaxon	NCBITaxon:9606	brain	UBERON	UBERON:0000955	Recruitment and Exclusion Criteria	sub-010077	20-25	female	right
participants from clinic for cognitive neurology of the university clinic leipzig and the max planck institute for human and cognitive and brain sciences	Homo sapiens	NCBITaxon	NCBITaxon:9606	brain	UBERON	UBERON:0000955	Recruitment and Exclusion Criteria	sub-010061	25-30	male	right
participants from clinic for cognitive neurology of the university clinic leipzig and the max planck institute for human and cognitive and brain sciences	Homo sapiens	NCBITaxon	NCBITaxon:9606	brain	UBERON	UBERON:0000955	Recruitment and Exclusion Criteria	sub-010074	30-35	male	right
participants from clinic for cognitive neurology of the university clinic leipzig and the max planck institute for human and cognitive and brain sciences	Homo sapiens	NCBITaxon	NCBITaxon:9606	brain	UBERON	UBERON:0000955	Recruitment and Exclusion Criteria	sub-010078	20-25	female	right
participants from clinic for cognitive neurology of the university clinic leipzig and the max planck institute for human and cognitive and brain sciences	Homo sapiens	NCBITaxon	NCBITaxon:9606	brain	UBERON	UBERON:0000955	Recruitment and Exclusion Criteria	sub-010052	25-30	male	right
participants from clinic for cognitive neurology of the university clinic leipzig and the max planck institute for human and cognitive and brain sciences	Homo sapiens	NCBITaxon	NCBITaxon:9606	brain	UBERON	UBERON:0000955	Recruitment and Exclusion Criteria	sub-010071	25-30	male	right
participants from clinic for cognitive neurology of the university clinic leipzig and the max planck institute for human and cognitive and brain sciences	Homo sapiens	NCBITaxon	NCBITaxon:9606	brain	UBERON	UBERON:0000955	Recruitment and Exclusion Criteria	sub-010080	30-35	female	right
participants from clinic for cognitive neurology of the university clinic leipzig and the max planck institute for human and cognitive and brain sciences	Homo sapiens	NCBITaxon	NCBITaxon:9606	brain	UBERON	UBERON:0000955	Recruitment and Exclusion Criteria	sub-010067	20-25	male	right
participants from clinic for cognitive neurology of the university clinic leipzig and the max planck institute for human and cognitive and brain sciences	Homo sapiens	NCBITaxon	NCBITaxon:9606	brain	UBERON	UBERON:0000955	Recruitment and Exclusion Criteria	sub-010064	20-25	female	right
participants from clinic for cognitive neurology of the university clinic leipzig and the max planck institute for human and cognitive and brain sciences	Homo sapiens	NCBITaxon	NCBITaxon:9606	brain	UBERON	UBERON:0000955	Recruitment and Exclusion Criteria	sub-010072	25-30	male	right
participants from clinic for cognitive neurology of the university clinic leipzig and the max planck institute for human and cognitive and brain sciences	Homo sapiens	NCBITaxon	NCBITaxon:9606	brain	UBERON	UBERON:0000955	Recruitment and Exclusion Criteria	sub-010081	60-65	male	right
participants from clinic for cognitive neurology of the university clinic leipzig and the max planck institute for human and cognitive and brain sciences	Homo sapiens	NCBITaxon	NCBITaxon:9606	brain	UBERON	UBERON:0000955	Recruitment and Exclusion Criteria	sub-010079	25-30	female	left
participants from clinic for cognitive neurology of the university clinic leipzig and the max planck institute for human and cognitive and brain sciences	Homo sapiens	NCBITaxon	NCBITaxon:9606	brain	UBERON	UBERON:0000955	Recruitment and Exclusion Criteria	sub-010240	25-30	male	right
participants from clinic for cognitive neurology of the university clinic leipzig and the max planck institute for human and cognitive and brain sciences	Homo sapiens	NCBITaxon	NCBITaxon:9606	brain	UBERON	UBERON:0000955	Recruitment and Exclusion Criteria	sub-010083	20-25	female	right
participants from clinic for cognitive neurology of the university clinic leipzig and the max planck institute for human and cognitive and brain sciences	Homo sapiens	NCBITaxon	NCBITaxon:9606	brain	UBERON	UBERON:0000955	Recruitment and Exclusion Criteria	sub-010084	20-25	female	right
participants from clinic for cognitive neurology of the university clinic leipzig and the max planck institute for human and cognitive and brain sciences	Homo sapiens	NCBITaxon	NCBITaxon:9606	brain	UBERON	UBERON:0000955	Recruitment and Exclusion Criteria	sub-010053	20-25	male	right
participants from clinic for cognitive neurology of the university clinic leipzig and the max planck institute for human and cognitive and brain sciences	Homo sapiens	NCBITaxon	NCBITaxon:9606	brain	UBERON	UBERON:0000955	Recruitment and Exclusion Criteria	sub-010237	30-35	male	right
participants from clinic for cognitive neurology of the university clinic leipzig and the max planck institute for human and cognitive and brain sciences	Homo sapiens	NCBITaxon	NCBITaxon:9606	brain	UBERON	UBERON:0000955	Recruitment and Exclusion Criteria	sub-010085	70-75	male	right
participants from clinic for cognitive neurology of the university clinic leipzig and the max planck institute for human and cognitive and brain sciences	Homo sapiens	NCBITaxon	NCBITaxon:9606	brain	UBERON	UBERON:0000955	Recruitment and Exclusion Criteria	sub-010066	25-30	male	right
participants from clinic for cognitive neurology of the university clinic leipzig and the max planck institute for human and cognitive and brain sciences	Homo sapiens	NCBITaxon	NCBITaxon:9606	brain	UBERON	UBERON:0000955	Recruitment and Exclusion Criteria	sub-010086	65-70	female	ambedextor
participants from clinic for cognitive neurology of the university clinic leipzig and the max planck institute for human and cognitive and brain sciences	Homo sapiens	NCBITaxon	NCBITaxon:9606	brain	UBERON	UBERON:0000955	Recruitment and Exclusion Criteria	sub-010235	70-75	female	right
participants from clinic for cognitive neurology of the university clinic leipzig and the max planck institute for human and cognitive and brain sciences	Homo sapiens	NCBITaxon	NCBITaxon:9606	brain	UBERON	UBERON:0000955	Recruitment and Exclusion Criteria	sub-010089	60-65	male	right
participants from clinic for cognitive neurology of the university clinic leipzig and the max planck institute for human and cognitive and brain sciences	Homo sapiens	NCBITaxon	NCBITaxon:9606	brain	UBERON	UBERON:0000955	Recruitment and Exclusion Criteria	sub-010087	75-80	female	right
participants from clinic for cognitive neurology of the university clinic leipzig and the max planck institute for human and cognitive and brain sciences	Homo sapiens	NCBITaxon	NCBITaxon:9606	brain	UBERON	UBERON:0000955	Recruitment and Exclusion Criteria	sub-010242	60-65	female	right
participants from clinic for cognitive neurology of the university clinic leipzig and the max planck institute for human and cognitive and brain sciences	Homo sapiens	NCBITaxon	NCBITaxon:9606	brain	UBERON	UBERON:0000955	Recruitment and Exclusion Criteria	sub-010038	25-30	female	ambidextrous
participants from clinic for cognitive neurology of the university clinic leipzig and the max planck institute for human and cognitive and brain sciences	Homo sapiens	NCBITaxon	NCBITaxon:9606	brain	UBERON	UBERON:0000955	Recruitment and Exclusion Criteria	sub-010246	60-65	male	right
participants from clinic for cognitive neurology of the university clinic leipzig and the max planck institute for human and cognitive and brain sciences	Homo sapiens	NCBITaxon	NCBITaxon:9606	brain	UBERON	UBERON:0000955	Recruitment and Exclusion Criteria	sub-010243	75-80	male	right
participants from clinic for cognitive neurology of the university clinic leipzig and the max planck institute for human and cognitive and brain sciences	Homo sapiens	NCBITaxon	NCBITaxon:9606	brain	UBERON	UBERON:0000955	Recruitment and Exclusion Criteria	sub-010090	65-70	female	right
participants from clinic for cognitive neurology of the university clinic leipzig and the max planck institute for human and cognitive and brain sciences	Homo sapiens	NCBITaxon	NCBITaxon:9606	brain	UBERON	UBERON:0000955	Recruitment and Exclusion Criteria	sub-010247	70-75	female	right
participants from clinic for cognitive neurology of the university clinic leipzig and the max planck institute for human and cognitive and brain sciences	Homo sapiens	NCBITaxon	NCBITaxon:9606	brain	UBERON	UBERON:0000955	Recruitment and Exclusion Criteria	sub-010248	65-70	female	right
participants from clinic for cognitive neurology of the university clinic leipzig and the max planck institute for human and cognitive and brain sciences	Homo sapiens	NCBITaxon	NCBITaxon:9606	brain	UBERON	UBERON:0000955	Recruitment and Exclusion Criteria	sub-010244	70-75	female	right
participants from clinic for cognitive neurology of the university clinic leipzig and the max planck institute for human and cognitive and brain sciences	Homo sapiens	NCBITaxon	NCBITaxon:9606	brain	UBERON	UBERON:0000955	Recruitment and Exclusion Criteria	sub-010250	65-70	female	right
participants from clinic for cognitive neurology of the university clinic leipzig and the max planck institute for human and cognitive and brain sciences	Homo sapiens	NCBITaxon	NCBITaxon:9606	brain	UBERON	UBERON:0000955	Recruitment and Exclusion Criteria	sub-010088	65-70	male	right
participants from clinic for cognitive neurology of the university clinic leipzig and the max planck institute for human and cognitive and brain sciences	Homo sapiens	NCBITaxon	NCBITaxon:9606	brain	UBERON	UBERON:0000955	Recruitment and Exclusion Criteria	sub-010251	70-75	male	right
participants from clinic for cognitive neurology of the university clinic leipzig and the max planck institute for human and cognitive and brain sciences	Homo sapiens	NCBITaxon	NCBITaxon:9606	brain	UBERON	UBERON:0000955	Recruitment and Exclusion Criteria	sub-010091	55-60	male	right
participants from clinic for cognitive neurology of the university clinic leipzig and the max planck institute for human and cognitive and brain sciences	Homo sapiens	NCBITaxon	NCBITaxon:9606	brain	UBERON	UBERON:0000955	Recruitment and Exclusion Criteria	sub-010245	70-75	male	right
participants from clinic for cognitive neurology of the university clinic leipzig and the max planck institute for human and cognitive and brain sciences	Homo sapiens	NCBITaxon	NCBITaxon:9606	brain	UBERON	UBERON:0000955	Recruitment and Exclusion Criteria	sub-010249	70-75	female	right
participants from clinic for cognitive neurology of the university clinic leipzig and the max planck institute for human and cognitive and brain sciences	Homo sapiens	NCBITaxon	NCBITaxon:9606	brain	UBERON	UBERON:0000955	Recruitment and Exclusion Criteria	sub-010092	70-75	male	right
participants from clinic for cognitive neurology of the university clinic leipzig and the max planck institute for human and cognitive and brain sciences	Homo sapiens	NCBITaxon	NCBITaxon:9606	brain	UBERON	UBERON:0000955	Recruitment and Exclusion Criteria	sub-010241	20-25	male	right
participants from clinic for cognitive neurology of the university clinic leipzig and the max planck institute for human and cognitive and brain sciences	Homo sapiens	NCBITaxon	NCBITaxon:9606	brain	UBERON	UBERON:0000955	Recruitment and Exclusion Criteria	sub-010094	30-35	female	right
participants from clinic for cognitive neurology of the university clinic leipzig and the max planck institute for human and cognitive and brain sciences	Homo sapiens	NCBITaxon	NCBITaxon:9606	brain	UBERON	UBERON:0000955	Recruitment and Exclusion Criteria	sub-010252	20-25	male	right
participants from clinic for cognitive neurology of the university clinic leipzig and the max planck institute for human and cognitive and brain sciences	Homo sapiens	NCBITaxon	NCBITaxon:9606	brain	UBERON	UBERON:0000955	Recruitment and Exclusion Criteria	sub-010126	20-25	female	right
participants from clinic for cognitive neurology of the university clinic leipzig and the max planck institute for human and cognitive and brain sciences	Homo sapiens	NCBITaxon	NCBITaxon:9606	brain	UBERON	UBERON:0000955	Recruitment and Exclusion Criteria	sub-010254	65-70	male	right
participants from clinic for cognitive neurology of the university clinic leipzig and the max planck institute for human and cognitive and brain sciences	Homo sapiens	NCBITaxon	NCBITaxon:9606	brain	UBERON	UBERON:0000955	Recruitment and Exclusion Criteria	sub-010093	70-75	female	right
participants from clinic for cognitive neurology of the university clinic leipzig and the max planck institute for human and cognitive and brain sciences	Homo sapiens	NCBITaxon	NCBITaxon:9606	brain	UBERON	UBERON:0000955	Recruitment and Exclusion Criteria	sub-010256	25-30	female	right
participants from clinic for cognitive neurology of the university clinic leipzig and the max planck institute for human and cognitive and brain sciences	Homo sapiens	NCBITaxon	NCBITaxon:9606	brain	UBERON	UBERON:0000955	Recruitment and Exclusion Criteria	sub-010137	25-30	female	right
participants from clinic for cognitive neurology of the university clinic leipzig and the max planck institute for human and cognitive and brain sciences	Homo sapiens	NCBITaxon	NCBITaxon:9606	brain	UBERON	UBERON:0000955	Recruitment and Exclusion Criteria	sub-010136	25-30	male	right
participants from clinic for cognitive neurology of the university clinic leipzig and the max planck institute for human and cognitive and brain sciences	Homo sapiens	NCBITaxon	NCBITaxon:9606	brain	UBERON	UBERON:0000955	Recruitment and Exclusion Criteria	sub-010142	35-40	male	right
participants from clinic for cognitive neurology of the university clinic leipzig and the max planck institute for human and cognitive and brain sciences	Homo sapiens	NCBITaxon	NCBITaxon:9606	brain	UBERON	UBERON:0000955	Recruitment and Exclusion Criteria	sub-010262	20-25	male	right
participants from clinic for cognitive neurology of the university clinic leipzig and the max planck institute for human and cognitive and brain sciences	Homo sapiens	NCBITaxon	NCBITaxon:9606	brain	UBERON	UBERON:0000955	Recruitment and Exclusion Criteria	sub-010264	25-30	male	right
participants from clinic for cognitive neurology of the university clinic leipzig and the max planck institute for human and cognitive and brain sciences	Homo sapiens	NCBITaxon	NCBITaxon:9606	brain	UBERON	UBERON:0000955	Recruitment and Exclusion Criteria	sub-010036	30-35	female	right
participants from clinic for cognitive neurology of the university clinic leipzig and the max planck institute for human and cognitive and brain sciences	Homo sapiens	NCBITaxon	NCBITaxon:9606	brain	UBERON	UBERON:0000955	Recruitment and Exclusion Criteria	sub-010239	60-65	male	right
participants from clinic for cognitive neurology of the university clinic leipzig and the max planck institute for human and cognitive and brain sciences	Homo sapiens	NCBITaxon	NCBITaxon:9606	brain	UBERON	UBERON:0000955	Recruitment and Exclusion Criteria	sub-010138	25-30	male	right
participants from clinic for cognitive neurology of the university clinic leipzig and the max planck institute for human and cognitive and brain sciences	Homo sapiens	NCBITaxon	NCBITaxon:9606	brain	UBERON	UBERON:0000955	Recruitment and Exclusion Criteria	sub-010148	60-65	male	right
participants from clinic for cognitive neurology of the university clinic leipzig and the max planck institute for human and cognitive and brain sciences	Homo sapiens	NCBITaxon	NCBITaxon:9606	brain	UBERON	UBERON:0000955	Recruitment and Exclusion Criteria	sub-010152	60-65	female	right
participants from clinic for cognitive neurology of the university clinic leipzig and the max planck institute for human and cognitive and brain sciences	Homo sapiens	NCBITaxon	NCBITaxon:9606	brain	UBERON	UBERON:0000955	Recruitment and Exclusion Criteria	sub-010146	65-70	female	right
participants from clinic for cognitive neurology of the university clinic leipzig and the max planck institute for human and cognitive and brain sciences	Homo sapiens	NCBITaxon	NCBITaxon:9606	brain	UBERON	UBERON:0000955	Recruitment and Exclusion Criteria	sub-010141	20-25	male	right
participants from clinic for cognitive neurology of the university clinic leipzig and the max planck institute for human and cognitive and brain sciences	Homo sapiens	NCBITaxon	NCBITaxon:9606	brain	UBERON	UBERON:0000955	Recruitment and Exclusion Criteria	sub-010257	60-65	male	right
participants from clinic for cognitive neurology of the university clinic leipzig and the max planck institute for human and cognitive and brain sciences	Homo sapiens	NCBITaxon	NCBITaxon:9606	brain	UBERON	UBERON:0000955	Recruitment and Exclusion Criteria	sub-010265	20-25	male	right
participants from clinic for cognitive neurology of the university clinic leipzig and the max planck institute for human and cognitive and brain sciences	Homo sapiens	NCBITaxon	NCBITaxon:9606	brain	UBERON	UBERON:0000955	Recruitment and Exclusion Criteria	sub-010258	60-65	female	right
participants from clinic for cognitive neurology of the university clinic leipzig and the max planck institute for human and cognitive and brain sciences	Homo sapiens	NCBITaxon	NCBITaxon:9606	brain	UBERON	UBERON:0000955	Recruitment and Exclusion Criteria	sub-010260	20-25	male	left
participants from clinic for cognitive neurology of the university clinic leipzig and the max planck institute for human and cognitive and brain sciences	Homo sapiens	NCBITaxon	NCBITaxon:9606	brain	UBERON	UBERON:0000955	Recruitment and Exclusion Criteria	sub-010263	20-25	male	right
participants from clinic for cognitive neurology of the university clinic leipzig and the max planck institute for human and cognitive and brain sciences	Homo sapiens	NCBITaxon	NCBITaxon:9606	brain	UBERON	UBERON:0000955	Recruitment and Exclusion Criteria	sub-010271	20-25	male	left
participants from clinic for cognitive neurology of the university clinic leipzig and the max planck institute for human and cognitive and brain sciences	Homo sapiens	NCBITaxon	NCBITaxon:9606	brain	UBERON	UBERON:0000955	Recruitment and Exclusion Criteria	sub-010269	20-25	male	right
participants from clinic for cognitive neurology of the university clinic leipzig and the max planck institute for human and cognitive and brain sciences	Homo sapiens	NCBITaxon	NCBITaxon:9606	brain	UBERON	UBERON:0000955	Recruitment and Exclusion Criteria	sub-010267	70-75	male	right
participants from clinic for cognitive neurology of the university clinic leipzig and the max planck institute for human and cognitive and brain sciences	Homo sapiens	NCBITaxon	NCBITaxon:9606	brain	UBERON	UBERON:0000955	Recruitment and Exclusion Criteria	sub-010273	25-30	male	right
participants from clinic for cognitive neurology of the university clinic leipzig and the max planck institute for human and cognitive and brain sciences	Homo sapiens	NCBITaxon	NCBITaxon:9606	brain	UBERON	UBERON:0000955	Recruitment and Exclusion Criteria	sub-010163	25-30	female	right
participants from clinic for cognitive neurology of the university clinic leipzig and the max planck institute for human and cognitive and brain sciences	Homo sapiens	NCBITaxon	NCBITaxon:9606	brain	UBERON	UBERON:0000955	Recruitment and Exclusion Criteria	sub-010165	20-25	female	right
participants from clinic for cognitive neurology of the university clinic leipzig and the max planck institute for human and cognitive and brain sciences	Homo sapiens	NCBITaxon	NCBITaxon:9606	brain	UBERON	UBERON:0000955	Recruitment and Exclusion Criteria	sub-010162	20-25	male	left
participants from clinic for cognitive neurology of the university clinic leipzig and the max planck institute for human and cognitive and brain sciences	Homo sapiens	NCBITaxon	NCBITaxon:9606	brain	UBERON	UBERON:0000955	Recruitment and Exclusion Criteria	sub-010270	20-25	female	right
participants from clinic for cognitive neurology of the university clinic leipzig and the max planck institute for human and cognitive and brain sciences	Homo sapiens	NCBITaxon	NCBITaxon:9606	brain	UBERON	UBERON:0000955	Recruitment and Exclusion Criteria	sub-010268	65-70	male	right
participants from clinic for cognitive neurology of the university clinic leipzig and the max planck institute for human and cognitive and brain sciences	Homo sapiens	NCBITaxon	NCBITaxon:9606	brain	UBERON	UBERON:0000955	Recruitment and Exclusion Criteria	sub-010155	20-25	female	left
participants from clinic for cognitive neurology of the university clinic leipzig and the max planck institute for human and cognitive and brain sciences	Homo sapiens	NCBITaxon	NCBITaxon:9606	brain	UBERON	UBERON:0000955	Recruitment and Exclusion Criteria	sub-010164	20-25	female	right
participants from clinic for cognitive neurology of the university clinic leipzig and the max planck institute for human and cognitive and brain sciences	Homo sapiens	NCBITaxon	NCBITaxon:9606	brain	UBERON	UBERON:0000955	Recruitment and Exclusion Criteria	sub-010272	65-70	male	right
participants from clinic for cognitive neurology of the university clinic leipzig and the max planck institute for human and cognitive and brain sciences	Homo sapiens	NCBITaxon	NCBITaxon:9606	brain	UBERON	UBERON:0000955	Recruitment and Exclusion Criteria	sub-010261	20-25	male	right
participants from clinic for cognitive neurology of the university clinic leipzig and the max planck institute for human and cognitive and brain sciences	Homo sapiens	NCBITaxon	NCBITaxon:9606	brain	UBERON	UBERON:0000955	Recruitment and Exclusion Criteria	sub-010266	20-25	female	right
participants from clinic for cognitive neurology of the university clinic leipzig and the max planck institute for human and cognitive and brain sciences	Homo sapiens	NCBITaxon	NCBITaxon:9606	brain	UBERON	UBERON:0000955	Recruitment and Exclusion Criteria	sub-010274	30-35	female	right
participants from clinic for cognitive neurology of the university clinic leipzig and the max planck institute for human and cognitive and brain sciences	Homo sapiens	NCBITaxon	NCBITaxon:9606	brain	UBERON	UBERON:0000955	Recruitment and Exclusion Criteria	sub-010166	20-25	female	right
participants from clinic for cognitive neurology of the university clinic leipzig and the max planck institute for human and cognitive and brain sciences	Homo sapiens	NCBITaxon	NCBITaxon:9606	brain	UBERON	UBERON:0000955	Recruitment and Exclusion Criteria	sub-010255	55-60	male	right
participants from clinic for cognitive neurology of the university clinic leipzig and the max planck institute for human and cognitive and brain sciences	Homo sapiens	NCBITaxon	NCBITaxon:9606	brain	UBERON	UBERON:0000955	Recruitment and Exclusion Criteria	sub-010275	55-60	female	right
participants from clinic for cognitive neurology of the university clinic leipzig and the max planck institute for human and cognitive and brain sciences	Homo sapiens	NCBITaxon	NCBITaxon:9606	brain	UBERON	UBERON:0000955	Recruitment and Exclusion Criteria	sub-010168	25-30	female	right
participants from clinic for cognitive neurology of the university clinic leipzig and the max planck institute for human and cognitive and brain sciences	Homo sapiens	NCBITaxon	NCBITaxon:9606	brain	UBERON	UBERON:0000955	Recruitment and Exclusion Criteria	sub-010157	20-25	female	right
participants from clinic for cognitive neurology of the university clinic leipzig and the max planck institute for human and cognitive and brain sciences	Homo sapiens	NCBITaxon	NCBITaxon:9606	brain	UBERON	UBERON:0000955	Recruitment and Exclusion Criteria	sub-010176	25-30	male	right
participants from clinic for cognitive neurology of the university clinic leipzig and the max planck institute for human and cognitive and brain sciences	Homo sapiens	NCBITaxon	NCBITaxon:9606	brain	UBERON	UBERON:0000955	Recruitment and Exclusion Criteria	sub-010276	60-65	male	right
participants from clinic for cognitive neurology of the university clinic leipzig and the max planck institute for human and cognitive and brain sciences	Homo sapiens	NCBITaxon	NCBITaxon:9606	brain	UBERON	UBERON:0000955	Recruitment and Exclusion Criteria	sub-010279	55-60	female	right
participants from clinic for cognitive neurology of the university clinic leipzig and the max planck institute for human and cognitive and brain sciences	Homo sapiens	NCBITaxon	NCBITaxon:9606	brain	UBERON	UBERON:0000955	Recruitment and Exclusion Criteria	sub-010280	65-70	female	right
participants from clinic for cognitive neurology of the university clinic leipzig and the max planck institute for human and cognitive and brain sciences	Homo sapiens	NCBITaxon	NCBITaxon:9606	brain	UBERON	UBERON:0000955	Recruitment and Exclusion Criteria	sub-010281	70-75	male	right
participants from clinic for cognitive neurology of the university clinic leipzig and the max planck institute for human and cognitive and brain sciences	Homo sapiens	NCBITaxon	NCBITaxon:9606	brain	UBERON	UBERON:0000955	Recruitment and Exclusion Criteria	sub-010278	60-65	male	right
participants from clinic for cognitive neurology of the university clinic leipzig and the max planck institute for human and cognitive and brain sciences	Homo sapiens	NCBITaxon	NCBITaxon:9606	brain	UBERON	UBERON:0000955	Recruitment and Exclusion Criteria	sub-010277	70-75	female	right
participants from clinic for cognitive neurology of the university clinic leipzig and the max planck institute for human and cognitive and brain sciences	Homo sapiens	NCBITaxon	NCBITaxon:9606	brain	UBERON	UBERON:0000955	Recruitment and Exclusion Criteria	sub-010282	70-75	male	right
participants from clinic for cognitive neurology of the university clinic leipzig and the max planck institute for human and cognitive and brain sciences	Homo sapiens	NCBITaxon	NCBITaxon:9606	brain	UBERON	UBERON:0000955	Recruitment and Exclusion Criteria	sub-010283	70-75	male	right
participants from clinic for cognitive neurology of the university clinic leipzig and the max planck institute for human and cognitive and brain sciences	Homo sapiens	NCBITaxon	NCBITaxon:9606	brain	UBERON	UBERON:0000955	Recruitment and Exclusion Criteria	sub-010284	70-75	male	right
participants from clinic for cognitive neurology of the university clinic leipzig and the max planck institute for human and cognitive and brain sciences	Homo sapiens	NCBITaxon	NCBITaxon:9606	brain	UBERON	UBERON:0000955	Recruitment and Exclusion Criteria	sub-010285	65-70	male	right
participants from clinic for cognitive neurology of the university clinic leipzig and the max planck institute for human and cognitive and brain sciences	Homo sapiens	NCBITaxon	NCBITaxon:9606	brain	UBERON	UBERON:0000955	Recruitment and Exclusion Criteria	sub-010287	65-70	male	right
participants from clinic for cognitive neurology of the university clinic leipzig and the max planck institute for human and cognitive and brain sciences	Homo sapiens	NCBITaxon	NCBITaxon:9606	brain	UBERON	UBERON:0000955	Recruitment and Exclusion Criteria	sub-010288	70-75	male	right
participants from clinic for cognitive neurology of the university clinic leipzig and the max planck institute for human and cognitive and brain sciences	Homo sapiens	NCBITaxon	NCBITaxon:9606	brain	UBERON	UBERON:0000955	Recruitment and Exclusion Criteria	sub-010290	60-65	male	right
participants from clinic for cognitive neurology of the university clinic leipzig and the max planck institute for human and cognitive and brain sciences	Homo sapiens	NCBITaxon	NCBITaxon:9606	brain	UBERON	UBERON:0000955	Recruitment and Exclusion Criteria	sub-010291	65-70	female	right
participants from clinic for cognitive neurology of the university clinic leipzig and the max planck institute for human and cognitive and brain sciences	Homo sapiens	NCBITaxon	NCBITaxon:9606	brain	UBERON	UBERON:0000955	Recruitment and Exclusion Criteria	sub-010289	60-65	male	right
participants from clinic for cognitive neurology of the university clinic leipzig and the max planck institute for human and cognitive and brain sciences	Homo sapiens	NCBITaxon	NCBITaxon:9606	brain	UBERON	UBERON:0000955	Recruitment and Exclusion Criteria	sub-010286	65-70	male	right
participants from clinic for cognitive neurology of the university clinic leipzig and the max planck institute for human and cognitive and brain sciences	Homo sapiens	NCBITaxon	NCBITaxon:9606	brain	UBERON	UBERON:0000955	Recruitment and Exclusion Criteria	sub-010191	25-30	male	right
participants from clinic for cognitive neurology of the university clinic leipzig and the max planck institute for human and cognitive and brain sciences	Homo sapiens	NCBITaxon	NCBITaxon:9606	brain	UBERON	UBERON:0000955	Recruitment and Exclusion Criteria	sub-010293	20-25	male	right
participants from clinic for cognitive neurology of the university clinic leipzig and the max planck institute for human and cognitive and brain sciences	Homo sapiens	NCBITaxon	NCBITaxon:9606	brain	UBERON	UBERON:0000955	Recruitment and Exclusion Criteria	sub-010192	25-30	male	right
participants from clinic for cognitive neurology of the university clinic leipzig and the max planck institute for human and cognitive and brain sciences	Homo sapiens	NCBITaxon	NCBITaxon:9606	brain	UBERON	UBERON:0000955	Recruitment and Exclusion Criteria	sub-010292	20-25	male	right
participants from clinic for cognitive neurology of the university clinic leipzig and the max planck institute for human and cognitive and brain sciences	Homo sapiens	NCBITaxon	NCBITaxon:9606	brain	UBERON	UBERON:0000955	Recruitment and Exclusion Criteria	sub-010193	25-30	male	right
participants from clinic for cognitive neurology of the university clinic leipzig and the max planck institute for human and cognitive and brain sciences	Homo sapiens	NCBITaxon	NCBITaxon:9606	brain	UBERON	UBERON:0000955	Recruitment and Exclusion Criteria	sub-010296	25-30	male	right
participants from clinic for cognitive neurology of the university clinic leipzig and the max planck institute for human and cognitive and brain sciences	Homo sapiens	NCBITaxon	NCBITaxon:9606	brain	UBERON	UBERON:0000955	Recruitment and Exclusion Criteria	sub-010194	25-30	male	right
participants from clinic for cognitive neurology of the university clinic leipzig and the max planck institute for human and cognitive and brain sciences	Homo sapiens	NCBITaxon	NCBITaxon:9606	brain	UBERON	UBERON:0000955	Recruitment and Exclusion Criteria	sub-010195	20-25	male	right
participants from clinic for cognitive neurology of the university clinic leipzig and the max planck institute for human and cognitive and brain sciences	Homo sapiens	NCBITaxon	NCBITaxon:9606	brain	UBERON	UBERON:0000955	Recruitment and Exclusion Criteria	sub-010294	20-25	male	right
participants from clinic for cognitive neurology of the university clinic leipzig and the max planck institute for human and cognitive and brain sciences	Homo sapiens	NCBITaxon	NCBITaxon:9606	brain	UBERON	UBERON:0000955	Recruitment and Exclusion Criteria	sub-010297	25-30	male	left
participants from clinic for cognitive neurology of the university clinic leipzig and the max planck institute for human and cognitive and brain sciences	Homo sapiens	NCBITaxon	NCBITaxon:9606	brain	UBERON	UBERON:0000955	Recruitment and Exclusion Criteria	sub-010196	25-30	male	left
participants from clinic for cognitive neurology of the university clinic leipzig and the max planck institute for human and cognitive and brain sciences	Homo sapiens	NCBITaxon	NCBITaxon:9606	brain	UBERON	UBERON:0000955	Recruitment and Exclusion Criteria	sub-010298	20-25	male	right
participants from clinic for cognitive neurology of the university clinic leipzig and the max planck institute for human and cognitive and brain sciences	Homo sapiens	NCBITaxon	NCBITaxon:9606	brain	UBERON	UBERON:0000955	Recruitment and Exclusion Criteria	sub-010200	20-25	male	right
participants from clinic for cognitive neurology of the university clinic leipzig and the max planck institute for human and cognitive and brain sciences	Homo sapiens	NCBITaxon	NCBITaxon:9606	brain	UBERON	UBERON:0000955	Recruitment and Exclusion Criteria	sub-010299	20-25	male	left
participants from clinic for cognitive neurology of the university clinic leipzig and the max planck institute for human and cognitive and brain sciences	Homo sapiens	NCBITaxon	NCBITaxon:9606	brain	UBERON	UBERON:0000955	Recruitment and Exclusion Criteria	sub-010201	25-30	male	right
participants from clinic for cognitive neurology of the university clinic leipzig and the max planck institute for human and cognitive and brain sciences	Homo sapiens	NCBITaxon	NCBITaxon:9606	brain	UBERON	UBERON:0000955	Recruitment and Exclusion Criteria	sub-010295	25-30	male	right
participants from clinic for cognitive neurology of the university clinic leipzig and the max planck institute for human and cognitive and brain sciences	Homo sapiens	NCBITaxon	NCBITaxon:9606	brain	UBERON	UBERON:0000955	Recruitment and Exclusion Criteria	sub-010300	20-25	male	right
participants from clinic for cognitive neurology of the university clinic leipzig and the max planck institute for human and cognitive and brain sciences	Homo sapiens	NCBITaxon	NCBITaxon:9606	brain	UBERON	UBERON:0000955	Recruitment and Exclusion Criteria	sub-010213	25-30	male	right
participants from clinic for cognitive neurology of the university clinic leipzig and the max planck institute for human and cognitive and brain sciences	Homo sapiens	NCBITaxon	NCBITaxon:9606	brain	UBERON	UBERON:0000955	Recruitment and Exclusion Criteria	sub-010204	25-30	male	left
participants from clinic for cognitive neurology of the university clinic leipzig and the max planck institute for human and cognitive and brain sciences	Homo sapiens	NCBITaxon	NCBITaxon:9606	brain	UBERON	UBERON:0000955	Recruitment and Exclusion Criteria	sub-010214	25-30	male	right
participants from clinic for cognitive neurology of the university clinic leipzig and the max planck institute for human and cognitive and brain sciences	Homo sapiens	NCBITaxon	NCBITaxon:9606	brain	UBERON	UBERON:0000955	Recruitment and Exclusion Criteria	sub-010301	25-30	male	right
participants from clinic for cognitive neurology of the university clinic leipzig and the max planck institute for human and cognitive and brain sciences	Homo sapiens	NCBITaxon	NCBITaxon:9606	brain	UBERON	UBERON:0000955	Recruitment and Exclusion Criteria	sub-010215	25-30	male	right
participants from clinic for cognitive neurology of the university clinic leipzig and the max planck institute for human and cognitive and brain sciences	Homo sapiens	NCBITaxon	NCBITaxon:9606	brain	UBERON	UBERON:0000955	Recruitment and Exclusion Criteria	sub-010210	25-30	male	right
participants from clinic for cognitive neurology of the university clinic leipzig and the max planck institute for human and cognitive and brain sciences	Homo sapiens	NCBITaxon	NCBITaxon:9606	brain	UBERON	UBERON:0000955	Recruitment and Exclusion Criteria	sub-010303	20-25	male	right
participants from clinic for cognitive neurology of the university clinic leipzig and the max planck institute for human and cognitive and brain sciences	Homo sapiens	NCBITaxon	NCBITaxon:9606	brain	UBERON	UBERON:0000955	Recruitment and Exclusion Criteria	sub-010218	25-30	male	right
participants from clinic for cognitive neurology of the university clinic leipzig and the max planck institute for human and cognitive and brain sciences	Homo sapiens	NCBITaxon	NCBITaxon:9606	brain	UBERON	UBERON:0000955	Recruitment and Exclusion Criteria	sub-010203	25-30	male	right
participants from clinic for cognitive neurology of the university clinic leipzig and the max planck institute for human and cognitive and brain sciences	Homo sapiens	NCBITaxon	NCBITaxon:9606	brain	UBERON	UBERON:0000955	Recruitment and Exclusion Criteria	sub-010306	25-30	male	left
participants from clinic for cognitive neurology of the university clinic leipzig and the max planck institute for human and cognitive and brain sciences	Homo sapiens	NCBITaxon	NCBITaxon:9606	brain	UBERON	UBERON:0000955	Recruitment and Exclusion Criteria	sub-010319	20-25	male	left
participants from clinic for cognitive neurology of the university clinic leipzig and the max planck institute for human and cognitive and brain sciences	Homo sapiens	NCBITaxon	NCBITaxon:9606	brain	UBERON	UBERON:0000955	Recruitment and Exclusion Criteria	sub-010216	25-30	male	right
participants from clinic for cognitive neurology of the university clinic leipzig and the max planck institute for human and cognitive and brain sciences	Homo sapiens	NCBITaxon	NCBITaxon:9606	brain	UBERON	UBERON:0000955	Recruitment and Exclusion Criteria	sub-010305	20-25	male	right
participants from clinic for cognitive neurology of the university clinic leipzig and the max planck institute for human and cognitive and brain sciences	Homo sapiens	NCBITaxon	NCBITaxon:9606	brain	UBERON	UBERON:0000955	Recruitment and Exclusion Criteria	sub-010220	30-35	male	right
participants from clinic for cognitive neurology of the university clinic leipzig and the max planck institute for human and cognitive and brain sciences	Homo sapiens	NCBITaxon	NCBITaxon:9606	brain	UBERON	UBERON:0000955	Recruitment and Exclusion Criteria	sub-010320	20-25	male	right
participants from clinic for cognitive neurology of the university clinic leipzig and the max planck institute for human and cognitive and brain sciences	Homo sapiens	NCBITaxon	NCBITaxon:9606	brain	UBERON	UBERON:0000955	Recruitment and Exclusion Criteria	sub-010308	25-30	male	right
participants from clinic for cognitive neurology of the university clinic leipzig and the max planck institute for human and cognitive and brain sciences	Homo sapiens	NCBITaxon	NCBITaxon:9606	brain	UBERON	UBERON:0000955	Recruitment and Exclusion Criteria	sub-010307	25-30	male	right
participants from clinic for cognitive neurology of the university clinic leipzig and the max planck institute for human and cognitive and brain sciences	Homo sapiens	NCBITaxon	NCBITaxon:9606	brain	UBERON	UBERON:0000955	Recruitment and Exclusion Criteria	sub-010302	25-30	male	right
participants from clinic for cognitive neurology of the university clinic leipzig and the max planck institute for human and cognitive and brain sciences	Homo sapiens	NCBITaxon	NCBITaxon:9606	brain	UBERON	UBERON:0000955	Recruitment and Exclusion Criteria	sub-010309	25-30	male	left
participants from clinic for cognitive neurology of the university clinic leipzig and the max planck institute for human and cognitive and brain sciences	Homo sapiens	NCBITaxon	NCBITaxon:9606	brain	UBERON	UBERON:0000955	Recruitment and Exclusion Criteria	sub-010304	20-25	male	right
participants from clinic for cognitive neurology of the university clinic leipzig and the max planck institute for human and cognitive and brain sciences	Homo sapiens	NCBITaxon	NCBITaxon:9606	brain	UBERON	UBERON:0000955	Recruitment and Exclusion Criteria	sub-010224	25-30	male	right
participants from clinic for cognitive neurology of the university clinic leipzig and the max planck institute for human and cognitive and brain sciences	Homo sapiens	NCBITaxon	NCBITaxon:9606	brain	UBERON	UBERON:0000955	Recruitment and Exclusion Criteria	sub-010225	20-25	male	right
participants from clinic for cognitive neurology of the university clinic leipzig and the max planck institute for human and cognitive and brain sciences	Homo sapiens	NCBITaxon	NCBITaxon:9606	brain	UBERON	UBERON:0000955	Recruitment and Exclusion Criteria	sub-010310	20-25	male	right
participants from clinic for cognitive neurology of the university clinic leipzig and the max planck institute for human and cognitive and brain sciences	Homo sapiens	NCBITaxon	NCBITaxon:9606	brain	UBERON	UBERON:0000955	Recruitment and Exclusion Criteria	sub-010312	20-25	male	left
participants from clinic for cognitive neurology of the university clinic leipzig and the max planck institute for human and cognitive and brain sciences	Homo sapiens	NCBITaxon	NCBITaxon:9606	brain	UBERON	UBERON:0000955	Recruitment and Exclusion Criteria	sub-010253	25-30	male	right
participants from clinic for cognitive neurology of the university clinic leipzig and the max planck institute for human and cognitive and brain sciences	Homo sapiens	NCBITaxon	NCBITaxon:9606	brain	UBERON	UBERON:0000955	Recruitment and Exclusion Criteria	sub-010314	25-30	male	right
participants from clinic for cognitive neurology of the university clinic leipzig and the max planck institute for human and cognitive and brain sciences	Homo sapiens	NCBITaxon	NCBITaxon:9606	brain	UBERON	UBERON:0000955	Recruitment and Exclusion Criteria	sub-010226	25-30	male	right
participants from clinic for cognitive neurology of the university clinic leipzig and the max planck institute for human and cognitive and brain sciences	Homo sapiens	NCBITaxon	NCBITaxon:9606	brain	UBERON	UBERON:0000955	Recruitment and Exclusion Criteria	sub-010311	20-25	male	right
participants from clinic for cognitive neurology of the university clinic leipzig and the max planck institute for human and cognitive and brain sciences	Homo sapiens	NCBITaxon	NCBITaxon:9606	brain	UBERON	UBERON:0000955	Recruitment and Exclusion Criteria	sub-010228	20-25	male	right
participants from clinic for cognitive neurology of the university clinic leipzig and the max planck institute for human and cognitive and brain sciences	Homo sapiens	NCBITaxon	NCBITaxon:9606	brain	UBERON	UBERON:0000955	Recruitment and Exclusion Criteria	sub-010315	20-25	male	left
participants from clinic for cognitive neurology of the university clinic leipzig and the max planck institute for human and cognitive and brain sciences	Homo sapiens	NCBITaxon	NCBITaxon:9606	brain	UBERON	UBERON:0000955	Recruitment and Exclusion Criteria	sub-010317	20-25	male	right
participants from clinic for cognitive neurology of the university clinic leipzig and the max planck institute for human and cognitive and brain sciences	Homo sapiens	NCBITaxon	NCBITaxon:9606	brain	UBERON	UBERON:0000955	Recruitment and Exclusion Criteria	sub-010229	30-35	male	right
participants from clinic for cognitive neurology of the university clinic leipzig and the max planck institute for human and cognitive and brain sciences	Homo sapiens	NCBITaxon	NCBITaxon:9606	brain	UBERON	UBERON:0000955	Recruitment and Exclusion Criteria	sub-010227	20-25	male	right
participants from clinic for cognitive neurology of the university clinic leipzig and the max planck institute for human and cognitive and brain sciences	Homo sapiens	NCBITaxon	NCBITaxon:9606	brain	UBERON	UBERON:0000955	Recruitment and Exclusion Criteria	sub-010316	30-35	male	right
participants from clinic for cognitive neurology of the university clinic leipzig and the max planck institute for human and cognitive and brain sciences	Homo sapiens	NCBITaxon	NCBITaxon:9606	brain	UBERON	UBERON:0000955	Recruitment and Exclusion Criteria	sub-010230	20-25	male	right
participants from clinic for cognitive neurology of the university clinic leipzig and the max planck institute for human and cognitive and brain sciences	Homo sapiens	NCBITaxon	NCBITaxon:9606	brain	UBERON	UBERON:0000955	Recruitment and Exclusion Criteria	sub-010005	25-30	male	right
participants from clinic for cognitive neurology of the university clinic leipzig and the max planck institute for human and cognitive and brain sciences	Homo sapiens	NCBITaxon	NCBITaxon:9606	brain	UBERON	UBERON:0000955	Recruitment and Exclusion Criteria	sub-010231	20-25	male	left
participants from clinic for cognitive neurology of the university clinic leipzig and the max planck institute for human and cognitive and brain sciences	Homo sapiens	NCBITaxon	NCBITaxon:9606	brain	UBERON	UBERON:0000955	Recruitment and Exclusion Criteria	sub-010232	25-30	male	left
participants from clinic for cognitive neurology of the university clinic leipzig and the max planck institute for human and cognitive and brain sciences	Homo sapiens	NCBITaxon	NCBITaxon:9606	brain	UBERON	UBERON:0000955	Recruitment and Exclusion Criteria	sub-010233	25-30	male	right
participants from clinic for cognitive neurology of the university clinic leipzig and the max planck institute for human and cognitive and brain sciences	Homo sapiens	NCBITaxon	NCBITaxon:9606	brain	UBERON	UBERON:0000955	Recruitment and Exclusion Criteria	sub-010318	20-25	male	right
participants from clinic for cognitive neurology of the university clinic leipzig and the max planck institute for human and cognitive and brain sciences	Homo sapiens	NCBITaxon	NCBITaxon:9606	brain	UBERON	UBERON:0000955	Recruitment and Exclusion Criteria	sub-010313	25-30	male
