# Supplementary material for: A mind-brain-body dataset of MRI, EEG, cognition, emotion, and peripheral physiology in young and old adults
Source: Sci Data. 2019 Feb 12;6:180308. doi: 10.1038/sdata.2018.308 (PMC6371893; doi:10.1038/sdata.2018.308)
Supplement: Supplementary file 1 [file sdata2018308-isa1.zip › a_Babayan195A_imaging.txt]

Sample Name	Protocol REF	Parameter Value[instrument]	Parameter Value[manufacturer]	Assay Name	Raw Data File	Comment[Data Repository]	Comment[Data Record Accession]	Comment[Data Record URI]	Protocol REF	Derived Data File	Comment[Data Repository]	Comment[Data Record Accession]	Comment[Data Record URI]
sub-010017	Physiological data	3T Verio	Siemens	sub-010017 T1-weighted Acquisition	sub-010017_mp2rage_T1w	OpenNeuro	doi:10.18112/OPENNEURO.DS000221.V2	https://doi.org/10.18112/OPENNEURO.DS000221.V2	Resting-state fMRI Data Preprocessing	sub-010017_acq-mp2rage_brain	OpenNeuro	doi:10.18112/OPENNEURO.DS000221.V2	https://doi.org/10.18112/OPENNEURO.DS000221.V2
sub-010015	Physiological data	3T Verio	Siemens	sub-010015 T1-weighted Acquisition	sub-010015_mp2rage_T1w	OpenNeuro	doi:10.18112/OPENNEURO.DS000221.V2	https://doi.org/10.18112/OPENNEURO.DS000221.V2	Resting-state fMRI Data Preprocessing	sub-010015_acq-mp2rage_brain	OpenNeuro	doi:10.18112/OPENNEURO.DS000221.V2	https://doi.org/10.18112/OPENNEURO.DS000221.V2
sub-010022	Physiological data	3T Verio	Siemens	sub-010022 T1-weighted Acquisition	sub-010022_mp2rage_T1w	OpenNeuro	doi:10.18112/OPENNEURO.DS000221.V2	https://doi.org/10.18112/OPENNEURO.DS000221.V2	Resting-state fMRI Data Preprocessing	sub-010022_acq-mp2rage_brain	OpenNeuro	doi:10.18112/OPENNEURO.DS000221.V2	https://doi.org/10.18112/OPENNEURO.DS000221.V2
sub-010033	Physiological data	3T Verio	Siemens	sub-010033 T1-weighted Acquisition	sub-010033_mp2rage_T1w	OpenNeuro	doi:10.18112/OPENNEURO.DS000221.V2	https://doi.org/10.18112/OPENNEURO.DS000221.V2	Resting-state fMRI Data Preprocessing	sub-010033_acq-mp2rage_brain	OpenNeuro	doi:10.18112/OPENNEURO.DS000221.V2	https://doi.org/10.18112/OPENNEURO.DS000221.V2
sub-010197	Physiological data	3T Verio	Siemens	sub-010197 T1-weighted Acquisition	sub-010197_mp2rage_T1w	OpenNeuro	doi:10.18112/OPENNEURO.DS000221.V2	https://doi.org/10.18112/OPENNEURO.DS000221.V2	Resting-state fMRI Data Preprocessing	sub-010197_acq-mp2rage_brain	OpenNeuro	doi:10.18112/OPENNEURO.DS000221.V2	https://doi.org/10.18112/OPENNEURO.DS000221.V2
sub-010027	Physiological data	3T Verio	Siemens	sub-010027 T1-weighted Acquisition	sub-010027_mp2rage_T1w	OpenNeuro	doi:10.18112/OPENNEURO.DS000221.V2	https://doi.org/10.18112/OPENNEURO.DS000221.V2	Resting-state fMRI Data Preprocessing	sub-010027_acq-mp2rage_brain	OpenNeuro	doi:10.18112/OPENNEURO.DS000221.V2	https://doi.org/10.18112/OPENNEURO.DS000221.V2
sub-010032	Physiological data	3T Verio	Siemens	sub-010032 T1-weighted Acquisition	sub-010032_mp2rage_T1w	OpenNeuro	doi:10.18112/OPENNEURO.DS000221.V2	https://doi.org/10.18112/OPENNEURO.DS000221.V2	Resting-state fMRI Data Preprocessing	sub-010032_acq-mp2rage_brain	OpenNeuro	doi:10.18112/OPENNEURO.DS000221.V2	https://doi.org/10.18112/OPENNEURO.DS000221.V2
sub-010321	Physiological data	3T Verio	Siemens	sub-010321 T1-weighted Acquisition	sub-010321_mp2rage_T1w	OpenNeuro	doi:10.18112/OPENNEURO.DS000221.V2	https://doi.org/10.18112/OPENNEURO.DS000221.V2	Resting-state fMRI Data Preprocessing	sub-010321_acq-mp2rage_brain	OpenNeuro	doi:10.18112/OPENNEURO.DS000221.V2	https://doi.org/10.18112/OPENNEURO.DS000221.V2
sub-010020	Physiological data	3T Verio	Siemens	sub-010020 T1-weighted Acquisition	sub-010020_mp2rage_T1w	OpenNeuro	doi:10.18112/OPENNEURO.DS000221.V2	https://doi.org/10.18112/OPENNEURO.DS000221.V2	Resting-state fMRI Data Preprocessing	sub-010020_acq-mp2rage_brain	OpenNeuro	doi:10.18112/OPENNEURO.DS000221.V2	https://doi.org/10.18112/OPENNEURO.DS000221.V2
sub-010019	Physiological data	3T Verio	Siemens	sub-010019 T1-weighted Acquisition	sub-010019_mp2rage_T1w	OpenNeuro	doi:10.18112/OPENNEURO.DS000221.V2	https://doi.org/10.18112/OPENNEURO.DS000221.V2	Resting-state fMRI Data Preprocessing	sub-010019_acq-mp2rage_brain	OpenNeuro	doi:10.18112/OPENNEURO.DS000221.V2	https://doi.org/10.18112/OPENNEURO.DS000221.V2
sub-010134	Physiological data	3T Verio	Siemens	sub-010134 T1-weighted Acquisition	sub-010134_mp2rage_T1w	OpenNeuro	doi:10.18112/OPENNEURO.DS000221.V2	https://doi.org/10.18112/OPENNEURO.DS000221.V2	Resting-state fMRI Data Preprocessing	sub-010134_acq-mp2rage_brain	OpenNeuro	doi:10.18112/OPENNEURO.DS000221.V2	https://doi.org/10.18112/OPENNEURO.DS000221.V2
sub-010150	Physiological data	3T Verio	Siemens	sub-010150 T1-weighted Acquisition	sub-010150_mp2rage_T1w	OpenNeuro	doi:10.18112/OPENNEURO.DS000221.V2	https://doi.org/10.18112/OPENNEURO.DS000221.V2	Resting-state fMRI Data Preprocessing	sub-010150_acq-mp2rage_brain	OpenNeuro	doi:10.18112/OPENNEURO.DS000221.V2	https://doi.org/10.18112/OPENNEURO.DS000221.V2
sub-010183	Physiological data	3T Verio	Siemens	sub-010183 T1-weighted Acquisition	sub-010183_mp2rage_T1w	OpenNeuro	doi:10.18112/OPENNEURO.DS000221.V2	https://doi.org/10.18112/OPENNEURO.DS000221.V2	Resting-state fMRI Data Preprocessing	sub-010183_acq-mp2rage_brain	OpenNeuro	doi:10.18112/OPENNEURO.DS000221.V2	https://doi.org/10.18112/OPENNEURO.DS000221.V2
sub-010021	Physiological data	3T Verio	Siemens	sub-010021 T1-weighted Acquisition	sub-010021_mp2rage_T1w	OpenNeuro	doi:10.18112/OPENNEURO.DS000221.V2	https://doi.org/10.18112/OPENNEURO.DS000221.V2	Resting-state fMRI Data Preprocessing	sub-010021_acq-mp2rage_brain	OpenNeuro	doi:10.18112/OPENNEURO.DS000221.V2	https://doi.org/10.18112/OPENNEURO.DS000221.V2
sub-010031	Physiological data	3T Verio	Siemens	sub-010031 T1-weighted Acquisition	sub-010031_mp2rage_T1w	OpenNeuro	doi:10.18112/OPENNEURO.DS000221.V2	https://doi.org/10.18112/OPENNEURO.DS000221.V2	Resting-state fMRI Data Preprocessing	sub-010031_acq-mp2rage_brain	OpenNeuro	doi:10.18112/OPENNEURO.DS000221.V2	https://doi.org/10.18112/OPENNEURO.DS000221.V2
sub-010202	Physiological data	3T Verio	Siemens	sub-010202 T1-weighted Acquisition	sub-010202_mp2rage_T1w	OpenNeuro	doi:10.18112/OPENNEURO.DS000221.V2	https://doi.org/10.18112/OPENNEURO.DS000221.V2	Resting-state fMRI Data Preprocessing	sub-010202_acq-mp2rage_brain	OpenNeuro	doi:10.18112/OPENNEURO.DS000221.V2	https://doi.org/10.18112/OPENNEURO.DS000221.V2
sub-010028	Physiological data	3T Verio	Siemens	sub-010028 T1-weighted Acquisition	sub-010028_mp2rage_T1w	OpenNeuro	doi:10.18112/OPENNEURO.DS000221.V2	https://doi.org/10.18112/OPENNEURO.DS000221.V2	Resting-state fMRI Data Preprocessing	sub-010028_acq-mp2rage_brain	OpenNeuro	doi:10.18112/OPENNEURO.DS000221.V2	https://doi.org/10.18112/OPENNEURO.DS000221.V2
sub-010035	Physiological data	3T Verio	Siemens	sub-010035 T1-weighted Acquisition	sub-010035_mp2rage_T1w	OpenNeuro	doi:10.18112/OPENNEURO.DS000221.V2	https://doi.org/10.18112/OPENNEURO.DS000221.V2	Resting-state fMRI Data Preprocessing	sub-010035_acq-mp2rage_brain	OpenNeuro	doi:10.18112/OPENNEURO.DS000221.V2	https://doi.org/10.18112/OPENNEURO.DS000221.V2
sub-010034	Physiological data	3T Verio	Siemens	sub-010034 T1-weighted Acquisition	sub-010034_mp2rage_T1w	OpenNeuro	doi:10.18112/OPENNEURO.DS000221.V2	https://doi.org/10.18112/OPENNEURO.DS000221.V2	Resting-state fMRI Data Preprocessing	sub-010034_acq-mp2rage_brain	OpenNeuro	doi:10.18112/OPENNEURO.DS000221.V2	https://doi.org/10.18112/OPENNEURO.DS000221.V2
sub-010010	Physiological data	3T Verio	Siemens	sub-010010 T1-weighted Acquisition	sub-010010_mp2rage_T1w	OpenNeuro	doi:10.18112/OPENNEURO.DS000221.V2	https://doi.org/10.18112/OPENNEURO.DS000221.V2	Resting-state fMRI Data Preprocessing	sub-010010_acq-mp2rage_brain	OpenNeuro	doi:10.18112/OPENNEURO.DS000221.V2	https://doi.org/10.18112/OPENNEURO.DS000221.V2
sub-010016	Physiological data	3T Verio	Siemens	sub-010016 T1-weighted Acquisition	sub-010016_mp2rage_T1w	OpenNeuro	doi:10.18112/OPENNEURO.DS000221.V2	https://doi.org/10.18112/OPENNEURO.DS000221.V2	Resting-state fMRI Data Preprocessing	sub-010016_acq-mp2rage_brain	OpenNeuro	doi:10.18112/OPENNEURO.DS000221.V2	https://doi.org/10.18112/OPENNEURO.DS000221.V2
sub-010100	Physiological data	3T Verio	Siemens	sub-010100 T1-weighted Acquisition	sub-010100_mp2rage_T1w	OpenNeuro	doi:10.18112/OPENNEURO.DS000221.V2	https://doi.org/10.18112/OPENNEURO.DS000221.V2	Resting-state fMRI Data Preprocessing	sub-010100_acq-mp2rage_brain	OpenNeuro	doi:10.18112/OPENNEURO.DS000221.V2	https://doi.org/10.18112/OPENNEURO.DS000221.V2
sub-010170	Physiological data	3T Verio	Siemens	sub-010170 T1-weighted Acquisition	sub-010170_mp2rage_T1w	OpenNeuro	doi:10.18112/OPENNEURO.DS000221.V2	https://doi.org/10.18112/OPENNEURO.DS000221.V2	Resting-state fMRI Data Preprocessing	sub-010170_acq-mp2rage_brain	OpenNeuro	doi:10.18112/OPENNEURO.DS000221.V2	https://doi.org/10.18112/OPENNEURO.DS000221.V2
sub-010029	Physiological data	3T Verio	Siemens	sub-010029 T1-weighted Acquisition	sub-010029_mp2rage_T1w	OpenNeuro	doi:10.18112/OPENNEURO.DS000221.V2	https://doi.org/10.18112/OPENNEURO.DS000221.V2	Resting-state fMRI Data Preprocessing	sub-010029_acq-mp2rage_brain	OpenNeuro	doi:10.18112/OPENNEURO.DS000221.V2	https://doi.org/10.18112/OPENNEURO.DS000221.V2
sub-010026	Physiological data	3T Verio	Siemens	sub-010026 T1-weighted Acquisition	sub-010026_mp2rage_T1w	OpenNeuro	doi:10.18112/OPENNEURO.DS000221.V2	https://doi.org/10.18112/OPENNEURO.DS000221.V2	Resting-state fMRI Data Preprocessing	sub-010026_acq-mp2rage_brain	OpenNeuro	doi:10.18112/OPENNEURO.DS000221.V2	https://doi.org/10.18112/OPENNEURO.DS000221.V2
sub-010012	Physiological data	3T Verio	Siemens	sub-010012 T1-weighted Acquisition	sub-010012_mp2rage_T1w	OpenNeuro	doi:10.18112/OPENNEURO.DS000221.V2	https://doi.org/10.18112/OPENNEURO.DS000221.V2	Resting-state fMRI Data Preprocessing	sub-010012_acq-mp2rage_brain	OpenNeuro	doi:10.18112/OPENNEURO.DS000221.V2	https://doi.org/10.18112/OPENNEURO.DS000221.V2
sub-010043	Physiological data	3T Verio	Siemens	sub-010043 T1-weighted Acquisition	sub-010043_mp2rage_T1w	OpenNeuro	doi:10.18112/OPENNEURO.DS000221.V2	https://doi.org/10.18112/OPENNEURO.DS000221.V2	Resting-state fMRI Data Preprocessing	sub-010043_acq-mp2rage_brain	OpenNeuro	doi:10.18112/OPENNEURO.DS000221.V2	https://doi.org/10.18112/OPENNEURO.DS000221.V2
sub-010104	Physiological data	3T Verio	Siemens	sub-010104 T1-weighted Acquisition	sub-010104_mp2rage_T1w	OpenNeuro	doi:10.18112/OPENNEURO.DS000221.V2	https://doi.org/10.18112/OPENNEURO.DS000221.V2	Resting-state fMRI Data Preprocessing	sub-010104_acq-mp2rage_brain	OpenNeuro	doi:10.18112/OPENNEURO.DS000221.V2	https://doi.org/10.18112/OPENNEURO.DS000221.V2
sub-010199	Physiological data	3T Verio	Siemens	sub-010199 T1-weighted Acquisition	sub-010199_mp2rage_T1w	OpenNeuro	doi:10.18112/OPENNEURO.DS000221.V2	https://doi.org/10.18112/OPENNEURO.DS000221.V2	Resting-state fMRI Data Preprocessing	sub-010199_acq-mp2rage_brain	OpenNeuro	doi:10.18112/OPENNEURO.DS000221.V2	https://doi.org/10.18112/OPENNEURO.DS000221.V2
sub-010006	Physiological data	3T Verio	Siemens	sub-010006 T1-weighted Acquisition	sub-010006_mp2rage_T1w	OpenNeuro	doi:10.18112/OPENNEURO.DS000221.V2	https://doi.org/10.18112/OPENNEURO.DS000221.V2	Resting-state fMRI Data Preprocessing	sub-010006_acq-mp2rage_brain	OpenNeuro	doi:10.18112/OPENNEURO.DS000221.V2	https://doi.org/10.18112/OPENNEURO.DS000221.V2
sub-010002	Physiological data	3T Verio	Siemens	sub-010002 T1-weighted Acquisition	sub-010002_mp2rage_T1w	OpenNeuro	doi:10.18112/OPENNEURO.DS000221.V2	https://doi.org/10.18112/OPENNEURO.DS000221.V2	Resting-state fMRI Data Preprocessing	sub-010002_acq-mp2rage_brain	OpenNeuro	doi:10.18112/OPENNEURO.DS000221.V2	https://doi.org/10.18112/OPENNEURO.DS000221.V2
sub-010004	Physiological data	3T Verio	Siemens	sub-010004 T1-weighted Acquisition	sub-010004_mp2rage_T1w	OpenNeuro	doi:10.18112/OPENNEURO.DS000221.V2	https://doi.org/10.18112/OPENNEURO.DS000221.V2	Resting-state fMRI Data Preprocessing	sub-010004_acq-mp2rage_brain	OpenNeuro	doi:10.18112/OPENNEURO.DS000221.V2	https://doi.org/10.18112/OPENNEURO.DS000221.V2
sub-010044	Physiological data	3T Verio	Siemens	sub-010044 T1-weighted Acquisition	sub-010044_mp2rage_T1w	OpenNeuro	doi:10.18112/OPENNEURO.DS000221.V2	https://doi.org/10.18112/OPENNEURO.DS000221.V2	Resting-state fMRI Data Preprocessing	sub-010044_acq-mp2rage_brain	OpenNeuro	doi:10.18112/OPENNEURO.DS000221.V2	https://doi.org/10.18112/OPENNEURO.DS000221.V2
sub-010046	Physiological data	3T Verio	Siemens	sub-010046 T1-weighted Acquisition	sub-010046_mp2rage_T1w	OpenNeuro	doi:10.18112/OPENNEURO.DS000221.V2	https://doi.org/10.18112/OPENNEURO.DS000221.V2	Resting-state fMRI Data Preprocessing	sub-010046_acq-mp2rage_brain	OpenNeuro	doi:10.18112/OPENNEURO.DS000221.V2	https://doi.org/10.18112/OPENNEURO.DS000221.V2
sub-010222	Physiological data	3T Verio	Siemens	sub-010222 T1-weighted Acquisition	sub-010222_mp2rage_T1w	OpenNeuro	doi:10.18112/OPENNEURO.DS000221.V2	https://doi.org/10.18112/OPENNEURO.DS000221.V2	Resting-state fMRI Data Preprocessing	sub-010222_acq-mp2rage_brain	OpenNeuro	doi:10.18112/OPENNEURO.DS000221.V2	https://doi.org/10.18112/OPENNEURO.DS000221.V2
sub-010037	Physiological data	3T Verio	Siemens	sub-010037 T1-weighted Acquisition	sub-010037_mp2rage_T1w	OpenNeuro	doi:10.18112/OPENNEURO.DS000221.V2	https://doi.org/10.18112/OPENNEURO.DS000221.V2	Resting-state fMRI Data Preprocessing	sub-010037_acq-mp2rage_brain	OpenNeuro	doi:10.18112/OPENNEURO.DS000221.V2	https://doi.org/10.18112/OPENNEURO.DS000221.V2
sub-010007	Physiological data	3T Verio	Siemens	sub-010007 T1-weighted Acquisition	sub-010007_mp2rage_T1w	OpenNeuro	doi:10.18112/OPENNEURO.DS000221.V2	https://doi.org/10.18112/OPENNEURO.DS000221.V2	Resting-state fMRI Data Preprocessing	sub-010007_acq-mp2rage_brain	OpenNeuro	doi:10.18112/OPENNEURO.DS000221.V2	https://doi.org/10.18112/OPENNEURO.DS000221.V2
sub-010045	Physiological data	3T Verio	Siemens	sub-010045 T1-weighted Acquisition	sub-010045_mp2rage_T1w	OpenNeuro	doi:10.18112/OPENNEURO.DS000221.V2	https://doi.org/10.18112/OPENNEURO.DS000221.V2	Resting-state fMRI Data Preprocessing	sub-010045_acq-mp2rage_brain	OpenNeuro	doi:10.18112/OPENNEURO.DS000221.V2	https://doi.org/10.18112/OPENNEURO.DS000221.V2
sub-010048	Physiological data	3T Verio	Siemens	sub-010048 T1-weighted Acquisition	sub-010048_mp2rage_T1w	OpenNeuro	doi:10.18112/OPENNEURO.DS000221.V2	https://doi.org/10.18112/OPENNEURO.DS000221.V2	Resting-state fMRI Data Preprocessing	sub-010048_acq-mp2rage_brain	OpenNeuro	doi:10.18112/OPENNEURO.DS000221.V2	https://doi.org/10.18112/OPENNEURO.DS000221.V2
sub-010223	Physiological data	3T Verio	Siemens	sub-010223 T1-weighted Acquisition	sub-010223_mp2rage_T1w	OpenNeuro	doi:10.18112/OPENNEURO.DS000221.V2	https://doi.org/10.18112/OPENNEURO.DS000221.V2	Resting-state fMRI Data Preprocessing	sub-010223_acq-mp2rage_brain	OpenNeuro	doi:10.18112/OPENNEURO.DS000221.V2	https://doi.org/10.18112/OPENNEURO.DS000221.V2
sub-010234	Physiological data	3T Verio	Siemens	sub-010234 T1-weighted Acquisition	sub-010234_mp2rage_T1w	OpenNeuro	doi:10.18112/OPENNEURO.DS000221.V2	https://doi.org/10.18112/OPENNEURO.DS000221.V2	Resting-state fMRI Data Preprocessing	sub-010234_acq-mp2rage_brain	OpenNeuro	doi:10.18112/OPENNEURO.DS000221.V2	https://doi.org/10.18112/OPENNEURO.DS000221.V2
sub-010039	Physiological data	3T Verio	Siemens	sub-010039 T1-weighted Acquisition	sub-010039_mp2rage_T1w	OpenNeuro	doi:10.18112/OPENNEURO.DS000221.V2	https://doi.org/10.18112/OPENNEURO.DS000221.V2	Resting-state fMRI Data Preprocessing	sub-010039_acq-mp2rage_brain	OpenNeuro	doi:10.18112/OPENNEURO.DS000221.V2	https://doi.org/10.18112/OPENNEURO.DS000221.V2
sub-010041	Physiological data	3T Verio	Siemens	sub-010041 T1-weighted Acquisition	sub-010041_mp2rage_T1w	OpenNeuro	doi:10.18112/OPENNEURO.DS000221.V2	https://doi.org/10.18112/OPENNEURO.DS000221.V2	Resting-state fMRI Data Preprocessing	sub-010041_acq-mp2rage_brain	OpenNeuro	doi:10.18112/OPENNEURO.DS000221.V2	https://doi.org/10.18112/OPENNEURO.DS000221.V2
sub-010219	Physiological data	3T Verio	Siemens	sub-010219 T1-weighted Acquisition	sub-010219_mp2rage_T1w	OpenNeuro	doi:10.18112/OPENNEURO.DS000221.V2	https://doi.org/10.18112/OPENNEURO.DS000221.V2	Resting-state fMRI Data Preprocessing	sub-010219_acq-mp2rage_brain	OpenNeuro	doi:10.18112/OPENNEURO.DS000221.V2	https://doi.org/10.18112/OPENNEURO.DS000221.V2
sub-010049	Physiological data	3T Verio	Siemens	sub-010049 T1-weighted Acquisition	sub-010049_mp2rage_T1w	OpenNeuro	doi:10.18112/OPENNEURO.DS000221.V2	https://doi.org/10.18112/OPENNEURO.DS000221.V2	Resting-state fMRI Data Preprocessing	sub-010049_acq-mp2rage_brain	OpenNeuro	doi:10.18112/OPENNEURO.DS000221.V2	https://doi.org/10.18112/OPENNEURO.DS000221.V2
sub-010047	Physiological data	3T Verio	Siemens	sub-010047 T1-weighted Acquisition	sub-010047_mp2rage_T1w	OpenNeuro	doi:10.18112/OPENNEURO.DS000221.V2	https://doi.org/10.18112/OPENNEURO.DS000221.V2	Resting-state fMRI Data Preprocessing	sub-010047_acq-mp2rage_brain	OpenNeuro	doi:10.18112/OPENNEURO.DS000221.V2	https://doi.org/10.18112/OPENNEURO.DS000221.V2
sub-010030	Physiological data	3T Verio	Siemens	sub-010030 T1-weighted Acquisition	sub-010030_mp2rage_T1w	OpenNeuro	doi:10.18112/OPENNEURO.DS000221.V2	https://doi.org/10.18112/OPENNEURO.DS000221.V2	Resting-state fMRI Data Preprocessing	sub-010030_acq-mp2rage_brain	OpenNeuro	doi:10.18112/OPENNEURO.DS000221.V2	https://doi.org/10.18112/OPENNEURO.DS000221.V2
sub-010024	Physiological data	3T Verio	Siemens	sub-010024 T1-weighted Acquisition	sub-010024_mp2rage_T1w	OpenNeuro	doi:10.18112/OPENNEURO.DS000221.V2	https://doi.org/10.18112/OPENNEURO.DS000221.V2	Resting-state fMRI Data Preprocessing	sub-010024_acq-mp2rage_brain	OpenNeuro	doi:10.18112/OPENNEURO.DS000221.V2	https://doi.org/10.18112/OPENNEURO.DS000221.V2
sub-010040	Physiological data	3T Verio	Siemens	sub-010040 T1-weighted Acquisition	sub-010040_mp2rage_T1w	OpenNeuro	doi:10.18112/OPENNEURO.DS000221.V2	https://doi.org/10.18112/OPENNEURO.DS000221.V2	Resting-state fMRI Data Preprocessing	sub-010040_acq-mp2rage_brain	OpenNeuro	doi:10.18112/OPENNEURO.DS000221.V2	https://doi.org/10.18112/OPENNEURO.DS000221.V2
sub-010003	Physiological data	3T Verio	Siemens	sub-010003 T1-weighted Acquisition	sub-010003_mp2rage_T1w	OpenNeuro	doi:10.18112/OPENNEURO.DS000221.V2	https://doi.org/10.18112/OPENNEURO.DS000221.V2	Resting-state fMRI Data Preprocessing	sub-010003_acq-mp2rage_brain	OpenNeuro	doi:10.18112/OPENNEURO.DS000221.V2	https://doi.org/10.18112/OPENNEURO.DS000221.V2
sub-010023	Physiological data	3T Verio	Siemens	sub-010023 T1-weighted Acquisition	sub-010023_mp2rage_T1w	OpenNeuro	doi:10.18112/OPENNEURO.DS000221.V2	https://doi.org/10.18112/OPENNEURO.DS000221.V2	Resting-state fMRI Data Preprocessing	sub-010023_acq-mp2rage_brain	OpenNeuro	doi:10.18112/OPENNEURO.DS000221.V2	https://doi.org/10.18112/OPENNEURO.DS000221.V2
sub-010077	Physiological data	3T Verio	Siemens	sub-010077 T1-weighted Acquisition	sub-010077_mp2rage_T1w	OpenNeuro	doi:10.18112/OPENNEURO.DS000221.V2	https://doi.org/10.18112/OPENNEURO.DS000221.V2	Resting-state fMRI Data Preprocessing	sub-010077_acq-mp2rage_brain	OpenNeuro	doi:10.18112/OPENNEURO.DS000221.V2	https://doi.org/10.18112/OPENNEURO.DS000221.V2
sub-010263	Physiological data	3T Verio	Siemens	sub-010263 T1-weighted Acquisition	sub-010263_mp2rage_T1w	OpenNeuro	doi:10.18112/OPENNEURO.DS000221.V2	https://doi.org/10.18112/OPENNEURO.DS000221.V2	Resting-state fMRI Data Preprocessing	sub-010263_acq-mp2rage_brain	OpenNeuro	doi:10.18112/OPENNEURO.DS000221.V2	https://doi.org/10.18112/OPENNEURO.DS000221.V2
sub-010220	Physiological data	3T Verio	Siemens	sub-010220 T1-weighted Acquisition	sub-010220_mp2rage_T1w	OpenNeuro	doi:10.18112/OPENNEURO.DS000221.V2	https://doi.org/10.18112/OPENNEURO.DS000221.V2	Resting-state fMRI Data Preprocessing	sub-010220_acq-mp2rage_brain	OpenNeuro	doi:10.18112/OPENNEURO.DS000221.V2	https://doi.org/10.18112/OPENNEURO.DS000221.V2
sub-010081	Physiological data	3T Verio	Siemens	sub-010081 T1-weighted Acquisition	sub-010081_mp2rage_T1w	OpenNeuro	doi:10.18112/OPENNEURO.DS000221.V2	https://doi.org/10.18112/OPENNEURO.DS000221.V2	Resting-state fMRI Data Preprocessing	sub-010081_acq-mp2rage_brain	OpenNeuro	doi:10.18112/OPENNEURO.DS000221.V2	https://doi.org/10.18112/OPENNEURO.DS000221.V2
sub-010162	Physiological data	3T Verio	Siemens	sub-010162 T1-weighted Acquisition	sub-010162_mp2rage_T1w	OpenNeuro	doi:10.18112/OPENNEURO.DS000221.V2	https://doi.org/10.18112/OPENNEURO.DS000221.V2	Resting-state fMRI Data Preprocessing	sub-010162_acq-mp2rage_brain	OpenNeuro	doi:10.18112/OPENNEURO.DS000221.V2	https://doi.org/10.18112/OPENNEURO.DS000221.V2
sub-010070	Physiological data	3T Verio	Siemens	sub-010070 T1-weighted Acquisition	sub-010070_mp2rage_T1w	OpenNeuro	doi:10.18112/OPENNEURO.DS000221.V2	https://doi.org/10.18112/OPENNEURO.DS000221.V2	Resting-state fMRI Data Preprocessing	sub-010070_acq-mp2rage_brain	OpenNeuro	doi:10.18112/OPENNEURO.DS000221.V2	https://doi.org/10.18112/OPENNEURO.DS000221.V2
sub-010252	Physiological data	3T Verio	Siemens	sub-010252 T1-weighted Acquisition	sub-010252_mp2rage_T1w	OpenNeuro	doi:10.18112/OPENNEURO.DS000221.V2	https://doi.org/10.18112/OPENNEURO.DS000221.V2	Resting-state fMRI Data Preprocessing	sub-010252_acq-mp2rage_brain	OpenNeuro	doi:10.18112/OPENNEURO.DS000221.V2	https://doi.org/10.18112/OPENNEURO.DS000221.V2
sub-010155	Physiological data	3T Verio	Siemens	sub-010155 T1-weighted Acquisition	sub-010155_mp2rage_T1w	OpenNeuro	doi:10.18112/OPENNEURO.DS000221.V2	https://doi.org/10.18112/OPENNEURO.DS000221.V2	Resting-state fMRI Data Preprocessing	sub-010155_acq-mp2rage_brain	OpenNeuro	doi:10.18112/OPENNEURO.DS000221.V2	https://doi.org/10.18112/OPENNEURO.DS000221.V2
sub-010073	Physiological data	3T Verio	Siemens	sub-010073 T1-weighted Acquisition	sub-010073_mp2rage_T1w	OpenNeuro	doi:10.18112/OPENNEURO.DS000221.V2	https://doi.org/10.18112/OPENNEURO.DS000221.V2	Resting-state fMRI Data Preprocessing	sub-010073_acq-mp2rage_brain	OpenNeuro	doi:10.18112/OPENNEURO.DS000221.V2	https://doi.org/10.18112/OPENNEURO.DS000221.V2
sub-010200	Physiological data	3T Verio	Siemens	sub-010200 T1-weighted Acquisition	sub-010200_mp2rage_T1w	OpenNeuro	doi:10.18112/OPENNEURO.DS000221.V2	https://doi.org/10.18112/OPENNEURO.DS000221.V2	Resting-state fMRI Data Preprocessing	sub-010200_acq-mp2rage_brain	OpenNeuro	doi:10.18112/OPENNEURO.DS000221.V2	https://doi.org/10.18112/OPENNEURO.DS000221.V2
sub-010299	Physiological data	3T Verio	Siemens	sub-010299 T1-weighted Acquisition	sub-010299_mp2rage_T1w	OpenNeuro	doi:10.18112/OPENNEURO.DS000221.V2	https://doi.org/10.18112/OPENNEURO.DS000221.V2	Resting-state fMRI Data Preprocessing	sub-010299_acq-mp2rage_brain	OpenNeuro	doi:10.18112/OPENNEURO.DS000221.V2	https://doi.org/10.18112/OPENNEURO.DS000221.V2
sub-010304	Physiological data	3T Verio	Siemens	sub-010304 T1-weighted Acquisition	sub-010304_mp2rage_T1w	OpenNeuro	doi:10.18112/OPENNEURO.DS000221.V2	https://doi.org/10.18112/OPENNEURO.DS000221.V2	Resting-state fMRI Data Preprocessing	sub-010304_acq-mp2rage_brain	OpenNeuro	doi:10.18112/OPENNEURO.DS000221.V2	https://doi.org/10.18112/OPENNEURO.DS000221.V2
sub-010317	Physiological data	3T Verio	Siemens	sub-010317 T1-weighted Acquisition	sub-010317_mp2rage_T1w	OpenNeuro	doi:10.18112/OPENNEURO.DS000221.V2	https://doi.org/10.18112/OPENNEURO.DS000221.V2	Resting-state fMRI Data Preprocessing	sub-010317_acq-mp2rage_brain	OpenNeuro	doi:10.18112/OPENNEURO.DS000221.V2	https://doi.org/10.18112/OPENNEURO.DS000221.V2
sub-010238	Physiological data	3T Verio	Siemens	sub-010238 T1-weighted Acquisition	sub-010238_mp2rage_T1w	OpenNeuro	doi:10.18112/OPENNEURO.DS000221.V2	https://doi.org/10.18112/OPENNEURO.DS000221.V2	Resting-state fMRI Data Preprocessing	sub-010238_acq-mp2rage_brain	OpenNeuro	doi:10.18112/OPENNEURO.DS000221.V2	https://doi.org/10.18112/OPENNEURO.DS000221.V2
sub-010207	Physiological data	3T Verio	Siemens	sub-010207 T1-weighted Acquisition	sub-010207_mp2rage_T1w	OpenNeuro	doi:10.18112/OPENNEURO.DS000221.V2	https://doi.org/10.18112/OPENNEURO.DS000221.V2	Resting-state fMRI Data Preprocessing	sub-010207_acq-mp2rage_brain	OpenNeuro	doi:10.18112/OPENNEURO.DS000221.V2	https://doi.org/10.18112/OPENNEURO.DS000221.V2
sub-010083	Physiological data	3T Verio	Siemens	sub-010083 T1-weighted Acquisition	sub-010083_mp2rage_T1w	OpenNeuro	doi:10.18112/OPENNEURO.DS000221.V2	https://doi.org/10.18112/OPENNEURO.DS000221.V2	Resting-state fMRI Data Preprocessing	sub-010083_acq-mp2rage_brain	OpenNeuro	doi:10.18112/OPENNEURO.DS000221.V2	https://doi.org/10.18112/OPENNEURO.DS000221.V2
sub-010260	Physiological data	3T Verio	Siemens	sub-010260 T1-weighted Acquisition	sub-010260_mp2rage_T1w	OpenNeuro	doi:10.18112/OPENNEURO.DS000221.V2	https://doi.org/10.18112/OPENNEURO.DS000221.V2	Resting-state fMRI Data Preprocessing	sub-010260_acq-mp2rage_brain	OpenNeuro	doi:10.18112/OPENNEURO.DS000221.V2	https://doi.org/10.18112/OPENNEURO.DS000221.V2
sub-010166	Physiological data	3T Verio	Siemens	sub-010166 T1-weighted Acquisition	sub-010166_mp2rage_T1w	OpenNeuro	doi:10.18112/OPENNEURO.DS000221.V2	https://doi.org/10.18112/OPENNEURO.DS000221.V2	Resting-state fMRI Data Preprocessing	sub-010166_acq-mp2rage_brain	OpenNeuro	doi:10.18112/OPENNEURO.DS000221.V2	https://doi.org/10.18112/OPENNEURO.DS000221.V2
sub-010075	Physiological data	3T Verio	Siemens	sub-010075 T1-weighted Acquisition	sub-010075_mp2rage_T1w	OpenNeuro	doi:10.18112/OPENNEURO.DS000221.V2	https://doi.org/10.18112/OPENNEURO.DS000221.V2	Resting-state fMRI Data Preprocessing	sub-010075_acq-mp2rage_brain	OpenNeuro	doi:10.18112/OPENNEURO.DS000221.V2	https://doi.org/10.18112/OPENNEURO.DS000221.V2
sub-010067	Physiological data	3T Verio	Siemens	sub-010067 T1-weighted Acquisition	sub-010067_mp2rage_T1w	OpenNeuro	doi:10.18112/OPENNEURO.DS000221.V2	https://doi.org/10.18112/OPENNEURO.DS000221.V2	Resting-state fMRI Data Preprocessing	sub-010067_acq-mp2rage_brain	OpenNeuro	doi:10.18112/OPENNEURO.DS000221.V2	https://doi.org/10.18112/OPENNEURO.DS000221.V2
sub-010126	Physiological data	3T Verio	Siemens	sub-010126 T1-weighted Acquisition	sub-010126_mp2rage_T1w	OpenNeuro	doi:10.18112/OPENNEURO.DS000221.V2	https://doi.org/10.18112/OPENNEURO.DS000221.V2	Resting-state fMRI Data Preprocessing	sub-010126_acq-mp2rage_brain	OpenNeuro	doi:10.18112/OPENNEURO.DS000221.V2	https://doi.org/10.18112/OPENNEURO.DS000221.V2
sub-010164	Physiological data	3T Verio	Siemens	sub-010164 T1-weighted Acquisition	sub-010164_mp2rage_T1w	OpenNeuro	doi:10.18112/OPENNEURO.DS000221.V2	https://doi.org/10.18112/OPENNEURO.DS000221.V2	Resting-state fMRI Data Preprocessing	sub-010164_acq-mp2rage_brain	OpenNeuro	doi:10.18112/OPENNEURO.DS000221.V2	https://doi.org/10.18112/OPENNEURO.DS000221.V2
sub-010157	Physiological data	3T Verio	Siemens	sub-010157 T1-weighted Acquisition	sub-010157_mp2rage_T1w	OpenNeuro	doi:10.18112/OPENNEURO.DS000221.V2	https://doi.org/10.18112/OPENNEURO.DS000221.V2	Resting-state fMRI Data Preprocessing	sub-010157_acq-mp2rage_brain	OpenNeuro	doi:10.18112/OPENNEURO.DS000221.V2	https://doi.org/10.18112/OPENNEURO.DS000221.V2
sub-010292	Physiological data	3T Verio	Siemens	sub-010292 T1-weighted Acquisition	sub-010292_mp2rage_T1w	OpenNeuro	doi:10.18112/OPENNEURO.DS000221.V2	https://doi.org/10.18112/OPENNEURO.DS000221.V2	Resting-state fMRI Data Preprocessing	sub-010292_acq-mp2rage_brain	OpenNeuro	doi:10.18112/OPENNEURO.DS000221.V2	https://doi.org/10.18112/OPENNEURO.DS000221.V2
sub-010319	Physiological data	3T Verio	Siemens	sub-010319 T1-weighted Acquisition	sub-010319_mp2rage_T1w	OpenNeuro	doi:10.18112/OPENNEURO.DS000221.V2	https://doi.org/10.18112/OPENNEURO.DS000221.V2	Resting-state fMRI Data Preprocessing	sub-010319_acq-mp2rage_brain	OpenNeuro	doi:10.18112/OPENNEURO.DS000221.V2	https://doi.org/10.18112/OPENNEURO.DS000221.V2
sub-010305	Physiological data	3T Verio	Siemens	sub-010305 T1-weighted Acquisition	sub-010305_mp2rage_T1w	OpenNeuro	doi:10.18112/OPENNEURO.DS000221.V2	https://doi.org/10.18112/OPENNEURO.DS000221.V2	Resting-state fMRI Data Preprocessing	sub-010305_acq-mp2rage_brain	OpenNeuro	doi:10.18112/OPENNEURO.DS000221.V2	https://doi.org/10.18112/OPENNEURO.DS000221.V2
sub-010310	Physiological data	3T Verio	Siemens	sub-010310 T1-weighted Acquisition	sub-010310_mp2rage_T1w	OpenNeuro	doi:10.18112/OPENNEURO.DS000221.V2	https://doi.org/10.18112/OPENNEURO.DS000221.V2	Resting-state fMRI Data Preprocessing	sub-010310_acq-mp2rage_brain	OpenNeuro	doi:10.18112/OPENNEURO.DS000221.V2	https://doi.org/10.18112/OPENNEURO.DS000221.V2
sub-010312	Physiological data	3T Verio	Siemens	sub-010312 T1-weighted Acquisition	sub-010312_mp2rage_T1w	OpenNeuro	doi:10.18112/OPENNEURO.DS000221.V2	https://doi.org/10.18112/OPENNEURO.DS000221.V2	Resting-state fMRI Data Preprocessing	sub-010312_acq-mp2rage_brain	OpenNeuro	doi:10.18112/OPENNEURO.DS000221.V2	https://doi.org/10.18112/OPENNEURO.DS000221.V2
sub-010231	Physiological data	3T Verio	Siemens	sub-010231 T1-weighted Acquisition	sub-010231_mp2rage_T1w	OpenNeuro	doi:10.18112/OPENNEURO.DS000221.V2	https://doi.org/10.18112/OPENNEURO.DS000221.V2	Resting-state fMRI Data Preprocessing	sub-010231_acq-mp2rage_brain	OpenNeuro	doi:10.18112/OPENNEURO.DS000221.V2	https://doi.org/10.18112/OPENNEURO.DS000221.V2
sub-010038	Physiological data	3T Verio	Siemens	sub-010038 T1-weighted Acquisition	sub-010038_mp2rage_T1w	OpenNeuro	doi:10.18112/OPENNEURO.DS000221.V2	https://doi.org/10.18112/OPENNEURO.DS000221.V2	Resting-state fMRI Data Preprocessing	sub-010038_acq-mp2rage_brain	OpenNeuro	doi:10.18112/OPENNEURO.DS000221.V2	https://doi.org/10.18112/OPENNEURO.DS000221.V2
sub-010303	Physiological data	3T Verio	Siemens	sub-010303 T1-weighted Acquisition	sub-010303_mp2rage_T1w	OpenNeuro	doi:10.18112/OPENNEURO.DS000221.V2	https://doi.org/10.18112/OPENNEURO.DS000221.V2	Resting-state fMRI Data Preprocessing	sub-010303_acq-mp2rage_brain	OpenNeuro	doi:10.18112/OPENNEURO.DS000221.V2	https://doi.org/10.18112/OPENNEURO.DS000221.V2
sub-010311	Physiological data	3T Verio	Siemens	sub-010311 T1-weighted Acquisition	sub-010311_mp2rage_T1w	OpenNeuro	doi:10.18112/OPENNEURO.DS000221.V2	https://doi.org/10.18112/OPENNEURO.DS000221.V2	Resting-state fMRI Data Preprocessing	sub-010311_acq-mp2rage_brain	OpenNeuro	doi:10.18112/OPENNEURO.DS000221.V2	https://doi.org/10.18112/OPENNEURO.DS000221.V2
sub-010315	Physiological data	3T Verio	Siemens	sub-010315 T1-weighted Acquisition	sub-010315_mp2rage_T1w	OpenNeuro	doi:10.18112/OPENNEURO.DS000221.V2	https://doi.org/10.18112/OPENNEURO.DS000221.V2	Resting-state fMRI Data Preprocessing	sub-010315_acq-mp2rage_brain	OpenNeuro	doi:10.18112/OPENNEURO.DS000221.V2	https://doi.org/10.18112/OPENNEURO.DS000221.V2
sub-010233	Physiological data	3T Verio	Siemens	sub-010233 T1-weighted Acquisition	sub-010233_mp2rage_T1w	OpenNeuro	doi:10.18112/OPENNEURO.DS000221.V2	https://doi.org/10.18112/OPENNEURO.DS000221.V2	Resting-state fMRI Data Preprocessing	sub-010233_acq-mp2rage_brain	OpenNeuro	doi:10.18112/OPENNEURO.DS000221.V2	https://doi.org/10.18112/OPENNEURO.DS000221.V2
sub-010066	Physiological data	3T Verio	Siemens	sub-010066 T1-weighted Acquisition	sub-010066_mp2rage_T1w	OpenNeuro	doi:10.18112/OPENNEURO.DS000221.V2	https://doi.org/10.18112/OPENNEURO.DS000221.V2	Resting-state fMRI Data Preprocessing	sub-010066_acq-mp2rage_brain	OpenNeuro	doi:10.18112/OPENNEURO.DS000221.V2	https://doi.org/10.18112/OPENNEURO.DS000221.V2
sub-010256	Physiological data	3T Verio	Siemens	sub-010256 T1-weighted Acquisition	sub-010256_mp2rage_T1w	OpenNeuro	doi:10.18112/OPENNEURO.DS000221.V2	https://doi.org/10.18112/OPENNEURO.DS000221.V2	Resting-state fMRI Data Preprocessing	sub-010256_acq-mp2rage_brain	OpenNeuro	doi:10.18112/OPENNEURO.DS000221.V2	https://doi.org/10.18112/OPENNEURO.DS000221.V2
sub-010138	Physiological data	3T Verio	Siemens	sub-010138 T1-weighted Acquisition	sub-010138_mp2rage_T1w	OpenNeuro	doi:10.18112/OPENNEURO.DS000221.V2	https://doi.org/10.18112/OPENNEURO.DS000221.V2	Resting-state fMRI Data Preprocessing	sub-010138_acq-mp2rage_brain	OpenNeuro	doi:10.18112/OPENNEURO.DS000221.V2	https://doi.org/10.18112/OPENNEURO.DS000221.V2
sub-010297	Physiological data	3T Verio	Siemens	sub-010297 T1-weighted Acquisition	sub-010297_mp2rage_T1w	OpenNeuro	doi:10.18112/OPENNEURO.DS000221.V2	https://doi.org/10.18112/OPENNEURO.DS000221.V2	Resting-state fMRI Data Preprocessing	sub-010297_acq-mp2rage_brain	OpenNeuro	doi:10.18112/OPENNEURO.DS000221.V2	https://doi.org/10.18112/OPENNEURO.DS000221.V2
sub-010253	Physiological data	3T Verio	Siemens	sub-010253 T1-weighted Acquisition	sub-010253_mp2rage_T1w	OpenNeuro	doi:10.18112/OPENNEURO.DS000221.V2	https://doi.org/10.18112/OPENNEURO.DS000221.V2	Resting-state fMRI Data Preprocessing	sub-010253_acq-mp2rage_brain	OpenNeuro	doi:10.18112/OPENNEURO.DS000221.V2	https://doi.org/10.18112/OPENNEURO.DS000221.V2
sub-010136	Physiological data	3T Verio	Siemens	sub-010136 T1-weighted Acquisition	sub-010136_mp2rage_T1w	OpenNeuro	doi:10.18112/OPENNEURO.DS000221.V2	https://doi.org/10.18112/OPENNEURO.DS000221.V2	Resting-state fMRI Data Preprocessing	sub-010136_acq-mp2rage_brain	OpenNeuro	doi:10.18112/OPENNEURO.DS000221.V2	https://doi.org/10.18112/OPENNEURO.DS000221.V2
sub-010210	Physiological data	3T Verio	Siemens	sub-010210 T1-weighted Acquisition	sub-010210_mp2rage_T1w	OpenNeuro	doi:10.18112/OPENNEURO.DS000221.V2	https://doi.org/10.18112/OPENNEURO.DS000221.V2	Resting-state fMRI Data Preprocessing	sub-010210_acq-mp2rage_brain	OpenNeuro	doi:10.18112/OPENNEURO.DS000221.V2	https://doi.org/10.18112/OPENNEURO.DS000221.V2
sub-010218	Physiological data	3T Verio	Siemens	sub-010218 T1-weighted Acquisition	sub-010218_mp2rage_T1w	OpenNeuro	doi:10.18112/OPENNEURO.DS000221.V2	https://doi.org/10.18112/OPENNEURO.DS000221.V2	Resting-state fMRI Data Preprocessing	sub-010218_acq-mp2rage_brain	OpenNeuro	doi:10.18112/OPENNEURO.DS000221.V2	https://doi.org/10.18112/OPENNEURO.DS000221.V2
sub-010306	Physiological data	3T Verio	Siemens	sub-010306 T1-weighted Acquisition	sub-010306_mp2rage_T1w	OpenNeuro	doi:10.18112/OPENNEURO.DS000221.V2	https://doi.org/10.18112/OPENNEURO.DS000221.V2	Resting-state fMRI Data Preprocessing	sub-010306_acq-mp2rage_brain	OpenNeuro	doi:10.18112/OPENNEURO.DS000221.V2	https://doi.org/10.18112/OPENNEURO.DS000221.V2
sub-010224	Physiological data	3T Verio	Siemens	sub-010224 T1-weighted Acquisition	sub-010224_mp2rage_T1w	OpenNeuro	doi:10.18112/OPENNEURO.DS000221.V2	https://doi.org/10.18112/OPENNEURO.DS000221.V2	Resting-state fMRI Data Preprocessing	sub-010224_acq-mp2rage_brain	OpenNeuro	doi:10.18112/OPENNEURO.DS000221.V2	https://doi.org/10.18112/OPENNEURO.DS000221.V2
sub-010068	Physiological data	3T Verio	Siemens	sub-010068 T1-weighted Acquisition	sub-010068_mp2rage_T1w	OpenNeuro	doi:10.18112/OPENNEURO.DS000221.V2	https://doi.org/10.18112/OPENNEURO.DS000221.V2	Resting-state fMRI Data Preprocessing	sub-010068_acq-mp2rage_brain	OpenNeuro	doi:10.18112/OPENNEURO.DS000221.V2	https://doi.org/10.18112/OPENNEURO.DS000221.V2
sub-010061	Physiological data	3T Verio	Siemens	sub-010061 T1-weighted Acquisition	sub-010061_mp2rage_T1w	OpenNeuro	doi:10.18112/OPENNEURO.DS000221.V2	https://doi.org/10.18112/OPENNEURO.DS000221.V2	Resting-state fMRI Data Preprocessing	sub-010061_acq-mp2rage_brain	OpenNeuro	doi:10.18112/OPENNEURO.DS000221.V2	https://doi.org/10.18112/OPENNEURO.DS000221.V2
sub-010176	Physiological data	3T Verio	Siemens	sub-010176 T1-weighted Acquisition	sub-010176_mp2rage_T1w	OpenNeuro	doi:10.18112/OPENNEURO.DS000221.V2	https://doi.org/10.18112/OPENNEURO.DS000221.V2	Resting-state fMRI Data Preprocessing	sub-010176_acq-mp2rage_brain	OpenNeuro	doi:10.18112/OPENNEURO.DS000221.V2	https://doi.org/10.18112/OPENNEURO.DS000221.V2
sub-010302	Physiological data	3T Verio	Siemens	sub-010302 T1-weighted Acquisition	sub-010302_mp2rage_T1w	OpenNeuro	doi:10.18112/OPENNEURO.DS000221.V2	https://doi.org/10.18112/OPENNEURO.DS000221.V2	Resting-state fMRI Data Preprocessing	sub-010302_acq-mp2rage_brain	OpenNeuro	doi:10.18112/OPENNEURO.DS000221.V2	https://doi.org/10.18112/OPENNEURO.DS000221.V2
sub-010036	Physiological data	3T Verio	Siemens	sub-010036 T1-weighted Acquisition	sub-010036_mp2rage_T1w	OpenNeuro	doi:10.18112/OPENNEURO.DS000221.V2	https://doi.org/10.18112/OPENNEURO.DS000221.V2	Resting-state fMRI Data Preprocessing	sub-010036_acq-mp2rage_brain	OpenNeuro	doi:10.18112/OPENNEURO.DS000221.V2	https://doi.org/10.18112/OPENNEURO.DS000221.V2
sub-010191	Physiological data	3T Verio	Siemens	sub-010191 T1-weighted Acquisition	sub-010191_mp2rage_T1w	OpenNeuro	doi:10.18112/OPENNEURO.DS000221.V2	https://doi.org/10.18112/OPENNEURO.DS000221.V2	Resting-state fMRI Data Preprocessing	sub-010191_acq-mp2rage_brain	OpenNeuro	doi:10.18112/OPENNEURO.DS000221.V2	https://doi.org/10.18112/OPENNEURO.DS000221.V2
sub-010192	Physiological data	3T Verio	Siemens	sub-010192 T1-weighted Acquisition	sub-010192_mp2rage_T1w	OpenNeuro	doi:10.18112/OPENNEURO.DS000221.V2	https://doi.org/10.18112/OPENNEURO.DS000221.V2	Resting-state fMRI Data Preprocessing	sub-010192_acq-mp2rage_brain	OpenNeuro	doi:10.18112/OPENNEURO.DS000221.V2	https://doi.org/10.18112/OPENNEURO.DS000221.V2
sub-010193	Physiological data	3T Verio	Siemens	sub-010193 T1-weighted Acquisition	sub-010193_mp2rage_T1w	OpenNeuro	doi:10.18112/OPENNEURO.DS000221.V2	https://doi.org/10.18112/OPENNEURO.DS000221.V2	Resting-state fMRI Data Preprocessing	sub-010193_acq-mp2rage_brain	OpenNeuro	doi:10.18112/OPENNEURO.DS000221.V2	https://doi.org/10.18112/OPENNEURO.DS000221.V2
sub-010194	Physiological data	3T Verio	Siemens	sub-010194 T1-weighted Acquisition	sub-010194_mp2rage_T1w	OpenNeuro	doi:10.18112/OPENNEURO.DS000221.V2	https://doi.org/10.18112/OPENNEURO.DS000221.V2	Resting-state fMRI Data Preprocessing	sub-010194_acq-mp2rage_brain	OpenNeuro	doi:10.18112/OPENNEURO.DS000221.V2	https://doi.org/10.18112/OPENNEURO.DS000221.V2
sub-010042	Physiological data	3T Verio	Siemens	sub-010042 T1-weighted Acquisition	sub-010042_mp2rage_T1w	OpenNeuro	doi:10.18112/OPENNEURO.DS000221.V2	https://doi.org/10.18112/OPENNEURO.DS000221.V2	Resting-state fMRI Data Preprocessing	sub-010042_acq-mp2rage_brain	OpenNeuro	doi:10.18112/OPENNEURO.DS000221.V2	https://doi.org/10.18112/OPENNEURO.DS000221.V2
sub-010074	Physiological data	3T Verio	Siemens	sub-010074 T1-weighted Acquisition	sub-010074_mp2rage_T1w	OpenNeuro	doi:10.18112/OPENNEURO.DS000221.V2	https://doi.org/10.18112/OPENNEURO.DS000221.V2	Resting-state fMRI Data Preprocessing	sub-010074_acq-mp2rage_brain	OpenNeuro	doi:10.18112/OPENNEURO.DS000221.V2	https://doi.org/10.18112/OPENNEURO.DS000221.V2
sub-010229	Physiological data	3T Verio	Siemens	sub-010229 T1-weighted Acquisition	sub-010229_mp2rage_T1w	OpenNeuro	doi:10.18112/OPENNEURO.DS000221.V2	https://doi.org/10.18112/OPENNEURO.DS000221.V2	Resting-state fMRI Data Preprocessing	sub-010229_acq-mp2rage_brain	OpenNeuro	doi:10.18112/OPENNEURO.DS000221.V2	https://doi.org/10.18112/OPENNEURO.DS000221.V2
sub-010236	Physiological data	3T Verio	Siemens	sub-010236 T1-weighted Acquisition	sub-010236_mp2rage_T1w	OpenNeuro	doi:10.18112/OPENNEURO.DS000221.V2	https://doi.org/10.18112/OPENNEURO.DS000221.V2	Resting-state fMRI Data Preprocessing	sub-010236_acq-mp2rage_brain	OpenNeuro	doi:10.18112/OPENNEURO.DS000221.V2	https://doi.org/10.18112/OPENNEURO.DS000221.V2
sub-010094	Physiological data	3T Verio	Siemens	sub-010094 T1-weighted Acquisition	sub-010094_mp2rage_T1w	OpenNeuro	doi:10.18112/OPENNEURO.DS000221.V2	https://doi.org/10.18112/OPENNEURO.DS000221.V2	Resting-state fMRI Data Preprocessing	sub-010094_acq-mp2rage_brain	OpenNeuro	doi:10.18112/OPENNEURO.DS000221.V2	https://doi.org/10.18112/OPENNEURO.DS000221.V2
sub-010142	Physiological data	3T Verio	Siemens	sub-010142 T1-weighted Acquisition	sub-010142_mp2rage_T1w	OpenNeuro	doi:10.18112/OPENNEURO.DS000221.V2	https://doi.org/10.18112/OPENNEURO.DS000221.V2	Resting-state fMRI Data Preprocessing	sub-010142_acq-mp2rage_brain	OpenNeuro	doi:10.18112/OPENNEURO.DS000221.V2	https://doi.org/10.18112/OPENNEURO.DS000221.V2
sub-010274	Physiological data	3T Verio	Siemens	sub-010274 T1-weighted Acquisition	sub-010274_mp2rage_T1w	OpenNeuro	doi:10.18112/OPENNEURO.DS000221.V2	https://doi.org/10.18112/OPENNEURO.DS000221.V2	Resting-state fMRI Data Preprocessing	sub-010274_acq-mp2rage_brain	OpenNeuro	doi:10.18112/OPENNEURO.DS000221.V2	https://doi.org/10.18112/OPENNEURO.DS000221.V2
sub-010255	Physiological data	3T Verio	Siemens	sub-010255 T1-weighted Acquisition	sub-010255_mp2rage_T1w	OpenNeuro	doi:10.18112/OPENNEURO.DS000221.V2	https://doi.org/10.18112/OPENNEURO.DS000221.V2	Resting-state fMRI Data Preprocessing	sub-010255_acq-mp2rage_brain	OpenNeuro	doi:10.18112/OPENNEURO.DS000221.V2	https://doi.org/10.18112/OPENNEURO.DS000221.V2
sub-010279	Physiological data	3T Verio	Siemens	sub-010279 T1-weighted Acquisition	sub-010279_mp2rage_T1w	OpenNeuro	doi:10.18112/OPENNEURO.DS000221.V2	https://doi.org/10.18112/OPENNEURO.DS000221.V2	Resting-state fMRI Data Preprocessing	sub-010279_acq-mp2rage_brain	OpenNeuro	doi:10.18112/OPENNEURO.DS000221.V2	https://doi.org/10.18112/OPENNEURO.DS000221.V2
sub-010239	Physiological data	3T Verio	Siemens	sub-010239 T1-weighted Acquisition	sub-010239_mp2rage_T1w	OpenNeuro	doi:10.18112/OPENNEURO.DS000221.V2	https://doi.org/10.18112/OPENNEURO.DS000221.V2	Resting-state fMRI Data Preprocessing	sub-010239_acq-mp2rage_brain	OpenNeuro	doi:10.18112/OPENNEURO.DS000221.V2	https://doi.org/10.18112/OPENNEURO.DS000221.V2
sub-010290	Physiological data	3T Verio	Siemens	sub-010290 T1-weighted Acquisition	sub-010290_mp2rage_T1w	OpenNeuro	doi:10.18112/OPENNEURO.DS000221.V2	https://doi.org/10.18112/OPENNEURO.DS000221.V2	Resting-state fMRI Data Preprocessing	sub-010290_acq-mp2rage_brain	OpenNeuro	doi:10.18112/OPENNEURO.DS000221.V2	https://doi.org/10.18112/OPENNEURO.DS000221.V2
sub-010089	Physiological data	3T Verio	Siemens	sub-010089 T1-weighted Acquisition	sub-010089_mp2rage_T1w	OpenNeuro	doi:10.18112/OPENNEURO.DS000221.V2	https://doi.org/10.18112/OPENNEURO.DS000221.V2	Resting-state fMRI Data Preprocessing	sub-010089_acq-mp2rage_brain	OpenNeuro	doi:10.18112/OPENNEURO.DS000221.V2	https://doi.org/10.18112/OPENNEURO.DS000221.V2
sub-010246	Physiological data	3T Verio	Siemens	sub-010246 T1-weighted Acquisition	sub-010246_mp2rage_T1w	OpenNeuro	doi:10.18112/OPENNEURO.DS000221.V2	https://doi.org/10.18112/OPENNEURO.DS000221.V2	Resting-state fMRI Data Preprocessing	sub-010246_acq-mp2rage_brain	OpenNeuro	doi:10.18112/OPENNEURO.DS000221.V2	https://doi.org/10.18112/OPENNEURO.DS000221.V2
sub-010148	Physiological data	3T Verio	Siemens	sub-010148 T1-weighted Acquisition	sub-010148_mp2rage_T1w	OpenNeuro	doi:10.18112/OPENNEURO.DS000221.V2	https://doi.org/10.18112/OPENNEURO.DS000221.V2	Resting-state fMRI Data Preprocessing	sub-010148_acq-mp2rage_brain	OpenNeuro	doi:10.18112/OPENNEURO.DS000221.V2	https://doi.org/10.18112/OPENNEURO.DS000221.V2
sub-010276	Physiological data	3T Verio	Siemens	sub-010276 T1-weighted Acquisition	sub-010276_mp2rage_T1w	OpenNeuro	doi:10.18112/OPENNEURO.DS000221.V2	https://doi.org/10.18112/OPENNEURO.DS000221.V2	Resting-state fMRI Data Preprocessing	sub-010276_acq-mp2rage_brain	OpenNeuro	doi:10.18112/OPENNEURO.DS000221.V2	https://doi.org/10.18112/OPENNEURO.DS000221.V2
sub-010051	Physiological data	3T Verio	Siemens	sub-010051 T1-weighted Acquisition	sub-010051_mp2rage_T1w	OpenNeuro	doi:10.18112/OPENNEURO.DS000221.V2	https://doi.org/10.18112/OPENNEURO.DS000221.V2	Resting-state fMRI Data Preprocessing	sub-010051_acq-mp2rage_brain	OpenNeuro	doi:10.18112/OPENNEURO.DS000221.V2	https://doi.org/10.18112/OPENNEURO.DS000221.V2
sub-010250	Physiological data	3T Verio	Siemens	sub-010250 T1-weighted Acquisition	sub-010250_mp2rage_T1w	OpenNeuro	doi:10.18112/OPENNEURO.DS000221.V2	https://doi.org/10.18112/OPENNEURO.DS000221.V2	Resting-state fMRI Data Preprocessing	sub-010250_acq-mp2rage_brain	OpenNeuro	doi:10.18112/OPENNEURO.DS000221.V2	https://doi.org/10.18112/OPENNEURO.DS000221.V2
sub-010146	Physiological data	3T Verio	Siemens	sub-010146 T1-weighted Acquisition	sub-010146_mp2rage_T1w	OpenNeuro	doi:10.18112/OPENNEURO.DS000221.V2	https://doi.org/10.18112/OPENNEURO.DS000221.V2	Resting-state fMRI Data Preprocessing	sub-010146_acq-mp2rage_brain	OpenNeuro	doi:10.18112/OPENNEURO.DS000221.V2	https://doi.org/10.18112/OPENNEURO.DS000221.V2
sub-010088	Physiological data	3T Verio	Siemens	sub-010088 T1-weighted Acquisition	sub-010088_mp2rage_T1w	OpenNeuro	doi:10.18112/OPENNEURO.DS000221.V2	https://doi.org/10.18112/OPENNEURO.DS000221.V2	Resting-state fMRI Data Preprocessing	sub-010088_acq-mp2rage_brain	OpenNeuro	doi:10.18112/OPENNEURO.DS000221.V2	https://doi.org/10.18112/OPENNEURO.DS000221.V2
sub-010272	Physiological data	3T Verio	Siemens	sub-010272 T1-weighted Acquisition	sub-010272_mp2rage_T1w	OpenNeuro	doi:10.18112/OPENNEURO.DS000221.V2	https://doi.org/10.18112/OPENNEURO.DS000221.V2	Resting-state fMRI Data Preprocessing	sub-010272_acq-mp2rage_brain	OpenNeuro	doi:10.18112/OPENNEURO.DS000221.V2	https://doi.org/10.18112/OPENNEURO.DS000221.V2
sub-010086	Physiological data	3T Verio	Siemens	sub-010086 T1-weighted Acquisition	sub-010086_mp2rage_T1w	OpenNeuro	doi:10.18112/OPENNEURO.DS000221.V2	https://doi.org/10.18112/OPENNEURO.DS000221.V2	Resting-state fMRI Data Preprocessing	sub-010086_acq-mp2rage_brain	OpenNeuro	doi:10.18112/OPENNEURO.DS000221.V2	https://doi.org/10.18112/OPENNEURO.DS000221.V2
sub-010254	Physiological data	3T Verio	Siemens	sub-010254 T1-weighted Acquisition	sub-010254_mp2rage_T1w	OpenNeuro	doi:10.18112/OPENNEURO.DS000221.V2	https://doi.org/10.18112/OPENNEURO.DS000221.V2	Resting-state fMRI Data Preprocessing	sub-010254_acq-mp2rage_brain	OpenNeuro	doi:10.18112/OPENNEURO.DS000221.V2	https://doi.org/10.18112/OPENNEURO.DS000221.V2
sub-010285	Physiological data	3T Verio	Siemens	sub-010285 T1-weighted Acquisition	sub-010285_mp2rage_T1w	OpenNeuro	doi:10.18112/OPENNEURO.DS000221.V2	https://doi.org/10.18112/OPENNEURO.DS000221.V2	Resting-state fMRI Data Preprocessing	sub-010285_acq-mp2rage_brain	OpenNeuro	doi:10.18112/OPENNEURO.DS000221.V2	https://doi.org/10.18112/OPENNEURO.DS000221.V2
sub-010286	Physiological data	3T Verio	Siemens	sub-010286 T1-weighted Acquisition	sub-010286_mp2rage_T1w	OpenNeuro	doi:10.18112/OPENNEURO.DS000221.V2	https://doi.org/10.18112/OPENNEURO.DS000221.V2	Resting-state fMRI Data Preprocessing	sub-010286_acq-mp2rage_brain	OpenNeuro	doi:10.18112/OPENNEURO.DS000221.V2	https://doi.org/10.18112/OPENNEURO.DS000221.V2
sub-010251	Physiological data	3T Verio	Siemens	sub-010251 T1-weighted Acquisition	sub-010251_mp2rage_T1w	OpenNeuro	doi:10.18112/OPENNEURO.DS000221.V2	https://doi.org/10.18112/OPENNEURO.DS000221.V2	Resting-state fMRI Data Preprocessing	sub-010251_acq-mp2rage_brain	OpenNeuro	doi:10.18112/OPENNEURO.DS000221.V2	https://doi.org/10.18112/OPENNEURO.DS000221.V2
sub-010244	Physiological data	3T Verio	Siemens	sub-010244 T1-weighted Acquisition	sub-010244_mp2rage_T1w	OpenNeuro	doi:10.18112/OPENNEURO.DS000221.V2	https://doi.org/10.18112/OPENNEURO.DS000221.V2	Resting-state fMRI Data Preprocessing	sub-010244_acq-mp2rage_brain	OpenNeuro	doi:10.18112/OPENNEURO.DS000221.V2	https://doi.org/10.18112/OPENNEURO.DS000221.V2
sub-010092	Physiological data	3T Verio	Siemens	sub-010092 T1-weighted Acquisition	sub-010092_mp2rage_T1w	OpenNeuro	doi:10.18112/OPENNEURO.DS000221.V2	https://doi.org/10.18112/OPENNEURO.DS000221.V2	Resting-state fMRI Data Preprocessing	sub-010092_acq-mp2rage_brain	OpenNeuro	doi:10.18112/OPENNEURO.DS000221.V2	https://doi.org/10.18112/OPENNEURO.DS000221.V2
sub-010277	Physiological data	3T Verio	Siemens	sub-010277 T1-weighted Acquisition	sub-010277_mp2rage_T1w	OpenNeuro	doi:10.18112/OPENNEURO.DS000221.V2	https://doi.org/10.18112/OPENNEURO.DS000221.V2	Resting-state fMRI Data Preprocessing	sub-010277_acq-mp2rage_brain	OpenNeuro	doi:10.18112/OPENNEURO.DS000221.V2	https://doi.org/10.18112/OPENNEURO.DS000221.V2
sub-010284	Physiological data	3T Verio	Siemens	sub-010284 T1-weighted Acquisition	sub-010284_mp2rage_T1w	OpenNeuro	doi:10.18112/OPENNEURO.DS000221.V2	https://doi.org/10.18112/OPENNEURO.DS000221.V2	Resting-state fMRI Data Preprocessing	sub-010284_acq-mp2rage_brain	OpenNeuro	doi:10.18112/OPENNEURO.DS000221.V2	https://doi.org/10.18112/OPENNEURO.DS000221.V2
sub-010267	Physiological data	3T Verio	Siemens	sub-010267 T1-weighted Acquisition	sub-010267_mp2rage_T1w	OpenNeuro	doi:10.18112/OPENNEURO.DS000221.V2	https://doi.org/10.18112/OPENNEURO.DS000221.V2	Resting-state fMRI Data Preprocessing	sub-010267_acq-mp2rage_brain	OpenNeuro	doi:10.18112/OPENNEURO.DS000221.V2	https://doi.org/10.18112/OPENNEURO.DS000221.V2
sub-010059	Physiological data	3T Verio	Siemens	sub-010059 T1-weighted Acquisition	sub-010059_mp2rage_T1w	OpenNeuro	doi:10.18112/OPENNEURO.DS000221.V2	https://doi.org/10.18112/OPENNEURO.DS000221.V2	Resting-state fMRI Data Preprocessing	sub-010059_acq-mp2rage_brain	OpenNeuro	doi:10.18112/OPENNEURO.DS000221.V2	https://doi.org/10.18112/OPENNEURO.DS000221.V2
sub-010056	Physiological data	3T Verio	Siemens	sub-010056 T1-weighted Acquisition	sub-010056_mp2rage_T1w	OpenNeuro	doi:10.18112/OPENNEURO.DS000221.V2	https://doi.org/10.18112/OPENNEURO.DS000221.V2	Resting-state fMRI Data Preprocessing	sub-010056_acq-mp2rage_brain	OpenNeuro	doi:10.18112/OPENNEURO.DS000221.V2	https://doi.org/10.18112/OPENNEURO.DS000221.V2
sub-010266	Physiological data	3T Verio	Siemens	sub-010266 T1-weighted Acquisition	sub-010266_mp2rage_T1w	OpenNeuro	doi:10.18112/OPENNEURO.DS000221.V2	https://doi.org/10.18112/OPENNEURO.DS000221.V2	Resting-state fMRI Data Preprocessing	sub-010266_acq-mp2rage_brain	OpenNeuro	doi:10.18112/OPENNEURO.DS000221.V2	https://doi.org/10.18112/OPENNEURO.DS000221.V2
sub-010065	Physiological data	3T Verio	Siemens	sub-010065 T1-weighted Acquisition	sub-010065_mp2rage_T1w	OpenNeuro	doi:10.18112/OPENNEURO.DS000221.V2	https://doi.org/10.18112/OPENNEURO.DS000221.V2	Resting-state fMRI Data Preprocessing	sub-010065_acq-mp2rage_brain	OpenNeuro	doi:10.18112/OPENNEURO.DS000221.V2	https://doi.org/10.18112/OPENNEURO.DS000221.V2
sub-010227	Physiological data	3T Verio	Siemens	sub-010227 T1-weighted Acquisition	sub-010227_mp2rage_T1w	OpenNeuro	doi:10.18112/OPENNEURO.DS000221.V2	https://doi.org/10.18112/OPENNEURO.DS000221.V2	Resting-state fMRI Data Preprocessing	sub-010227_acq-mp2rage_brain	OpenNeuro	doi:10.18112/OPENNEURO.DS000221.V2	https://doi.org/10.18112/OPENNEURO.DS000221.V2
sub-010052	Physiological data	3T Verio	Siemens	sub-010052 T1-weighted Acquisition	sub-010052_mp2rage_T1w	OpenNeuro	doi:10.18112/OPENNEURO.DS000221.V2	https://doi.org/10.18112/OPENNEURO.DS000221.V2	Resting-state fMRI Data Preprocessing	sub-010052_acq-mp2rage_brain	OpenNeuro	doi:10.18112/OPENNEURO.DS000221.V2	https://doi.org/10.18112/OPENNEURO.DS000221.V2
sub-010064	Physiological data	3T Verio	Siemens	sub-010064 T1-weighted Acquisition	sub-010064_mp2rage_T1w	OpenNeuro	doi:10.18112/OPENNEURO.DS000221.V2	https://doi.org/10.18112/OPENNEURO.DS000221.V2	Resting-state fMRI Data Preprocessing	sub-010064_acq-mp2rage_brain	OpenNeuro	doi:10.18112/OPENNEURO.DS000221.V2	https://doi.org/10.18112/OPENNEURO.DS000221.V2
sub-010084	Physiological data	3T Verio	Siemens	sub-010084 T1-weighted Acquisition	sub-010084_mp2rage_T1w	OpenNeuro	doi:10.18112/OPENNEURO.DS000221.V2	https://doi.org/10.18112/OPENNEURO.DS000221.V2	Resting-state fMRI Data Preprocessing	sub-010084_acq-mp2rage_brain	OpenNeuro	doi:10.18112/OPENNEURO.DS000221.V2	https://doi.org/10.18112/OPENNEURO.DS000221.V2
sub-010241	Physiological data	3T Verio	Siemens	sub-010241 T1-weighted Acquisition	sub-010241_mp2rage_T1w	OpenNeuro	doi:10.18112/OPENNEURO.DS000221.V2	https://doi.org/10.18112/OPENNEURO.DS000221.V2	Resting-state fMRI Data Preprocessing	sub-010241_acq-mp2rage_brain	OpenNeuro	doi:10.18112/OPENNEURO.DS000221.V2	https://doi.org/10.18112/OPENNEURO.DS000221.V2
sub-010265	Physiological data	3T Verio	Siemens	sub-010265 T1-weighted Acquisition	sub-010265_mp2rage_T1w	OpenNeuro	doi:10.18112/OPENNEURO.DS000221.V2	https://doi.org/10.18112/OPENNEURO.DS000221.V2	Resting-state fMRI Data Preprocessing	sub-010265_acq-mp2rage_brain	OpenNeuro	doi:10.18112/OPENNEURO.DS000221.V2	https://doi.org/10.18112/OPENNEURO.DS000221.V2
sub-010271	Physiological data	3T Verio	Siemens	sub-010271 T1-weighted Acquisition	sub-010271_mp2rage_T1w	OpenNeuro	doi:10.18112/OPENNEURO.DS000221.V2	https://doi.org/10.18112/OPENNEURO.DS000221.V2	Resting-state fMRI Data Preprocessing	sub-010271_acq-mp2rage_brain	OpenNeuro	doi:10.18112/OPENNEURO.DS000221.V2	https://doi.org/10.18112/OPENNEURO.DS000221.V2
sub-010269	Physiological data	3T Verio	Siemens	sub-010269 T1-weighted Acquisition	sub-010269_mp2rage_T1w	OpenNeuro	doi:10.18112/OPENNEURO.DS000221.V2	https://doi.org/10.18112/OPENNEURO.DS000221.V2	Resting-state fMRI Data Preprocessing	sub-010269_acq-mp2rage_brain	OpenNeuro	doi:10.18112/OPENNEURO.DS000221.V2	https://doi.org/10.18112/OPENNEURO.DS000221.V2
sub-010261	Physiological data	3T Verio	Siemens	sub-010261 T1-weighted Acquisition	sub-010261_mp2rage_T1w	OpenNeuro	doi:10.18112/OPENNEURO.DS000221.V2	https://doi.org/10.18112/OPENNEURO.DS000221.V2	Resting-state fMRI Data Preprocessing	sub-010261_acq-mp2rage_brain	OpenNeuro	doi:10.18112/OPENNEURO.DS000221.V2	https://doi.org/10.18112/OPENNEURO.DS000221.V2
sub-010228	Physiological data	3T Verio	Siemens	sub-010228 T1-weighted Acquisition	sub-010228_mp2rage_T1w	OpenNeuro	doi:10.18112/OPENNEURO.DS000221.V2	https://doi.org/10.18112/OPENNEURO.DS000221.V2	Resting-state fMRI Data Preprocessing	sub-010228_acq-mp2rage_brain	OpenNeuro	doi:10.18112/OPENNEURO.DS000221.V2	https://doi.org/10.18112/OPENNEURO.DS000221.V2
sub-010230	Physiological data	3T Verio	Siemens	sub-010230 T1-weighted Acquisition	sub-010230_mp2rage_T1w	OpenNeuro	doi:10.18112/OPENNEURO.DS000221.V2	https://doi.org/10.18112/OPENNEURO.DS000221.V2	Resting-state fMRI Data Preprocessing	sub-010230_acq-mp2rage_brain	OpenNeuro	doi:10.18112/OPENNEURO.DS000221.V2	https://doi.org/10.18112/OPENNEURO.DS000221.V2
sub-010318	Physiological data	3T Verio	Siemens	sub-010318 T1-weighted Acquisition	sub-010318_mp2rage_T1w	OpenNeuro	doi:10.18112/OPENNEURO.DS000221.V2	https://doi.org/10.18112/OPENNEURO.DS000221.V2	Resting-state fMRI Data Preprocessing	sub-010318_acq-mp2rage_brain	OpenNeuro	doi:10.18112/OPENNEURO.DS000221.V2	https://doi.org/10.18112/OPENNEURO.DS000221.V2
sub-010137	Physiological data	3T Verio	Siemens	sub-010137 T1-weighted Acquisition	sub-010137_mp2rage_T1w	OpenNeuro	doi:10.18112/OPENNEURO.DS000221.V2	https://doi.org/10.18112/OPENNEURO.DS000221.V2	Resting-state fMRI Data Preprocessing	sub-010137_acq-mp2rage_brain	OpenNeuro	doi:10.18112/OPENNEURO.DS000221.V2	https://doi.org/10.18112/OPENNEURO.DS000221.V2
sub-010062	Physiological data	3T Verio	Siemens	sub-010062 T1-weighted Acquisition	sub-010062_mp2rage_T1w	OpenNeuro	doi:10.18112/OPENNEURO.DS000221.V2	https://doi.org/10.18112/OPENNEURO.DS000221.V2	Resting-state fMRI Data Preprocessing	sub-010062_acq-mp2rage_brain	OpenNeuro	doi:10.18112/OPENNEURO.DS000221.V2	https://doi.org/10.18112/OPENNEURO.DS000221.V2
sub-010072	Physiological data	3T Verio	Siemens	sub-010072 T1-weighted Acquisition	sub-010072_mp2rage_T1w	OpenNeuro	doi:10.18112/OPENNEURO.DS000221.V2	https://doi.org/10.18112/OPENNEURO.DS000221.V2	Resting-state fMRI Data Preprocessing	sub-010072_acq-mp2rage_brain	OpenNeuro	doi:10.18112/OPENNEURO.DS000221.V2	https://doi.org/10.18112/OPENNEURO.DS000221.V2
sub-010163	Physiological data	3T Verio	Siemens	sub-010163 T1-weighted Acquisition	sub-010163_mp2rage_T1w	OpenNeuro	doi:10.18112/OPENNEURO.DS000221.V2	https://doi.org/10.18112/OPENNEURO.DS000221.V2	Resting-state fMRI Data Preprocessing	sub-010163_acq-mp2rage_brain	OpenNeuro	doi:10.18112/OPENNEURO.DS000221.V2	https://doi.org/10.18112/OPENNEURO.DS000221.V2
sub-010201	Physiological data	3T Verio	Siemens	sub-010201 T1-weighted Acquisition	sub-010201_mp2rage_T1w	OpenNeuro	doi:10.18112/OPENNEURO.DS000221.V2	https://doi.org/10.18112/OPENNEURO.DS000221.V2	Resting-state fMRI Data Preprocessing	sub-010201_acq-mp2rage_brain	OpenNeuro	doi:10.18112/OPENNEURO.DS000221.V2	https://doi.org/10.18112/OPENNEURO.DS000221.V2
sub-010215	Physiological data	3T Verio	Siemens	sub-010215 T1-weighted Acquisition	sub-010215_mp2rage_T1w	OpenNeuro	doi:10.18112/OPENNEURO.DS000221.V2	https://doi.org/10.18112/OPENNEURO.DS000221.V2	Resting-state fMRI Data Preprocessing	sub-010215_acq-mp2rage_brain	OpenNeuro	doi:10.18112/OPENNEURO.DS000221.V2	https://doi.org/10.18112/OPENNEURO.DS000221.V2
sub-010216	Physiological data	3T Verio	Siemens	sub-010216 T1-weighted Acquisition	sub-010216_mp2rage_T1w	OpenNeuro	doi:10.18112/OPENNEURO.DS000221.V2	https://doi.org/10.18112/OPENNEURO.DS000221.V2	Resting-state fMRI Data Preprocessing	sub-010216_acq-mp2rage_brain	OpenNeuro	doi:10.18112/OPENNEURO.DS000221.V2	https://doi.org/10.18112/OPENNEURO.DS000221.V2
sub-010309	Physiological data	3T Verio	Siemens	sub-010309 T1-weighted Acquisition	sub-010309_mp2rage_T1w	OpenNeuro	doi:10.18112/OPENNEURO.DS000221.V2	https://doi.org/10.18112/OPENNEURO.DS000221.V2	Resting-state fMRI Data Preprocessing	sub-010309_acq-mp2rage_brain	OpenNeuro	doi:10.18112/OPENNEURO.DS000221.V2	https://doi.org/10.18112/OPENNEURO.DS000221.V2
sub-010308	Physiological data	3T Verio	Siemens	sub-010308 T1-weighted Acquisition	sub-010308_mp2rage_T1w	OpenNeuro	doi:10.18112/OPENNEURO.DS000221.V2	https://doi.org/10.18112/OPENNEURO.DS000221.V2	Resting-state fMRI Data Preprocessing	sub-010308_acq-mp2rage_brain	OpenNeuro	doi:10.18112/OPENNEURO.DS000221.V2	https://doi.org/10.18112/OPENNEURO.DS000221.V2
sub-010314	Physiological data	3T Verio	Siemens	sub-010314 T1-weighted Acquisition	sub-010314_mp2rage_T1w	OpenNeuro	doi:10.18112/OPENNEURO.DS000221.V2	https://doi.org/10.18112/OPENNEURO.DS000221.V2	Resting-state fMRI Data Preprocessing	sub-010314_acq-mp2rage_brain	OpenNeuro	doi:10.18112/OPENNEURO.DS000221.V2	https://doi.org/10.18112/OPENNEURO.DS000221.V2
sub-010232	Physiological data	3T Verio	Siemens	sub-010232 T1-weighted Acquisition	sub-010232_mp2rage_T1w	OpenNeuro	doi:10.18112/OPENNEURO.DS000221.V2	https://doi.org/10.18112/OPENNEURO.DS000221.V2	Resting-state fMRI Data Preprocessing	sub-010232_acq-mp2rage_brain	OpenNeuro	doi:10.18112/OPENNEURO.DS000221.V2	https://doi.org/10.18112/OPENNEURO.DS000221.V2
sub-010240	Physiological data	3T Verio	Siemens	sub-010240 T1-weighted Acquisition	sub-010240_mp2rage_T1w	OpenNeuro	doi:10.18112/OPENNEURO.DS000221.V2	https://doi.org/10.18112/OPENNEURO.DS000221.V2	Resting-state fMRI Data Preprocessing	sub-010240_acq-mp2rage_brain	OpenNeuro	doi:10.18112/OPENNEURO.DS000221.V2	https://doi.org/10.18112/OPENNEURO.DS000221.V2
sub-010204	Physiological data	3T Verio	Siemens	sub-010204 T1-weighted Acquisition	sub-010204_mp2rage_T1w	OpenNeuro	doi:10.18112/OPENNEURO.DS000221.V2	https://doi.org/10.18112/OPENNEURO.DS000221.V2	Resting-state fMRI Data Preprocessing	sub-010204_acq-mp2rage_brain	OpenNeuro	doi:10.18112/OPENNEURO.DS000221.V2	https://doi.org/10.18112/OPENNEURO.DS000221.V2
sub-010005	Physiological data	3T Verio	Siemens	sub-010005 T1-weighted Acquisition	sub-010005_mp2rage_T1w	OpenNeuro	doi:10.18112/OPENNEURO.DS000221.V2	https://doi.org/10.18112/OPENNEURO.DS000221.V2	Resting-state fMRI Data Preprocessing	sub-010005_acq-mp2rage_brain	OpenNeuro	doi:10.18112/OPENNEURO.DS000221.V2	https://doi.org/10.18112/OPENNEURO.DS000221.V2
sub-010080	Physiological data	3T Verio	Siemens	sub-010080 T1-weighted Acquisition	sub-010080_mp2rage_T1w	OpenNeuro	doi:10.18112/OPENNEURO.DS000221.V2	https://doi.org/10.18112/OPENNEURO.DS000221.V2	Resting-state fMRI Data Preprocessing	sub-010080_acq-mp2rage_brain	OpenNeuro	doi:10.18112/OPENNEURO.DS000221.V2	https://doi.org/10.18112/OPENNEURO.DS000221.V2
sub-010264	Physiological data	3T Verio	Siemens	sub-010264 T1-weighted Acquisition	sub-010264_mp2rage_T1w	OpenNeuro	doi:10.18112/OPENNEURO.DS000221.V2	https://doi.org/10.18112/OPENNEURO.DS000221.V2	Resting-state fMRI Data Preprocessing	sub-010264_acq-mp2rage_brain	OpenNeuro	doi:10.18112/OPENNEURO.DS000221.V2	https://doi.org/10.18112/OPENNEURO.DS000221.V2
sub-010091	Physiological data	3T Verio	Siemens	sub-010091 T1-weighted Acquisition	sub-010091_mp2rage_T1w	OpenNeuro	doi:10.18112/OPENNEURO.DS000221.V2	https://doi.org/10.18112/OPENNEURO.DS000221.V2	Resting-state fMRI Data Preprocessing	sub-010091_acq-mp2rage_brain	OpenNeuro	doi:10.18112/OPENNEURO.DS000221.V2	https://doi.org/10.18112/OPENNEURO.DS000221.V2
sub-010257	Physiological data	3T Verio	Siemens	sub-010257 T1-weighted Acquisition	sub-010257_mp2rage_T1w	OpenNeuro	doi:10.18112/OPENNEURO.DS000221.V2	https://doi.org/10.18112/OPENNEURO.DS000221.V2	Resting-state fMRI Data Preprocessing	sub-010257_acq-mp2rage_brain	OpenNeuro	doi:10.18112/OPENNEURO.DS000221.V2	https://doi.org/10.18112/OPENNEURO.DS000221.V2
sub-010278	Physiological data	3T Verio	Siemens	sub-010278 T1-weighted Acquisition	sub-010278_mp2rage_T1w	OpenNeuro	doi:10.18112/OPENNEURO.DS000221.V2	https://doi.org/10.18112/OPENNEURO.DS000221.V2	Resting-state fMRI Data Preprocessing	sub-010278_acq-mp2rage_brain	OpenNeuro	doi:10.18112/OPENNEURO.DS000221.V2	https://doi.org/10.18112/OPENNEURO.DS000221.V2
sub-010050	Physiological data	3T Verio	Siemens	sub-010050 T1-weighted Acquisition	sub-010050_mp2rage_T1w	OpenNeuro	doi:10.18112/OPENNEURO.DS000221.V2	https://doi.org/10.18112/OPENNEURO.DS000221.V2	Resting-state fMRI Data Preprocessing	sub-010050_acq-mp2rage_brain	OpenNeuro	doi:10.18112/OPENNEURO.DS000221.V2	https://doi.org/10.18112/OPENNEURO.DS000221.V2
sub-010258	Physiological data	3T Verio	Siemens	sub-010258 T1-weighted Acquisition	sub-010258_mp2rage_T1w	OpenNeuro	doi:10.18112/OPENNEURO.DS000221.V2	https://doi.org/10.18112/OPENNEURO.DS000221.V2	Resting-state fMRI Data Preprocessing	sub-010258_acq-mp2rage_brain	OpenNeuro	doi:10.18112/OPENNEURO.DS000221.V2	https://doi.org/10.18112/OPENNEURO.DS000221.V2
sub-010289	Physiological data	3T Verio	Siemens	sub-010289 T1-weighted Acquisition	sub-010289_mp2rage_T1w	OpenNeuro	doi:10.18112/OPENNEURO.DS000221.V2	https://doi.org/10.18112/OPENNEURO.DS000221.V2	Resting-state fMRI Data Preprocessing	sub-010289_acq-mp2rage_brain	OpenNeuro	doi:10.18112/OPENNEURO.DS000221.V2	https://doi.org/10.18112/OPENNEURO.DS000221.V2
sub-010268	Physiological data	3T Verio	Siemens	sub-010268 T1-weighted Acquisition	sub-010268_mp2rage_T1w	OpenNeuro	doi:10.18112/OPENNEURO.DS000221.V2	https://doi.org/10.18112/OPENNEURO.DS000221.V2	Resting-state fMRI Data Preprocessing	sub-010268_acq-mp2rage_brain	OpenNeuro	doi:10.18112/OPENNEURO.DS000221.V2	https://doi.org/10.18112/OPENNEURO.DS000221.V2
sub-010287	Physiological data	3T Verio	Siemens	sub-010287 T1-weighted Acquisition	sub-010287_mp2rage_T1w	OpenNeuro	doi:10.18112/OPENNEURO.DS000221.V2	https://doi.org/10.18112/OPENNEURO.DS000221.V2	Resting-state fMRI Data Preprocessing	sub-010287_acq-mp2rage_brain	OpenNeuro	doi:10.18112/OPENNEURO.DS000221.V2	https://doi.org/10.18112/OPENNEURO.DS000221.V2
sub-010291	Physiological data	3T Verio	Siemens	sub-010291 T1-weighted Acquisition	sub-010291_mp2rage_T1w	OpenNeuro	doi:10.18112/OPENNEURO.DS000221.V2	https://doi.org/10.18112/OPENNEURO.DS000221.V2	Resting-state fMRI Data Preprocessing	sub-010291_acq-mp2rage_brain	OpenNeuro	doi:10.18112/OPENNEURO.DS000221.V2	https://doi.org/10.18112/OPENNEURO.DS000221.V2
sub-010245	Physiological data	3T Verio	Siemens	sub-010245 T1-weighted Acquisition	sub-010245_mp2rage_T1w	OpenNeuro	doi:10.18112/OPENNEURO.DS000221.V2	https://doi.org/10.18112/OPENNEURO.DS000221.V2	Resting-state fMRI Data Preprocessing	sub-010245_acq-mp2rage_brain	OpenNeuro	doi:10.18112/OPENNEURO.DS000221.V2	https://doi.org/10.18112/OPENNEURO.DS000221.V2
sub-010282	Physiological data	3T Verio	Siemens	sub-010282 T1-weighted Acquisition	sub-010282_mp2rage_T1w	OpenNeuro	doi:10.18112/OPENNEURO.DS000221.V2	https://doi.org/10.18112/OPENNEURO.DS000221.V2	Resting-state fMRI Data Preprocessing	sub-010282_acq-mp2rage_brain	OpenNeuro	doi:10.18112/OPENNEURO.DS000221.V2	https://doi.org/10.18112/OPENNEURO.DS000221.V2
sub-010093	Physiological data	3T Verio	Siemens	sub-010093 T1-weighted Acquisition	sub-010093_mp2rage_T1w	OpenNeuro	doi:10.18112/OPENNEURO.DS000221.V2	https://doi.org/10.18112/OPENNEURO.DS000221.V2	Resting-state fMRI Data Preprocessing	sub-010093_acq-mp2rage_brain	OpenNeuro	doi:10.18112/OPENNEURO.DS000221.V2	https://doi.org/10.18112/OPENNEURO.DS000221.V2
sub-010085	Physiological data	3T Verio	Siemens	sub-010085 T1-weighted Acquisition	sub-010085_mp2rage_T1w	OpenNeuro	doi:10.18112/OPENNEURO.DS000221.V2	https://doi.org/10.18112/OPENNEURO.DS000221.V2	Resting-state fMRI Data Preprocessing	sub-010085_acq-mp2rage_brain	OpenNeuro	doi:10.18112/OPENNEURO.DS000221.V2	https://doi.org/10.18112/OPENNEURO.DS000221.V2
sub-010288	Physiological data	3T Verio	Siemens	sub-010288 T1-weighted Acquisition	sub-010288_mp2rage_T1w	OpenNeuro	doi:10.18112/OPENNEURO.DS000221.V2	https://doi.org/10.18112/OPENNEURO.DS000221.V2	Resting-state fMRI Data Preprocessing	sub-010288_acq-mp2rage_brain	OpenNeuro	doi:10.18112/OPENNEURO.DS000221.V2	https://doi.org/10.18112/OPENNEURO.DS000221.V2
sub-010087	Physiological data	3T Verio	Siemens	sub-010087 T1-weighted Acquisition	sub-010087_mp2rage_T1w	OpenNeuro	doi:10.18112/OPENNEURO.DS000221.V2	https://doi.org/10.18112/OPENNEURO.DS000221.V2	Resting-state fMRI Data Preprocessing	sub-010087_acq-mp2rage_brain	OpenNeuro	doi:10.18112/OPENNEURO.DS000221.V2	https://doi.org/10.18112/OPENNEURO.DS000221.V2
sub-010243	Physiological data	3T Verio	Siemens	sub-010243 T1-weighted Acquisition	sub-010243_mp2rage_T1w	OpenNeuro	doi:10.18112/OPENNEURO.DS000221.V2	https://doi.org/10.18112/OPENNEURO.DS000221.V2	Resting-state fMRI Data Preprocessing	sub-010243_acq-mp2rage_brain	OpenNeuro	doi:10.18112/OPENNEURO.DS000221.V2	https://doi.org/10.18112/OPENNEURO.DS000221.V2
sub-010071	Physiological data	3T Verio	Siemens	sub-010071 T1-weighted Acquisition	sub-010071_mp2rage_T1w	OpenNeuro	doi:10.18112/OPENNEURO.DS000221.V2	https://doi.org/10.18112/OPENNEURO.DS000221.V2	Resting-state fMRI Data Preprocessing	sub-010071_acq-mp2rage_brain	OpenNeuro	doi:10.18112/OPENNEURO.DS000221.V2	https://doi.org/10.18112/OPENNEURO.DS000221.V2
sub-010079	Physiological data	3T Verio	Siemens	sub-010079 T1-weighted Acquisition	sub-010079_mp2rage_T1w	OpenNeuro	doi:10.18112/OPENNEURO.DS000221.V2	https://doi.org/10.18112/OPENNEURO.DS000221.V2	Resting-state fMRI Data Preprocessing	sub-010079_acq-mp2rage_brain	OpenNeuro	doi:10.18112/OPENNEURO.DS000221.V2	https://doi.org/10.18112/OPENNEURO.DS000221.V2
sub-010069	Physiological data	3T Verio	Siemens	sub-010069 T1-weighted Acquisition	sub-010069_mp2rage_T1w	OpenNeuro	doi:10.18112/OPENNEURO.DS000221.V2	https://doi.org/10.18112/OPENNEURO.DS000221.V2	Resting-state fMRI Data Preprocessing	sub-010069_acq-mp2rage_brain	OpenNeuro	doi:10.18112/OPENNEURO.DS000221.V2	https://doi.org/10.18112/OPENNEURO.DS000221.V2
sub-010141	Physiological data	3T Verio	Siemens	sub-010141 T1-weighted Acquisition	sub-010141_mp2rage_T1w	OpenNeuro	doi:10.18112/OPENNEURO.DS000221.V2	https://doi.org/10.18112/OPENNEURO.DS000221.V2	Resting-state fMRI Data Preprocessing	sub-010141_acq-mp2rage_brain	OpenNeuro	doi:10.18112/OPENNEURO.DS000221.V2	https://doi.org/10.18112/OPENNEURO.DS000221.V2
sub-010295	Physiological data	3T Verio	Siemens	sub-010295 T1-weighted Acquisition	sub-010295_mp2rage_T1w	OpenNeuro	doi:10.18112/OPENNEURO.DS000221.V2	https://doi.org/10.18112/OPENNEURO.DS000221.V2	Resting-state fMRI Data Preprocessing	sub-010295_acq-mp2rage_brain	OpenNeuro	doi:10.18112/OPENNEURO.DS000221.V2	https://doi.org/10.18112/OPENNEURO.DS000221.V2
sub-010165	Physiological data	3T Verio	Siemens	sub-010165 T1-weighted Acquisition	sub-010165_mp2rage_T1w	OpenNeuro	doi:10.18112/OPENNEURO.DS000221.V2	https://doi.org/10.18112/OPENNEURO.DS000221.V2	Resting-state fMRI Data Preprocessing	sub-010165_acq-mp2rage_brain	OpenNeuro	doi:10.18112/OPENNEURO.DS000221.V2	https://doi.org/10.18112/OPENNEURO.DS000221.V2
sub-010270	Physiological data	3T Verio	Siemens	sub-010270 T1-weighted Acquisition	sub-010270_mp2rage_T1w	OpenNeuro	doi:10.18112/OPENNEURO.DS000221.V2	https://doi.org/10.18112/OPENNEURO.DS000221.V2	Resting-state fMRI Data Preprocessing	sub-010270_acq-mp2rage_brain	OpenNeuro	doi:10.18112/OPENNEURO.DS000221.V2	https://doi.org/10.18112/OPENNEURO.DS000221.V2
sub-010300	Physiological data	3T Verio	Siemens	sub-010300 T1-weighted Acquisition	sub-010300_mp2rage_T1w	OpenNeuro	doi:10.18112/OPENNEURO.DS000221.V2	https://doi.org/10.18112/OPENNEURO.DS000221.V2	Resting-state fMRI Data Preprocessing	sub-010300_acq-mp2rage_brain	OpenNeuro	doi:10.18112/OPENNEURO.DS000221.V2	https://doi.org/10.18112/OPENNEURO.DS000221.V2
sub-010053	Physiological data	3T Verio	Siemens	sub-010053 T1-weighted Acquisition	sub-010053_mp2rage_T1w	OpenNeuro	doi:10.18112/OPENNEURO.DS000221.V2	https://doi.org/10.18112/OPENNEURO.DS000221.V2	Resting-state fMRI Data Preprocessing	sub-010053_acq-mp2rage_brain	OpenNeuro	doi:10.18112/OPENNEURO.DS000221.V2	https://doi.org/10.18112/OPENNEURO.DS000221.V2
sub-010196	Physiological data	3T Verio	Siemens	sub-010196 T1-weighted Acquisition	sub-010196_mp2rage_T1w	OpenNeuro	doi:10.18112/OPENNEURO.DS000221.V2	https://doi.org/10.18112/OPENNEURO.DS000221.V2	Resting-state fMRI Data Preprocessing	sub-010196_acq-mp2rage_brain	OpenNeuro	doi:10.18112/OPENNEURO.DS000221.V2	https://doi.org/10.18112/OPENNEURO.DS000221.V2
sub-010275	Physiological data	3T Verio	Siemens	sub-010275 T1-weighted Acquisition	sub-010275_mp2rage_T1w	OpenNeuro	doi:10.18112/OPENNEURO.DS000221.V2	https://doi.org/10.18112/OPENNEURO.DS000221.V2	Resting-state fMRI Data Preprocessing	sub-010275_acq-mp2rage_brain	OpenNeuro	doi:10.18112/OPENNEURO.DS000221.V2	https://doi.org/10.18112/OPENNEURO.DS000221.V2
sub-010298	Physiological data	3T Verio	Siemens	sub-010298 T1-weighted Acquisition	sub-010298_mp2rage_T1w	OpenNeuro	doi:10.18112/OPENNEURO.DS000221.V2	https://doi.org/10.18112/OPENNEURO.DS000221.V2	Resting-state fMRI Data Preprocessing	sub-010298_acq-mp2rage_brain	OpenNeuro	doi:10.18112/OPENNEURO.DS000221.V2	https://doi.org/10.18112/OPENNEURO.DS000221.V2
sub-010078	Physiological data	3T Verio	Siemens	sub-010078 T1-weighted Acquisition	sub-010078_mp2rage_T1w	OpenNeuro	doi:10.18112/OPENNEURO.DS000221.V2	https://doi.org/10.18112/OPENNEURO.DS000221.V2	Resting-state fMRI Data Preprocessing	sub-010078_acq-mp2rage_brain	OpenNeuro	doi:10.18112/OPENNEURO.DS000221.V2	https://doi.org/10.18112/OPENNEURO.DS000221.V2
sub-010076	Physiological data	3T Verio	Siemens	sub-010076 T1-weighted Acquisition	sub-010076_mp2rage_T1w	OpenNeuro	doi:10.18112/OPENNEURO.DS000221.V2	https://doi.org/10.18112/OPENNEURO.DS000221.V2	Resting-state fMRI Data Preprocessing	sub-010076_acq-mp2rage_brain	OpenNeuro	doi:10.18112/OPENNEURO.DS000221.V2	https://doi.org/10.18112/OPENNEURO.DS000221.V2
sub-010203	Physiological data	3T Verio	Siemens	sub-010203 T1-weighted Acquisition	sub-010203_mp2rage_T1w	OpenNeuro	doi:10.18112/OPENNEURO.DS000221.V2	https://doi.org/10.18112/OPENNEURO.DS000221.V2	Resting-state fMRI Data Preprocessing	sub-010203_acq-mp2rage_brain	OpenNeuro	doi:10.18112/OPENNEURO.DS000221.V2	https://doi.org/10.18112/OPENNEURO.DS000221.V2
sub-010214	Physiological data	3T Verio	Siemens	sub-010214 T1-weighted Acquisition	sub-010214_mp2rage_T1w	OpenNeuro	doi:10.18112/OPENNEURO.DS000221.V2	https://doi.org/10.18112/OPENNEURO.DS000221.V2	Resting-state fMRI Data Preprocessing	sub-010214_acq-mp2rage_brain	OpenNeuro	doi:10.18112/OPENNEURO.DS000221.V2	https://doi.org/10.18112/OPENNEURO.DS000221.V2
sub-010296	Physiological data	3T Verio	Siemens	sub-010296 T1-weighted Acquisition	sub-010296_mp2rage_T1w	OpenNeuro	doi:10.18112/OPENNEURO.DS000221.V2	https://doi.org/10.18112/OPENNEURO.DS000221.V2	Resting-state fMRI Data Preprocessing	sub-010296_acq-mp2rage_brain	OpenNeuro	doi:10.18112/OPENNEURO.DS000221.V2	https://doi.org/10.18112/OPENNEURO.DS000221.V2
sub-010226	Physiological data	3T Verio	Siemens	sub-010226 T1-weighted Acquisition	sub-010226_mp2rage_T1w	OpenNeuro	doi:10.18112/OPENNEURO.DS000221.V2	https://doi.org/10.18112/OPENNEURO.DS000221.V2	Resting-state fMRI Data Preprocessing	sub-010226_acq-mp2rage_brain	OpenNeuro	doi:10.18112/OPENNEURO.DS000221.V2	https://doi.org/10.18112/OPENNEURO.DS000221.V2
sub-010301	Physiological data	3T Verio	Siemens	sub-010301 T1-weighted Acquisition	sub-010301_mp2rage_T1w	OpenNeuro	doi:10.18112/OPENNEURO.DS000221.V2	https://doi.org/10.18112/OPENNEURO.DS000221.V2	Resting-state fMRI Data Preprocessing	sub-010301_acq-mp2rage_brain	OpenNeuro	doi:10.18112/OPENNEURO.DS000221.V2	https://doi.org/10.18112/OPENNEURO.DS000221.V2
sub-010152	Physiological data	3T Verio	Siemens	sub-010152 T1-weighted Acquisition	sub-010152_mp2rage_T1w	OpenNeuro	doi:10.18112/OPENNEURO.DS000221.V2	https://doi.org/10.18112/OPENNEURO.DS000221.V2	Resting-state fMRI Data Preprocessing	sub-010152_acq-mp2rage_brain	OpenNeuro	doi:10.18112/OPENNEURO.DS000221.V2	https://doi.org/10.18112/OPENNEURO.DS000221.V2
sub-010249	Physiological data	3T Verio	Siemens	sub-010249 T1-weighted Acquisition	sub-010249_mp2rage_T1w	OpenNeuro	doi:10.18112/OPENNEURO.DS000221.V2	https://doi.org/10.18112/OPENNEURO.DS000221.V2	Resting-state fMRI Data Preprocessing	sub-010249_acq-mp2rage_brain	OpenNeuro	doi:10.18112/OPENNEURO.DS000221.V2	https://doi.org/10.18112/OPENNEURO.DS000221.V2
sub-010247	Physiological data	3T Verio	Siemens	sub-010247 T1-weighted Acquisition	sub-010247_mp2rage_T1w	OpenNeuro	doi:10.18112/OPENNEURO.DS000221.V2	https://doi.org/10.18112/OPENNEURO.DS000221.V2	Resting-state fMRI Data Preprocessing	sub-010247_acq-mp2rage_brain	OpenNeuro	doi:10.18112/OPENNEURO.DS000221.V2	https://doi.org/10.18112/OPENNEURO.DS000221.V2
sub-010195	Physiological data	3T Verio	Siemens	sub-010195 T1-weighted Acquisition	sub-010195_mp2rage_T1w	OpenNeuro	doi:10.18112/OPENNEURO.DS000221.V2	https://doi.org/10.18112/OPENNEURO.DS000221.V2	Resting-state fMRI Data Preprocessing	sub-010195_acq-mp2rage_brain	OpenNeuro	doi:10.18112/OPENNEURO.DS000221.V2	https://doi.org/10.18112/OPENNEURO.DS000221.V2
sub-010225	Physiological data	3T Verio	Siemens	sub-010225 T1-weighted Acquisition	sub-010225_mp2rage_T1w	OpenNeuro	doi:10.18112/OPENNEURO.DS000221.V2	https://doi.org/10.18112/OPENNEURO.DS000221.V2	Resting-state fMRI Data Preprocessing	sub-010225_acq-mp2rage_brain	OpenNeuro	doi:10.18112/OPENNEURO.DS000221.V2	https://doi.org/10.18112/OPENNEURO.DS000221.V2
sub-010168	Physiological data	3T Verio	Siemens	sub-010168 T1-weighted Acquisition	sub-010168_mp2rage_T1w	OpenNeuro	doi:10.18112/OPENNEURO.DS000221.V2	https://doi.org/10.18112/OPENNEURO.DS000221.V2	Resting-state fMRI Data Preprocessing	sub-010168_acq-mp2rage_brain	OpenNeuro	doi:10.18112/OPENNEURO.DS000221.V2	https://doi.org/10.18112/OPENNEURO.DS000221.V2
sub-010273	Physiological data	3T Verio	Siemens	sub-010273 T1-weighted Acquisition	sub-010273_mp2rage_T1w	OpenNeuro	doi:10.18112/OPENNEURO.DS000221.V2	https://doi.org/10.18112/OPENNEURO.DS000221.V2	Resting-state fMRI Data Preprocessing	sub-010273_acq-mp2rage_brain	OpenNeuro	doi:10.18112/OPENNEURO.DS000221.V2	https://doi.org/10.18112/OPENNEURO.DS000221.V2
sub-010307	Physiological data	3T Verio	Siemens	sub-010307 T1-weighted Acquisition	sub-010307_mp2rage_T1w	OpenNeuro	doi:10.18112/OPENNEURO.DS000221.V2	https://doi.org/10.18112/OPENNEURO.DS000221.V2	Resting-state fMRI Data Preprocessing	sub-010307_acq-mp2rage_brain	OpenNeuro	doi:10.18112/OPENNEURO.DS000221.V2	https://doi.org/10.18112/OPENNEURO.DS000221.V2
sub-010316	Physiological data	3T Verio	Siemens	sub-010316 T1-weighted Acquisition	sub-010316_mp2rage_T1w	OpenNeuro	doi:10.18112/OPENNEURO.DS000221.V2	https://doi.org/10.18112/OPENNEURO.DS000221.V2	Resting-state fMRI Data Preprocessing	sub-010316_acq-mp2rage_brain	OpenNeuro	doi:10.18112/OPENNEURO.DS000221.V2	https://doi.org/10.18112/OPENNEURO.DS000221.V2
sub-010242	Physiological data	3T Verio	Siemens	sub-010242 T1-weighted Acquisition	sub-010242_mp2rage_T1w	OpenNeuro	doi:10.18112/OPENNEURO.DS000221.V2	https://doi.org/10.18112/OPENNEURO.DS000221.V2	Resting-state fMRI Data Preprocessing	sub-010242_acq-mp2rage_brain	OpenNeuro	doi:10.18112/OPENNEURO.DS000221.V2	https://doi.org/10.18112/OPENNEURO.DS000221.V2
sub-010280	Physiological data	3T Verio	Siemens	sub-010280 T1-weighted Acquisition	sub-010280_mp2rage_T1w	OpenNeuro	doi:10.18112/OPENNEURO.DS000221.V2	https://doi.org/10.18112/OPENNEURO.DS000221.V2	Resting-state fMRI Data Preprocessing	sub-010280_acq-mp2rage_brain	OpenNeuro	doi:10.18112/OPENNEURO.DS000221.V2	https://doi.org/10.18112/OPENNEURO.DS000221.V2
sub-010090	Physiological data	3T Verio	Siemens	sub-010090 T1-weighted Acquisition	sub-010090_mp2rage_T1w	OpenNeuro	doi:10.18112/OPENNEURO.DS000221.V2	https://doi.org/10.18112/OPENNEURO.DS000221.V2	Resting-state fMRI Data Preprocessing	sub-010090_acq-mp2rage_brain	OpenNeuro	doi:10.18112/OPENNEURO.DS000221.V2	https://doi.org/10.18112/OPENNEURO.DS000221.V2
sub-010262	Physiological data	3T Verio	Siemens	sub-010262 T1-weighted Acquisition	sub-010262_mp2rage_T1w	OpenNeuro	doi:10.18112/OPENNEURO.DS000221.V2	https://doi.org/10.18112/OPENNEURO.DS000221.V2	Resting-state fMRI Data Preprocessing	sub-010262_acq-mp2rage_brain	OpenNeuro	doi:10.18112/OPENNEURO.DS000221.V2	https://doi.org/10.18112/OPENNEURO.DS000221.V2
sub-010060	Physiological data	3T Verio	Siemens	sub-010060 T1-weighted Acquisition	sub-010060_mp2rage_T1w	OpenNeuro	doi:10.18112/OPENNEURO.DS000221.V2	https://doi.org/10.18112/OPENNEURO.DS000221.V2	Resting-state fMRI Data Preprocessing	sub-010060_acq-mp2rage_brain	OpenNeuro	doi:10.18112/OPENNEURO.DS000221.V2	https://doi.org/10.18112/OPENNEURO.DS000221.V2
sub-010283	Physiological data	3T Verio	Siemens	sub-010283 T1-weighted Acquisition	sub-010283_mp2rage_T1w	OpenNeuro	doi:10.18112/OPENNEURO.DS000221.V2	https://doi.org/10.18112/OPENNEURO.DS000221.V2	Resting-state fMRI Data Preprocessing	sub-010283_acq-mp2rage_brain	OpenNeuro	doi:10.18112/OPENNEURO.DS000221.V2	https://doi.org/10.18112/OPENNEURO.DS000221.V2
sub-010063	Physiological data	3T Verio	Siemens	sub-010063 T1-weighted Acquisition	sub-010063_mp2rage_T1w	OpenNeuro	doi:10.18112/OPENNEURO.DS000221.V2	https://doi.org/10.18112/OPENNEURO.DS000221.V2	Resting-state fMRI Data Preprocessing	sub-010063_acq-mp2rage_brain	OpenNeuro	doi:10.18112/OPENNEURO.DS000221.V2	https://doi.org/10.18112/OPENNEURO.DS000221.V2
sub-010294	Physiological data	3T Verio	Siemens	sub-010294 T1-weighted Acquisition	sub-010294_mp2rage_T1w	OpenNeuro	doi:10.18112/OPENNEURO.DS000221.V2	https://doi.org/10.18112/OPENNEURO.DS000221.V2	Resting-state fMRI Data Preprocessing	sub-010294_acq-mp2rage_brain	OpenNeuro	doi:10.18112/OPENNEURO.DS000221.V2	https://doi.org/10.18112/OPENNEURO.DS000221.V2
sub-010213	Physiological data	3T Verio	Siemens	sub-010213 T1-weighted Acquisition	sub-010213_mp2rage_T1w	OpenNeuro	doi:10.18112/OPENNEURO.DS000221.V2	https://doi.org/10.18112/OPENNEURO.DS000221.V2	Resting-state fMRI Data Preprocessing	sub-010213_acq-mp2rage_brain	OpenNeuro	doi:10.18112/OPENNEURO.DS000221.V2	https://doi.org/10.18112/OPENNEURO.DS000221.V2
sub-010169	Physiological data	3T Verio	Siemens	sub-010169 T1-weighted Acquisition	sub-010169_mp2rage_T1w	OpenNeuro	doi:10.18112/OPENNEURO.DS000221.V2	https://doi.org/10.18112/OPENNEURO.DS000221.V2	Resting-state fMRI Data Preprocessing	sub-010169_acq-mp2rage_brain	OpenNeuro	doi:10.18112/OPENNEURO.DS000221.V2	https://doi.org/10.18112/OPENNEURO.DS000221.V2
sub-010110	Physiological data	3T Verio	Siemens	sub-010110 T1-weighted Acquisition	sub-010110_mp2rage_T1w	OpenNeuro	doi:10.18112/OPENNEURO.DS000221.V2	https://doi.org/10.18112/OPENNEURO.DS000221.V2	Resting-state fMRI Data Preprocessing	sub-010110_acq-mp2rage_brain	OpenNeuro	doi:10.18112/OPENNEURO.DS000221.V2	https://doi.org/10.18112/OPENNEURO.DS000221.V2
sub-010235	Physiological data	3T Verio	Siemens	sub-010235 T1-weighted Acquisition	sub-010235_mp2rage_T1w	OpenNeuro	doi:10.18112/OPENNEURO.DS000221.V2	https://doi.org/10.18112/OPENNEURO.DS000221.V2	Resting-state fMRI Data Preprocessing	sub-010235_acq-mp2rage_brain	OpenNeuro	doi:10.18112/OPENNEURO.DS000221.V2	https://doi.org/10.18112/OPENNEURO.DS000221.V2
sub-010237	Physiological data	3T Verio	Siemens	sub-010237 T1-weighted Acquisition	sub-010237_mp2rage_T1w	OpenNeuro	doi:10.18112/OPENNEURO.DS000221.V2	https://doi.org/10.18112/OPENNEURO.DS000221.V2	Resting-state fMRI Data Preprocessing	sub-010237_acq-mp2rage_brain	OpenNeuro	doi:10.18112/OPENNEURO.DS000221.V2	https://doi.org/10.18112/OPENNEURO.DS000221.V2
sub-010281	Physiological data	3T Verio	Siemens	sub-010281 T1-weighted Acquisition	sub-010281_mp2rage_T1w	OpenNeuro	doi:10.18112/OPENNEURO.DS000221.V2	https://doi.org/10.18112/OPENNEURO.DS000221.V2	Resting-state fMRI Data Preprocessing	sub-010281_acq-mp2rage_brain	OpenNeuro	doi:10.18112/OPENNEURO.DS000221.V2	https://doi.org/10.18112/OPENNEURO.DS000221.V2
sub-010293	Physiological data	3T Verio	Siemens	sub-010293 T1-weighted Acquisition	sub-010293_mp2rage_T1w	OpenNeuro	doi:10.18112/OPENNEURO.DS000221.V2	https://doi.org/10.18112/OPENNEURO.DS000221.V2	Resting-state fMRI Data Preprocessing	sub-010293_acq-mp2rage_brain	OpenNeuro	doi:10.18112/OPENNEURO.DS000221.V2	https://doi.org/10.18112/OPENNEURO.DS000221.V2
sub-010320	Physiological data	3T Verio	Siemens	sub-010320 T1-weighted Acquisition	sub-010320_mp2rage_T1w	OpenNeuro	doi:10.18112/OPENNEURO.DS000221.V2	https://doi.org/10.18112/OPENNEURO.DS000221.V2	Resting-state fMRI Data Preprocessing	sub-010320_acq-mp2rage_brain	OpenNeuro	doi:10.18112/OPENNEURO.DS000221.V2	https://doi.org/10.18112/OPENNEURO.DS000221.V2
sub-010017	Physiological data	3T Verio	Siemens	sub-010017 resting state	sub-010017_acq-AP-run-01_bold	OpenNeuro	doi:10.18112/OPENNEURO.DS000221.V2	https://doi.org/10.18112/OPENNEURO.DS000221.V2	Resting-state fMRI Data Preprocessing	sub-010017_task-rest_acq-AP_run-01_native; sub-010017_task-rest_acq-AP_run-01_MNI2mm	OpenNeuro	doi:10.18112/OPENNEURO.DS000221.V2	https://doi.org/10.18112/OPENNEURO.DS000221.V2
sub-010015	Physiological data	3T Verio	Siemens	sub-010015 resting state	sub-010015_acq-AP-run-01_bold	OpenNeuro	doi:10.18112/OPENNEURO.DS000221.V2	https://doi.org/10.18112/OPENNEURO.DS000221.V2	Resting-state fMRI Data Preprocessing	sub-010017_task-rest_acq-AP_run-01_native; sub-010017_task-rest_acq-AP_run-01_MNI2mm	OpenNeuro	doi:10.18112/OPENNEURO.DS000221.V2	https://doi.org/10.18112/OPENNEURO.DS000221.V2
sub-010022	Physiological data	3T Verio	Siemens	sub-010022 resting state	sub-010022_acq-AP-run-01_bold	OpenNeuro	doi:10.18112/OPENNEURO.DS000221.V2	https://doi.org/10.18112/OPENNEURO.DS000221.V2	Resting-state fMRI Data Preprocessing	sub-010017_task-rest_acq-AP_run-01_native; sub-010017_task-rest_acq-AP_run-01_MNI2mm	OpenNeuro	doi:10.18112/OPENNEURO.DS000221.V2	https://doi.org/10.18112/OPENNEURO.DS000221.V2
sub-010033	Physiological data	3T Verio	Siemens	sub-010033 resting state	sub-010033_acq-AP-run-01_bold	OpenNeuro	doi:10.18112/OPENNEURO.DS000221.V2	https://doi.org/10.18112/OPENNEURO.DS000221.V2	Resting-state fMRI Data Preprocessing	sub-010017_task-rest_acq-AP_run-01_native; sub-010017_task-rest_acq-AP_run-01_MNI2mm	OpenNeuro	doi:10.18112/OPENNEURO.DS000221.V2	https://doi.org/10.18112/OPENNEURO.DS000221.V2
sub-010197	Physiological data	3T Verio	Siemens	sub-010197 resting state	sub-010197_acq-AP-run-01_bold	OpenNeuro	doi:10.18112/OPENNEURO.DS000221.V2	https://doi.org/10.18112/OPENNEURO.DS000221.V2	Resting-state fMRI Data Preprocessing	sub-010017_task-rest_acq-AP_run-01_native; sub-010017_task-rest_acq-AP_run-01_MNI2mm	OpenNeuro	doi:10.18112/OPENNEURO.DS000221.V2	https://doi.org/10.18112/OPENNEURO.DS000221.V2
sub-010027	Physiological data	3T Verio	Siemens	sub-010027 resting state	sub-010027_acq-AP-run-01_bold	OpenNeuro	doi:10.18112/OPENNEURO.DS000221.V2	https://doi.org/10.18112/OPENNEURO.DS000221.V2	Resting-state fMRI Data Preprocessing	sub-010017_task-rest_acq-AP_run-01_native; sub-010017_task-rest_acq-AP_run-01_MNI2mm	OpenNeuro	doi:10.18112/OPENNEURO.DS000221.V2	https://doi.org/10.18112/OPENNEURO.DS000221.V2
sub-010032	Physiological data	3T Verio	Siemens	sub-010032 resting state	sub-010032_acq-AP-run-01_bold	OpenNeuro	doi:10.18112/OPENNEURO.DS000221.V2	https://doi.org/10.18112/OPENNEURO.DS000221.V2	Resting-state fMRI Data Preprocessing	sub-010017_task-rest_acq-AP_run-01_native; sub-010017_task-rest_acq-AP_run-01_MNI2mm	OpenNeuro	doi:10.18112/OPENNEURO.DS000221.V2	https://doi.org/10.18112/OPENNEURO.DS000221.V2
sub-010321	Physiological data	3T Verio	Siemens	sub-010321 resting state	sub-010321_acq-AP-run-01_bold	OpenNeuro	doi:10.18112/OPENNEURO.DS000221.V2	https://doi.org/10.18112/OPENNEURO.DS000221.V2	Resting-state fMRI Data Preprocessing	sub-010017_task-rest_acq-AP_run-01_native; sub-010017_task-rest_acq-AP_run-01_MNI2mm	OpenNeuro	doi:10.18112/OPENNEURO.DS000221.V2	https://doi.org/10.18112/OPENNEURO.DS000221.V2
sub-010020	Physiological data	3T Verio	Siemens	sub-010020 resting state	sub-010020_acq-AP-run-01_bold	OpenNeuro	doi:10.18112/OPENNEURO.DS000221.V2	https://doi.org/10.18112/OPENNEURO.DS000221.V2	Resting-state fMRI Data Preprocessing	sub-010017_task-rest_acq-AP_run-01_native; sub-010017_task-rest_acq-AP_run-01_MNI2mm	OpenNeuro	doi:10.18112/OPENNEURO.DS000221.V2	https://doi.org/10.18112/OPENNEURO.DS000221.V2
sub-010019	Physiological data	3T Verio	Siemens	sub-010019 resting state	sub-010019_acq-AP-run-01_bold	OpenNeuro	doi:10.18112/OPENNEURO.DS000221.V2	https://doi.org/10.18112/OPENNEURO.DS000221.V2	Resting-state fMRI Data Preprocessing	sub-010017_task-rest_acq-AP_run-01_native; sub-010017_task-rest_acq-AP_run-01_MNI2mm	OpenNeuro	doi:10.18112/OPENNEURO.DS000221.V2	https://doi.org/10.18112/OPENNEURO.DS000221.V2
sub-010134	Physiological data	3T Verio	Siemens	sub-010134 resting state	sub-010134_acq-AP-run-01_bold	OpenNeuro	doi:10.18112/OPENNEURO.DS000221.V2	https://doi.org/10.18112/OPENNEURO.DS000221.V2	Resting-state fMRI Data Preprocessing	sub-010017_task-rest_acq-AP_run-01_native; sub-010017_task-rest_acq-AP_run-01_MNI2mm	OpenNeuro	doi:10.18112/OPENNEURO.DS000221.V2	https://doi.org/10.18112/OPENNEURO.DS000221.V2
sub-010150	Physiological data	3T Verio	Siemens	sub-010150 resting state	sub-010150_acq-AP-run-01_bold	OpenNeuro	doi:10.18112/OPENNEURO.DS000221.V2	https://doi.org/10.18112/OPENNEURO.DS000221.V2	Resting-state fMRI Data Preprocessing	sub-010017_task-rest_acq-AP_run-01_native; sub-010017_task-rest_acq-AP_run-01_MNI2mm	OpenNeuro	doi:10.18112/OPENNEURO.DS000221.V2	https://doi.org/10.18112/OPENNEURO.DS000221.V2
sub-010183	Physiological data	3T Verio	Siemens	sub-010183 resting state	sub-010183_acq-AP-run-01_bold	OpenNeuro	doi:10.18112/OPENNEURO.DS000221.V2	https://doi.org/10.18112/OPENNEURO.DS000221.V2	Resting-state fMRI Data Preprocessing	sub-010017_task-rest_acq-AP_run-01_native; sub-010017_task-rest_acq-AP_run-01_MNI2mm	OpenNeuro	doi:10.18112/OPENNEURO.DS000221.V2	https://doi.org/10.18112/OPENNEURO.DS000221.V2
sub-010021	Physiological data	3T Verio	Siemens	sub-010021 resting state	sub-010021_acq-AP-run-01_bold	OpenNeuro	doi:10.18112/OPENNEURO.DS000221.V2	https://doi.org/10.18112/OPENNEURO.DS000221.V2	Resting-state fMRI Data Preprocessing	sub-010017_task-rest_acq-AP_run-01_native; sub-010017_task-rest_acq-AP_run-01_MNI2mm	OpenNeuro	doi:10.18112/OPENNEURO.DS000221.V2	https://doi.org/10.18112/OPENNEURO.DS000221.V2
sub-010031	Physiological data	3T Verio	Siemens	sub-010031 resting state	sub-010031_acq-AP-run-01_bold	OpenNeuro	doi:10.18112/OPENNEURO.DS000221.V2	https://doi.org/10.18112/OPENNEURO.DS000221.V2	Resting-state fMRI Data Preprocessing	sub-010017_task-rest_acq-AP_run-01_native; sub-010017_task-rest_acq-AP_run-01_MNI2mm	OpenNeuro	doi:10.18112/OPENNEURO.DS000221.V2	https://doi.org/10.18112/OPENNEURO.DS000221.V2
sub-010202	Physiological data	3T Verio	Siemens	sub-010202 resting state	sub-010202_acq-AP-run-01_bold	OpenNeuro	doi:10.18112/OPENNEURO.DS000221.V2	https://doi.org/10.18112/OPENNEURO.DS000221.V2	Resting-state fMRI Data Preprocessing	sub-010017_task-rest_acq-AP_run-01_native; sub-010017_task-rest_acq-AP_run-01_MNI2mm	OpenNeuro	doi:10.18112/OPENNEURO.DS000221.V2	https://doi.org/10.18112/OPENNEURO.DS000221.V2
sub-010028	Physiological data	3T Verio	Siemens	sub-010028 resting state	sub-010028_acq-AP-run-01_bold	OpenNeuro	doi:10.18112/OPENNEURO.DS000221.V2	https://doi.org/10.18112/OPENNEURO.DS000221.V2	Resting-state fMRI Data Preprocessing	sub-010017_task-rest_acq-AP_run-01_native; sub-010017_task-rest_acq-AP_run-01_MNI2mm	OpenNeuro	doi:10.18112/OPENNEURO.DS000221.V2	https://doi.org/10.18112/OPENNEURO.DS000221.V2
sub-010035	Physiological data	3T Verio	Siemens	sub-010035 resting state	sub-010035_acq-AP-run-01_bold	OpenNeuro	doi:10.18112/OPENNEURO.DS000221.V2	https://doi.org/10.18112/OPENNEURO.DS000221.V2	Resting-state fMRI Data Preprocessing	sub-010017_task-rest_acq-AP_run-01_native; sub-010017_task-rest_acq-AP_run-01_MNI2mm	OpenNeuro	doi:10.18112/OPENNEURO.DS000221.V2	https://doi.org/10.18112/OPENNEURO.DS000221.V2
sub-010034	Physiological data	3T Verio	Siemens	sub-010034 resting state	sub-010034_acq-AP-run-01_bold	OpenNeuro	doi:10.18112/OPENNEURO.DS000221.V2	https://doi.org/10.18112/OPENNEURO.DS000221.V2	Resting-state fMRI Data Preprocessing	sub-010017_task-rest_acq-AP_run-01_native; sub-010017_task-rest_acq-AP_run-01_MNI2mm	OpenNeuro	doi:10.18112/OPENNEURO.DS000221.V2	https://doi.org/10.18112/OPENNEURO.DS000221.V2
sub-010010	Physiological data	3T Verio	Siemens	sub-010010 resting state	sub-010010_acq-AP-run-01_bold	OpenNeuro	doi:10.18112/OPENNEURO.DS000221.V2	https://doi.org/10.18112/OPENNEURO.DS000221.V2	Resting-state fMRI Data Preprocessing	sub-010017_task-rest_acq-AP_run-01_native; sub-010017_task-rest_acq-AP_run-01_MNI2mm	OpenNeuro	doi:10.18112/OPENNEURO.DS000221.V2	https://doi.org/10.18112/OPENNEURO.DS000221.V2
sub-010016	Physiological data	3T Verio	Siemens	sub-010016 resting state	sub-010016_acq-AP-run-01_bold	OpenNeuro	doi:10.18112/OPENNEURO.DS000221.V2	https://doi.org/10.18112/OPENNEURO.DS000221.V2	Resting-state fMRI Data Preprocessing	sub-010017_task-rest_acq-AP_run-01_native; sub-010017_task-rest_acq-AP_run-01_MNI2mm	OpenNeuro	doi:10.18112/OPENNEURO.DS000221.V2	https://doi.org/10.18112/OPENNEURO.DS000221.V2
sub-010100	Physiological data	3T Verio	Siemens	sub-010100 resting state	sub-010100_acq-AP-run-01_bold	OpenNeuro	doi:10.18112/OPENNEURO.DS000221.V2	https://doi.org/10.18112/OPENNEURO.DS000221.V2	Resting-state fMRI Data Preprocessing	sub-010017_task-rest_acq-AP_run-01_native; sub-010017_task-rest_acq-AP_run-01_MNI2mm	OpenNeuro	doi:10.18112/OPENNEURO.DS000221.V2	https://doi.org/10.18112/OPENNEURO.DS000221.V2
sub-010170	Physiological data	3T Verio	Siemens	sub-010170 resting state	sub-010170_acq-AP-run-01_bold	OpenNeuro	doi:10.18112/OPENNEURO.DS000221.V2	https://doi.org/10.18112/OPENNEURO.DS000221.V2	Resting-state fMRI Data Preprocessing	sub-010017_task-rest_acq-AP_run-01_native; sub-010017_task-rest_acq-AP_run-01_MNI2mm	OpenNeuro	doi:10.18112/OPENNEURO.DS000221.V2	https://doi.org/10.18112/OPENNEURO.DS000221.V2
sub-010029	Physiological data	3T Verio	Siemens	sub-010029 resting state	sub-010029_acq-AP-run-01_bold	OpenNeuro	doi:10.18112/OPENNEURO.DS000221.V2	https://doi.org/10.18112/OPENNEURO.DS000221.V2	Resting-state fMRI Data Preprocessing	sub-010017_task-rest_acq-AP_run-01_native; sub-010017_task-rest_acq-AP_run-01_MNI2mm	OpenNeuro	doi:10.18112/OPENNEURO.DS000221.V2	https://doi.org/10.18112/OPENNEURO.DS000221.V2
sub-010026	Physiological data	3T Verio	Siemens	sub-010026 resting state	sub-010026_acq-AP-run-01_bold	OpenNeuro	doi:10.18112/OPENNEURO.DS000221.V2	https://doi.org/10.18112/OPENNEURO.DS000221.V2	Resting-state fMRI Data Preprocessing	sub-010017_task-rest_acq-AP_run-01_native; sub-010017_task-rest_acq-AP_run-01_MNI2mm	OpenNeuro	doi:10.18112/OPENNEURO.DS000221.V2	https://doi.org/10.18112/OPENNEURO.DS000221.V2
sub-010012	Physiological data	3T Verio	Siemens	sub-010012 resting state	sub-010012_acq-AP-run-01_bold	OpenNeuro	doi:10.18112/OPENNEURO.DS000221.V2	https://doi.org/10.18112/OPENNEURO.DS000221.V2	Resting-state fMRI Data Preprocessing	sub-010017_task-rest_acq-AP_run-01_native; sub-010017_task-rest_acq-AP_run-01_MNI2mm	OpenNeuro	doi:10.18112/OPENNEURO.DS000221.V2	https://doi.org/10.18112/OPENNEURO.DS000221.V2
sub-010043	Physiological data	3T Verio	Siemens	sub-010043 resting state	sub-010043_acq-AP-run-01_bold	OpenNeuro	doi:10.18112/OPENNEURO.DS000221.V2	https://doi.org/10.18112/OPENNEURO.DS000221.V2	Resting-state fMRI Data Preprocessing	sub-010017_task-rest_acq-AP_run-01_native; sub-010017_task-rest_acq-AP_run-01_MNI2mm	OpenNeuro	doi:10.18112/OPENNEURO.DS000221.V2	https://doi.org/10.18112/OPENNEURO.DS000221.V2
sub-010104	Physiological data	3T Verio	Siemens	sub-010104 resting state	sub-010104_acq-AP-run-01_bold	OpenNeuro	doi:10.18112/OPENNEURO.DS000221.V2	https://doi.org/10.18112/OPENNEURO.DS000221.V2	Resting-state fMRI Data Preprocessing	sub-010017_task-rest_acq-AP_run-01_native; sub-010017_task-rest_acq-AP_run-01_MNI2mm	OpenNeuro	doi:10.18112/OPENNEURO.DS000221.V2	https://doi.org/10.18112/OPENNEURO.DS000221.V2
sub-010199	Physiological data	3T Verio	Siemens	sub-010199 resting state	sub-010199_acq-AP-run-01_bold	OpenNeuro	doi:10.18112/OPENNEURO.DS000221.V2	https://doi.org/10.18112/OPENNEURO.DS000221.V2	Resting-state fMRI Data Preprocessing	sub-010017_task-rest_acq-AP_run-01_native; sub-010017_task-rest_acq-AP_run-01_MNI2mm	OpenNeuro	doi:10.18112/OPENNEURO.DS000221.V2	https://doi.org/10.18112/OPENNEURO.DS000221.V2
sub-010006	Physiological data	3T Verio	Siemens	sub-010006 resting state	sub-010006_acq-AP-run-01_bold	OpenNeuro	doi:10.18112/OPENNEURO.DS000221.V2	https://doi.org/10.18112/OPENNEURO.DS000221.V2	Resting-state fMRI Data Preprocessing	sub-010017_task-rest_acq-AP_run-01_native; sub-010017_task-rest_acq-AP_run-01_MNI2mm	OpenNeuro	doi:10.18112/OPENNEURO.DS000221.V2	https://doi.org/10.18112/OPENNEURO.DS000221.V2
sub-010002	Physiological data	3T Verio	Siemens	sub-010002 resting state	sub-010002_acq-AP-run-01_bold	OpenNeuro	doi:10.18112/OPENNEURO.DS000221.V2	https://doi.org/10.18112/OPENNEURO.DS000221.V2	Resting-state fMRI Data Preprocessing	sub-010017_task-rest_acq-AP_run-01_native; sub-010017_task-rest_acq-AP_run-01_MNI2mm	OpenNeuro	doi:10.18112/OPENNEURO.DS000221.V2	https://doi.org/10.18112/OPENNEURO.DS000221.V2
sub-010004	Physiological data	3T Verio	Siemens	sub-010004 resting state	sub-010004_acq-AP-run-01_bold	OpenNeuro	doi:10.18112/OPENNEURO.DS000221.V2	https://doi.org/10.18112/OPENNEURO.DS000221.V2	Resting-state fMRI Data Preprocessing	sub-010017_task-rest_acq-AP_run-01_native; sub-010017_task-rest_acq-AP_run-01_MNI2mm	OpenNeuro	doi:10.18112/OPENNEURO.DS000221.V2	https://doi.org/10.18112/OPENNEURO.DS000221.V2
sub-010044	Physiological data	3T Verio	Siemens	sub-010044 resting state	sub-010044_acq-AP-run-01_bold	OpenNeuro	doi:10.18112/OPENNEURO.DS000221.V2	https://doi.org/10.18112/OPENNEURO.DS000221.V2	Resting-state fMRI Data Preprocessing	sub-010017_task-rest_acq-AP_run-01_native; sub-010017_task-rest_acq-AP_run-01_MNI2mm	OpenNeuro	doi:10.18112/OPENNEURO.DS000221.V2	https://doi.org/10.18112/OPENNEURO.DS000221.V2
sub-010046	Physiological data	3T Verio	Siemens	sub-010046 resting state	sub-010046_acq-AP-run-01_bold	OpenNeuro	doi:10.18112/OPENNEURO.DS000221.V2	https://doi.org/10.18112/OPENNEURO.DS000221.V2	Resting-state fMRI Data Preprocessing	sub-010017_task-rest_acq-AP_run-01_native; sub-010017_task-rest_acq-AP_run-01_MNI2mm	OpenNeuro	doi:10.18112/OPENNEURO.DS000221.V2	https://doi.org/10.18112/OPENNEURO.DS000221.V2
sub-010222	Physiological data	3T Verio	Siemens	sub-010222 resting state	sub-010222_acq-AP-run-01_bold	OpenNeuro	doi:10.18112/OPENNEURO.DS000221.V2	https://doi.org/10.18112/OPENNEURO.DS000221.V2	Resting-state fMRI Data Preprocessing	sub-010017_task-rest_acq-AP_run-01_native; sub-010017_task-rest_acq-AP_run-01_MNI2mm	OpenNeuro	doi:10.18112/OPENNEURO.DS000221.V2	https://doi.org/10.18112/OPENNEURO.DS000221.V2
sub-010037	Physiological data	3T Verio	Siemens	sub-010037 resting state	sub-010037_acq-AP-run-01_bold	OpenNeuro	doi:10.18112/OPENNEURO.DS000221.V2	https://doi.org/10.18112/OPENNEURO.DS000221.V2	Resting-state fMRI Data Preprocessing	sub-010017_task-rest_acq-AP_run-01_native; sub-010017_task-rest_acq-AP_run-01_MNI2mm	OpenNeuro	doi:10.18112/OPENNEURO.DS000221.V2	https://doi.org/10.18112/OPENNEURO.DS000221.V2
sub-010007	Physiological data	3T Verio	Siemens	sub-010007 resting state	sub-010007_acq-AP-run-01_bold	OpenNeuro	doi:10.18112/OPENNEURO.DS000221.V2	https://doi.org/10.18112/OPENNEURO.DS000221.V2	Resting-state fMRI Data Preprocessing	sub-010017_task-rest_acq-AP_run-01_native; sub-010017_task-rest_acq-AP_run-01_MNI2mm	OpenNeuro	doi:10.18112/OPENNEURO.DS000221.V2	https://doi.org/10.18112/OPENNEURO.DS000221.V2
sub-010045	Physiological data	3T Verio	Siemens	sub-010045 resting state	sub-010045_acq-AP-run-01_bold	OpenNeuro	doi:10.18112/OPENNEURO.DS000221.V2	https://doi.org/10.18112/OPENNEURO.DS000221.V2	Resting-state fMRI Data Preprocessing	sub-010017_task-rest_acq-AP_run-01_native; sub-010017_task-rest_acq-AP_run-01_MNI2mm	OpenNeuro	doi:10.18112/OPENNEURO.DS000221.V2	https://doi.org/10.18112/OPENNEURO.DS000221.V2
sub-010048	Physiological data	3T Verio	Siemens	sub-010048 resting state	sub-010048_acq-AP-run-01_bold	OpenNeuro	doi:10.18112/OPENNEURO.DS000221.V2	https://doi.org/10.18112/OPENNEURO.DS000221.V2	Resting-state fMRI Data Preprocessing	sub-010017_task-rest_acq-AP_run-01_native; sub-010017_task-rest_acq-AP_run-01_MNI2mm	OpenNeuro	doi:10.18112/OPENNEURO.DS000221.V2	https://doi.org/10.18112/OPENNEURO.DS000221.V2
sub-010223	Physiological data	3T Verio	Siemens	sub-010223 resting state	sub-010223_acq-AP-run-01_bold	OpenNeuro	doi:10.18112/OPENNEURO.DS000221.V2	https://doi.org/10.18112/OPENNEURO.DS000221.V2	Resting-state fMRI Data Preprocessing	sub-010017_task-rest_acq-AP_run-01_native; sub-010017_task-rest_acq-AP_run-01_MNI2mm	OpenNeuro	doi:10.18112/OPENNEURO.DS000221.V2	https://doi.org/10.18112/OPENNEURO.DS000221.V2
sub-010234	Physiological data	3T Verio	Siemens	sub-010234 resting state	sub-010234_acq-AP-run-01_bold	OpenNeuro	doi:10.18112/OPENNEURO.DS000221.V2	https://doi.org/10.18112/OPENNEURO.DS000221.V2	Resting-state fMRI Data Preprocessing	sub-010017_task-rest_acq-AP_run-01_native; sub-010017_task-rest_acq-AP_run-01_MNI2mm	OpenNeuro	doi:10.18112/OPENNEURO.DS000221.V2	https://doi.org/10.18112/OPENNEURO.DS000221.V2
sub-010039	Physiological data	3T Verio	Siemens	sub-010039 resting state	sub-010039_acq-AP-run-01_bold	OpenNeuro	doi:10.18112/OPENNEURO.DS000221.V2	https://doi.org/10.18112/OPENNEURO.DS000221.V2	Resting-state fMRI Data Preprocessing	sub-010017_task-rest_acq-AP_run-01_native; sub-010017_task-rest_acq-AP_run-01_MNI2mm	OpenNeuro	doi:10.18112/OPENNEURO.DS000221.V2	https://doi.org/10.18112/OPENNEURO.DS000221.V2
sub-010041	Physiological data	3T Verio	Siemens	sub-010041 resting state	sub-010041_acq-AP-run-01_bold	OpenNeuro	doi:10.18112/OPENNEURO.DS000221.V2	https://doi.org/10.18112/OPENNEURO.DS000221.V2	Resting-state fMRI Data Preprocessing	sub-010017_task-rest_acq-AP_run-01_native; sub-010017_task-rest_acq-AP_run-01_MNI2mm	OpenNeuro	doi:10.18112/OPENNEURO.DS000221.V2	https://doi.org/10.18112/OPENNEURO.DS000221.V2
sub-010219	Physiological data	3T Verio	Siemens	sub-010219 resting state	sub-010219_acq-AP-run-01_bold	OpenNeuro	doi:10.18112/OPENNEURO.DS000221.V2	https://doi.org/10.18112/OPENNEURO.DS000221.V2	Resting-state fMRI Data Preprocessing	sub-010017_task-rest_acq-AP_run-01_native; sub-010017_task-rest_acq-AP_run-01_MNI2mm	OpenNeuro	doi:10.18112/OPENNEURO.DS000221.V2	https://doi.org/10.18112/OPENNEURO.DS000221.V2
sub-010049	Physiological data	3T Verio	Siemens	sub-010049 resting state	sub-010049_acq-AP-run-01_bold	OpenNeuro	doi:10.18112/OPENNEURO.DS000221.V2	https://doi.org/10.18112/OPENNEURO.DS000221.V2	Resting-state fMRI Data Preprocessing	sub-010017_task-rest_acq-AP_run-01_native; sub-010017_task-rest_acq-AP_run-01_MNI2mm	OpenNeuro	doi:10.18112/OPENNEURO.DS000221.V2	https://doi.org/10.18112/OPENNEURO.DS000221.V2
sub-010047	Physiological data	3T Verio	Siemens	sub-010047 resting state	sub-010047_acq-AP-run-01_bold	OpenNeuro	doi:10.18112/OPENNEURO.DS000221.V2	https://doi.org/10.18112/OPENNEURO.DS000221.V2	Resting-state fMRI Data Preprocessing	sub-010017_task-rest_acq-AP_run-01_native; sub-010017_task-rest_acq-AP_run-01_MNI2mm	OpenNeuro	doi:10.18112/OPENNEURO.DS000221.V2	https://doi.org/10.18112/OPENNEURO.DS000221.V2
sub-010030	Physiological data	3T Verio	Siemens	sub-010030 resting state	sub-010030_acq-AP-run-01_bold	OpenNeuro	doi:10.18112/OPENNEURO.DS000221.V2	https://doi.org/10.18112/OPENNEURO.DS000221.V2	Resting-state fMRI Data Preprocessing	sub-010017_task-rest_acq-AP_run-01_native; sub-010017_task-rest_acq-AP_run-01_MNI2mm	OpenNeuro	doi:10.18112/OPENNEURO.DS000221.V2	https://doi.org/10.18112/OPENNEURO.DS000221.V2
sub-010024	Physiological data	3T Verio	Siemens	sub-010024 resting state	sub-010024_acq-AP-run-01_bold	OpenNeuro	doi:10.18112/OPENNEURO.DS000221.V2	https://doi.org/10.18112/OPENNEURO.DS000221.V2	Resting-state fMRI Data Preprocessing	sub-010017_task-rest_acq-AP_run-01_native; sub-010017_task-rest_acq-AP_run-01_MNI2mm	OpenNeuro	doi:10.18112/OPENNEURO.DS000221.V2	https://doi.org/10.18112/OPENNEURO.DS000221.V2
sub-010040	Physiological data	3T Verio	Siemens	sub-010040 resting state	sub-010040_acq-AP-run-01_bold	OpenNeuro	doi:10.18112/OPENNEURO.DS000221.V2	https://doi.org/10.18112/OPENNEURO.DS000221.V2	Resting-state fMRI Data Preprocessing	sub-010017_task-rest_acq-AP_run-01_native; sub-010017_task-rest_acq-AP_run-01_MNI2mm	OpenNeuro	doi:10.18112/OPENNEURO.DS000221.V2	https://doi.org/10.18112/OPENNEURO.DS000221.V2
sub-010003	Physiological data	3T Verio	Siemens	sub-010003 resting state	sub-010003_acq-AP-run-01_bold	OpenNeuro	doi:10.18112/OPENNEURO.DS000221.V2	https://doi.org/10.18112/OPENNEURO.DS000221.V2	Resting-state fMRI Data Preprocessing	sub-010017_task-rest_acq-AP_run-01_native; sub-010017_task-rest_acq-AP_run-01_MNI2mm	OpenNeuro	doi:10.18112/OPENNEURO.DS000221.V2	https://doi.org/10.18112/OPENNEURO.DS000221.V2
sub-010023	Physiological data	3T Verio	Siemens	sub-010023 resting state	sub-010023_acq-AP-run-01_bold	OpenNeuro	doi:10.18112/OPENNEURO.DS000221.V2	https://doi.org/10.18112/OPENNEURO.DS000221.V2	Resting-state fMRI Data Preprocessing	sub-010017_task-rest_acq-AP_run-01_native; sub-010017_task-rest_acq-AP_run-01_MNI2mm	OpenNeuro	doi:10.18112/OPENNEURO.DS000221.V2	https://doi.org/10.18112/OPENNEURO.DS000221.V2
sub-010077	Physiological data	3T Verio	Siemens	sub-010077 resting state	sub-010077_acq-AP-run-01_bold	OpenNeuro	doi:10.18112/OPENNEURO.DS000221.V2	https://doi.org/10.18112/OPENNEURO.DS000221.V2	Resting-state fMRI Data Preprocessing	sub-010017_task-rest_acq-AP_run-01_native; sub-010017_task-rest_acq-AP_run-01_MNI2mm	OpenNeuro	doi:10.18112/OPENNEURO.DS000221.V2	https://doi.org/10.18112/OPENNEURO.DS000221.V2
sub-010263	Physiological data	3T Verio	Siemens	sub-010263 resting state	sub-010263_acq-AP-run-01_bold	OpenNeuro	doi:10.18112/OPENNEURO.DS000221.V2	https://doi.org/10.18112/OPENNEURO.DS000221.V2	Resting-state fMRI Data Preprocessing	sub-010017_task-rest_acq-AP_run-01_native; sub-010017_task-rest_acq-AP_run-01_MNI2mm	OpenNeuro	doi:10.18112/OPENNEURO.DS000221.V2	https://doi.org/10.18112/OPENNEURO.DS000221.V2
sub-010220	Physiological data	3T Verio	Siemens	sub-010220 resting state	sub-010220_acq-AP-run-01_bold	OpenNeuro	doi:10.18112/OPENNEURO.DS000221.V2	https://doi.org/10.18112/OPENNEURO.DS000221.V2	Resting-state fMRI Data Preprocessing	sub-010017_task-rest_acq-AP_run-01_native; sub-010017_task-rest_acq-AP_run-01_MNI2mm	OpenNeuro	doi:10.18112/OPENNEURO.DS000221.V2	https://doi.org/10.18112/OPENNEURO.DS000221.V2
sub-010081	Physiological data	3T Verio	Siemens	sub-010081 resting state	sub-010081_acq-AP-run-01_bold	OpenNeuro	doi:10.18112/OPENNEURO.DS000221.V2	https://doi.org/10.18112/OPENNEURO.DS000221.V2	Resting-state fMRI Data Preprocessing	sub-010017_task-rest_acq-AP_run-01_native; sub-010017_task-rest_acq-AP_run-01_MNI2mm	OpenNeuro	doi:10.18112/OPENNEURO.DS000221.V2	https://doi.org/10.18112/OPENNEURO.DS000221.V2
sub-010162	Physiological data	3T Verio	Siemens	sub-010162 resting state	sub-010162_acq-AP-run-01_bold	OpenNeuro	doi:10.18112/OPENNEURO.DS000221.V2	https://doi.org/10.18112/OPENNEURO.DS000221.V2	Resting-state fMRI Data Preprocessing	sub-010017_task-rest_acq-AP_run-01_native; sub-010017_task-rest_acq-AP_run-01_MNI2mm	OpenNeuro	doi:10.18112/OPENNEURO.DS000221.V2	https://doi.org/10.18112/OPENNEURO.DS000221.V2
sub-010070	Physiological data	3T Verio	Siemens	sub-010070 resting state	sub-010070_acq-AP-run-01_bold	OpenNeuro	doi:10.18112/OPENNEURO.DS000221.V2	https://doi.org/10.18112/OPENNEURO.DS000221.V2	Resting-state fMRI Data Preprocessing	sub-010017_task-rest_acq-AP_run-01_native; sub-010017_task-rest_acq-AP_run-01_MNI2mm	OpenNeuro	doi:10.18112/OPENNEURO.DS000221.V2	https://doi.org/10.18112/OPENNEURO.DS000221.V2
sub-010252	Physiological data	3T Verio	Siemens	sub-010252 resting state	sub-010252_acq-AP-run-01_bold	OpenNeuro	doi:10.18112/OPENNEURO.DS000221.V2	https://doi.org/10.18112/OPENNEURO.DS000221.V2	Resting-state fMRI Data Preprocessing	sub-010017_task-rest_acq-AP_run-01_native; sub-010017_task-rest_acq-AP_run-01_MNI2mm	OpenNeuro	doi:10.18112/OPENNEURO.DS000221.V2	https://doi.org/10.18112/OPENNEURO.DS000221.V2
sub-010155	Physiological data	3T Verio	Siemens	sub-010155 resting state	sub-010155_acq-AP-run-01_bold	OpenNeuro	doi:10.18112/OPENNEURO.DS000221.V2	https://doi.org/10.18112/OPENNEURO.DS000221.V2	Resting-state fMRI Data Preprocessing	sub-010017_task-rest_acq-AP_run-01_native; sub-010017_task-rest_acq-AP_run-01_MNI2mm	OpenNeuro	doi:10.18112/OPENNEURO.DS000221.V2	https://doi.org/10.18112/OPENNEURO.DS000221.V2
sub-010073	Physiological data	3T Verio	Siemens	sub-010073 resting state	sub-010073_acq-AP-run-01_bold	OpenNeuro	doi:10.18112/OPENNEURO.DS000221.V2	https://doi.org/10.18112/OPENNEURO.DS000221.V2	Resting-state fMRI Data Preprocessing	sub-010017_task-rest_acq-AP_run-01_native; sub-010017_task-rest_acq-AP_run-01_MNI2mm	OpenNeuro	doi:10.18112/OPENNEURO.DS000221.V2	https://doi.org/10.18112/OPENNEURO.DS000221.V2
sub-010200	Physiological data	3T Verio	Siemens	sub-010200 resting state	sub-010200_acq-AP-run-01_bold	OpenNeuro	doi:10.18112/OPENNEURO.DS000221.V2	https://doi.org/10.18112/OPENNEURO.DS000221.V2	Resting-state fMRI Data Preprocessing	sub-010017_task-rest_acq-AP_run-01_native; sub-010017_task-rest_acq-AP_run-01_MNI2mm	OpenNeuro	doi:10.18112/OPENNEURO.DS000221.V2	https://doi.org/10.18112/OPENNEURO.DS000221.V2
sub-010299	Physiological data	3T Verio	Siemens	sub-010299 resting state	sub-010299_acq-AP-run-01_bold	OpenNeuro	doi:10.18112/OPENNEURO.DS000221.V2	https://doi.org/10.18112/OPENNEURO.DS000221.V2	Resting-state fMRI Data Preprocessing	sub-010017_task-rest_acq-AP_run-01_native; sub-010017_task-rest_acq-AP_run-01_MNI2mm	OpenNeuro	doi:10.18112/OPENNEURO.DS000221.V2	https://doi.org/10.18112/OPENNEURO.DS000221.V2
sub-010304	Physiological data	3T Verio	Siemens	sub-010304 resting state	sub-010304_acq-AP-run-01_bold	OpenNeuro	doi:10.18112/OPENNEURO.DS000221.V2	https://doi.org/10.18112/OPENNEURO.DS000221.V2	Resting-state fMRI Data Preprocessing	sub-010017_task-rest_acq-AP_run-01_native; sub-010017_task-rest_acq-AP_run-01_MNI2mm	OpenNeuro	doi:10.18112/OPENNEURO.DS000221.V2	https://doi.org/10.18112/OPENNEURO.DS000221.V2
sub-010317	Physiological data	3T Verio	Siemens	sub-010317 resting state	sub-010317_acq-AP-run-01_bold	OpenNeuro	doi:10.18112/OPENNEURO.DS000221.V2	https://doi.org/10.18112/OPENNEURO.DS000221.V2	Resting-state fMRI Data Preprocessing	sub-010017_task-rest_acq-AP_run-01_native; sub-010017_task-rest_acq-AP_run-01_MNI2mm	OpenNeuro	doi:10.18112/OPENNEURO.DS000221.V2	https://doi.org/10.18112/OPENNEURO.DS000221.V2
sub-010238	Physiological data	3T Verio	Siemens	sub-010238 resting state	sub-010238_acq-AP-run-01_bold	OpenNeuro	doi:10.18112/OPENNEURO.DS000221.V2	https://doi.org/10.18112/OPENNEURO.DS000221.V2	Resting-state fMRI Data Preprocessing	sub-010017_task-rest_acq-AP_run-01_native; sub-010017_task-rest_acq-AP_run-01_MNI2mm	OpenNeuro	doi:10.18112/OPENNEURO.DS000221.V2	https://doi.org/10.18112/OPENNEURO.DS000221.V2
sub-010207	Physiological data	3T Verio	Siemens	sub-010207 resting state	sub-010207_acq-AP-run-01_bold	OpenNeuro	doi:10.18112/OPENNEURO.DS000221.V2	https://doi.org/10.18112/OPENNEURO.DS000221.V2	Resting-state fMRI Data Preprocessing	sub-010017_task-rest_acq-AP_run-01_native; sub-010017_task-rest_acq-AP_run-01_MNI2mm	OpenNeuro	doi:10.18112/OPENNEURO.DS000221.V2	https://doi.org/10.18112/OPENNEURO.DS000221.V2
sub-010083	Physiological data	3T Verio	Siemens	sub-010083 resting state	sub-010083_acq-AP-run-01_bold	OpenNeuro	doi:10.18112/OPENNEURO.DS000221.V2	https://doi.org/10.18112/OPENNEURO.DS000221.V2	Resting-state fMRI Data Preprocessing	sub-010017_task-rest_acq-AP_run-01_native; sub-010017_task-rest_acq-AP_run-01_MNI2mm	OpenNeuro	doi:10.18112/OPENNEURO.DS000221.V2	https://doi.org/10.18112/OPENNEURO.DS000221.V2
sub-010260	Physiological data	3T Verio	Siemens	sub-010260 resting state	sub-010260_acq-AP-run-01_bold	OpenNeuro	doi:10.18112/OPENNEURO.DS000221.V2	https://doi.org/10.18112/OPENNEURO.DS000221.V2	Resting-state fMRI Data Preprocessing	sub-010017_task-rest_acq-AP_run-01_native; sub-010017_task-rest_acq-AP_run-01_MNI2mm	OpenNeuro	doi:10.18112/OPENNEURO.DS000221.V2	https://doi.org/10.18112/OPENNEURO.DS000221.V2
sub-010166	Physiological data	3T Verio	Siemens	sub-010166 resting state	sub-010166_acq-AP-run-01_bold	OpenNeuro	doi:10.18112/OPENNEURO.DS000221.V2	https://doi.org/10.18112/OPENNEURO.DS000221.V2	Resting-state fMRI Data Preprocessing	sub-010017_task-rest_acq-AP_run-01_native; sub-010017_task-rest_acq-AP_run-01_MNI2mm	OpenNeuro	doi:10.18112/OPENNEURO.DS000221.V2	https://doi.org/10.18112/OPENNEURO.DS000221.V2
sub-010075	Physiological data	3T Verio	Siemens	sub-010075 resting state	sub-010075_acq-AP-run-01_bold	OpenNeuro	doi:10.18112/OPENNEURO.DS000221.V2	https://doi.org/10.18112/OPENNEURO.DS000221.V2	Resting-state fMRI Data Preprocessing	sub-010017_task-rest_acq-AP_run-01_native; sub-010017_task-rest_acq-AP_run-01_MNI2mm	OpenNeuro	doi:10.18112/OPENNEURO.DS000221.V2	https://doi.org/10.18112/OPENNEURO.DS000221.V2
sub-010067	Physiological data	3T Verio	Siemens	sub-010067 resting state	sub-010067_acq-AP-run-01_bold	OpenNeuro	doi:10.18112/OPENNEURO.DS000221.V2	https://doi.org/10.18112/OPENNEURO.DS000221.V2	Resting-state fMRI Data Preprocessing	sub-010017_task-rest_acq-AP_run-01_native; sub-010017_task-rest_acq-AP_run-01_MNI2mm	OpenNeuro	doi:10.18112/OPENNEURO.DS000221.V2	https://doi.org/10.18112/OPENNEURO.DS000221.V2
sub-010126	Physiological data	3T Verio	Siemens	sub-010126 resting state	sub-010126_acq-AP-run-01_bold	OpenNeuro	doi:10.18112/OPENNEURO.DS000221.V2	https://doi.org/10.18112/OPENNEURO.DS000221.V2	Resting-state fMRI Data Preprocessing	sub-010017_task-rest_acq-AP_run-01_native; sub-010017_task-rest_acq-AP_run-01_MNI2mm	OpenNeuro	doi:10.18112/OPENNEURO.DS000221.V2	https://doi.org/10.18112/OPENNEURO.DS000221.V2
sub-010164	Physiological data	3T Verio	Siemens	sub-010164 resting state	sub-010164_acq-AP-run-01_bold	OpenNeuro	doi:10.18112/OPENNEURO.DS000221.V2	https://doi.org/10.18112/OPENNEURO.DS000221.V2	Resting-state fMRI Data Preprocessing	sub-010017_task-rest_acq-AP_run-01_native; sub-010017_task-rest_acq-AP_run-01_MNI2mm	OpenNeuro	doi:10.18112/OPENNEURO.DS000221.V2	https://doi.org/10.18112/OPENNEURO.DS000221.V2
sub-010157	Physiological data	3T Verio	Siemens	sub-010157 resting state	sub-010157_acq-AP-run-01_bold	OpenNeuro	doi:10.18112/OPENNEURO.DS000221.V2	https://doi.org/10.18112/OPENNEURO.DS000221.V2	Resting-state fMRI Data Preprocessing	sub-010017_task-rest_acq-AP_run-01_native; sub-010017_task-rest_acq-AP_run-01_MNI2mm	OpenNeuro	doi:10.18112/OPENNEURO.DS000221.V2	https://doi.org/10.18112/OPENNEURO.DS000221.V2
sub-010292	Physiological data	3T Verio	Siemens	sub-010292 resting state	sub-010292_acq-AP-run-01_bold	OpenNeuro	doi:10.18112/OPENNEURO.DS000221.V2	https://doi.org/10.18112/OPENNEURO.DS000221.V2	Resting-state fMRI Data Preprocessing	sub-010017_task-rest_acq-AP_run-01_native; sub-010017_task-rest_acq-AP_run-01_MNI2mm	OpenNeuro	doi:10.18112/OPENNEURO.DS000221.V2	https://doi.org/10.18112/OPENNEURO.DS000221.V2
sub-010319	Physiological data	3T Verio	Siemens	sub-010319 resting state	sub-010319_acq-AP-run-01_bold	OpenNeuro	doi:10.18112/OPENNEURO.DS000221.V2	https://doi.org/10.18112/OPENNEURO.DS000221.V2	Resting-state fMRI Data Preprocessing	sub-010017_task-rest_acq-AP_run-01_native; sub-010017_task-rest_acq-AP_run-01_MNI2mm	OpenNeuro	doi:10.18112/OPENNEURO.DS000221.V2	https://doi.org/10.18112/OPENNEURO.DS000221.V2
sub-010305	Physiological data	3T Verio	Siemens	sub-010305 resting state	sub-010305_acq-AP-run-01_bold	OpenNeuro	doi:10.18112/OPENNEURO.DS000221.V2	https://doi.org/10.18112/OPENNEURO.DS000221.V2	Resting-state fMRI Data Preprocessing	sub-010017_task-rest_acq-AP_run-01_native; sub-010017_task-rest_acq-AP_run-01_MNI2mm	OpenNeuro	doi:10.18112/OPENNEURO.DS000221.V2	https://doi.org/10.18112/OPENNEURO.DS000221.V2
sub-010310	Physiological data	3T Verio	Siemens	sub-010310 resting state	sub-010310_acq-AP-run-01_bold	OpenNeuro	doi:10.18112/OPENNEURO.DS000221.V2	https://doi.org/10.18112/OPENNEURO.DS000221.V2	Resting-state fMRI Data Preprocessing	sub-010017_task-rest_acq-AP_run-01_native; sub-010017_task-rest_acq-AP_run-01_MNI2mm	OpenNeuro	doi:10.18112/OPENNEURO.DS000221.V2	https://doi.org/10.18112/OPENNEURO.DS000221.V2
sub-010312	Physiological data	3T Verio	Siemens	sub-010312 resting state	sub-010312_acq-AP-run-01_bold	OpenNeuro	doi:10.18112/OPENNEURO.DS000221.V2	https://doi.org/10.18112/OPENNEURO.DS000221.V2	Resting-state fMRI Data Preprocessing	sub-010017_task-rest_acq-AP_run-01_native; sub-010017_task-rest_acq-AP_run-01_MNI2mm	OpenNeuro	doi:10.18112/OPENNEURO.DS000221.V2	https://doi.org/10.18112/OPENNEURO.DS000221.V2
sub-010231	Physiological data	3T Verio	Siemens	sub-010231 resting state	sub-010231_acq-AP-run-01_bold	OpenNeuro	doi:10.18112/OPENNEURO.DS000221.V2	https://doi.org/10.18112/OPENNEURO.DS000221.V2	Resting-state fMRI Data Preprocessing	sub-010017_task-rest_acq-AP_run-01_native; sub-010017_task-rest_acq-AP_run-01_MNI2mm	OpenNeuro	doi:10.18112/OPENNEURO.DS000221.V2	https://doi.org/10.18112/OPENNEURO.DS000221.V2
sub-010038	Physiological data	3T Verio	Siemens	sub-010038 resting state	sub-010038_acq-AP-run-01_bold	OpenNeuro	doi:10.18112/OPENNEURO.DS000221.V2	https://doi.org/10.18112/OPENNEURO.DS000221.V2	Resting-state fMRI Data Preprocessing	sub-010017_task-rest_acq-AP_run-01_native; sub-010017_task-rest_acq-AP_run-01_MNI2mm	OpenNeuro	doi:10.18112/OPENNEURO.DS000221.V2	https://doi.org/10.18112/OPENNEURO.DS000221.V2
sub-010303	Physiological data	3T Verio	Siemens	sub-010303 resting state	sub-010303_acq-AP-run-01_bold	OpenNeuro	doi:10.18112/OPENNEURO.DS000221.V2	https://doi.org/10.18112/OPENNEURO.DS000221.V2	Resting-state fMRI Data Preprocessing	sub-010017_task-rest_acq-AP_run-01_native; sub-010017_task-rest_acq-AP_run-01_MNI2mm	OpenNeuro	doi:10.18112/OPENNEURO.DS000221.V2	https://doi.org/10.18112/OPENNEURO.DS000221.V2
sub-010311	Physiological data	3T Verio	Siemens	sub-010311 resting state	sub-010311_acq-AP-run-01_bold	OpenNeuro	doi:10.18112/OPENNEURO.DS000221.V2	https://doi.org/10.18112/OPENNEURO.DS000221.V2	Resting-state fMRI Data Preprocessing	sub-010017_task-rest_acq-AP_run-01_native; sub-010017_task-rest_acq-AP_run-01_MNI2mm	OpenNeuro	doi:10.18112/OPENNEURO.DS000221.V2	https://doi.org/10.18112/OPENNEURO.DS000221.V2
sub-010315	Physiological data	3T Verio	Siemens	sub-010315 resting state	sub-010315_acq-AP-run-01_bold	OpenNeuro	doi:10.18112/OPENNEURO.DS000221.V2	https://doi.org/10.18112/OPENNEURO.DS000221.V2	Resting-state fMRI Data Preprocessing	sub-010017_task-rest_acq-AP_run-01_native; sub-010017_task-rest_acq-AP_run-01_MNI2mm	OpenNeuro	doi:10.18112/OPENNEURO.DS000221.V2	https://doi.org/10.18112/OPENNEURO.DS000221.V2
sub-010233	Physiological data	3T Verio	Siemens	sub-010233 resting state	sub-010233_acq-AP-run-01_bold	OpenNeuro	doi:10.18112/OPENNEURO.DS000221.V2	https://doi.org/10.18112/OPENNEURO.DS000221.V2	Resting-state fMRI Data Preprocessing	sub-010017_task-rest_acq-AP_run-01_native; sub-010017_task-rest_acq-AP_run-01_MNI2mm	OpenNeuro	doi:10.18112/OPENNEURO.DS000221.V2	https://doi.org/10.18112/OPENNEURO.DS000221.V2
sub-010066	Physiological data	3T Verio	Siemens	sub-010066 resting state	sub-010066_acq-AP-run-01_bold	OpenNeuro	doi:10.18112/OPENNEURO.DS000221.V2	https://doi.org/10.18112/OPENNEURO.DS000221.V2	Resting-state fMRI Data Preprocessing	sub-010017_task-rest_acq-AP_run-01_native; sub-010017_task-rest_acq-AP_run-01_MNI2mm	OpenNeuro	doi:10.18112/OPENNEURO.DS000221.V2	https://doi.org/10.18112/OPENNEURO.DS000221.V2
sub-010256	Physiological data	3T Verio	Siemens	sub-010256 resting state	sub-010256_acq-AP-run-01_bold	OpenNeuro	doi:10.18112/OPENNEURO.DS000221.V2	https://doi.org/10.18112/OPENNEURO.DS000221.V2	Resting-state fMRI Data Preprocessing	sub-010017_task-rest_acq-AP_run-01_native; sub-010017_task-rest_acq-AP_run-01_MNI2mm	OpenNeuro	doi:10.18112/OPENNEURO.DS000221.V2	https://doi.org/10.18112/OPENNEURO.DS000221.V2
sub-010138	Physiological data	3T Verio	Siemens	sub-010138 resting state	sub-010138_acq-AP-run-01_bold	OpenNeuro	doi:10.18112/OPENNEURO.DS000221.V2	https://doi.org/10.18112/OPENNEURO.DS000221.V2	Resting-state fMRI Data Preprocessing	sub-010017_task-rest_acq-AP_run-01_native; sub-010017_task-rest_acq-AP_run-01_MNI2mm	OpenNeuro	doi:10.18112/OPENNEURO.DS000221.V2	https://doi.org/10.18112/OPENNEURO.DS000221.V2
sub-010297	Physiological data	3T Verio	Siemens	sub-010297 resting state	sub-010297_acq-AP-run-01_bold	OpenNeuro	doi:10.18112/OPENNEURO.DS000221.V2	https://doi.org/10.18112/OPENNEURO.DS000221.V2	Resting-state fMRI Data Preprocessing	sub-010017_task-rest_acq-AP_run-01_native; sub-010017_task-rest_acq-AP_run-01_MNI2mm	OpenNeuro	doi:10.18112/OPENNEURO.DS000221.V2	https://doi.org/10.18112/OPENNEURO.DS000221.V2
sub-010253	Physiological data	3T Verio	Siemens	sub-010253 resting state	sub-010253_acq-AP-run-01_bold	OpenNeuro	doi:10.18112/OPENNEURO.DS000221.V2	https://doi.org/10.18112/OPENNEURO.DS000221.V2	Resting-state fMRI Data Preprocessing	sub-010017_task-rest_acq-AP_run-01_native; sub-010017_task-rest_acq-AP_run-01_MNI2mm	OpenNeuro	doi:10.18112/OPENNEURO.DS000221.V2	https://doi.org/10.18112/OPENNEURO.DS000221.V2
sub-010136	Physiological data	3T Verio	Siemens	sub-010136 resting state	sub-010136_acq-AP-run-01_bold	OpenNeuro	doi:10.18112/OPENNEURO.DS000221.V2	https://doi.org/10.18112/OPENNEURO.DS000221.V2	Resting-state fMRI Data Preprocessing	sub-010017_task-rest_acq-AP_run-01_native; sub-010017_task-rest_acq-AP_run-01_MNI2mm	OpenNeuro	doi:10.18112/OPENNEURO.DS000221.V2	https://doi.org/10.18112/OPENNEURO.DS000221.V2
sub-010210	Physiological data	3T Verio	Siemens	sub-010210 resting state	sub-010210_acq-AP-run-01_bold	OpenNeuro	doi:10.18112/OPENNEURO.DS000221.V2	https://doi.org/10.18112/OPENNEURO.DS000221.V2	Resting-state fMRI Data Preprocessing	sub-010017_task-rest_acq-AP_run-01_native; sub-010017_task-rest_acq-AP_run-01_MNI2mm	OpenNeuro	doi:10.18112/OPENNEURO.DS000221.V2	https://doi.org/10.18112/OPENNEURO.DS000221.V2
sub-010218	Physiological data	3T Verio	Siemens	sub-010218 resting state	sub-010218_acq-AP-run-01_bold	OpenNeuro	doi:10.18112/OPENNEURO.DS000221.V2	https://doi.org/10.18112/OPENNEURO.DS000221.V2	Resting-state fMRI Data Preprocessing	sub-010017_task-rest_acq-AP_run-01_native; sub-010017_task-rest_acq-AP_run-01_MNI2mm	OpenNeuro	doi:10.18112/OPENNEURO.DS000221.V2	https://doi.org/10.18112/OPENNEURO.DS000221.V2
sub-010306	Physiological data	3T Verio	Siemens	sub-010306 resting state	sub-010306_acq-AP-run-01_bold	OpenNeuro	doi:10.18112/OPENNEURO.DS000221.V2	https://doi.org/10.18112/OPENNEURO.DS000221.V2	Resting-state fMRI Data Preprocessing	sub-010017_task-rest_acq-AP_run-01_native; sub-010017_task-rest_acq-AP_run-01_MNI2mm	OpenNeuro	doi:10.18112/OPENNEURO.DS000221.V2	https://doi.org/10.18112/OPENNEURO.DS000221.V2
sub-010224	Physiological data	3T Verio	Siemens	sub-010224 resting state	sub-010224_acq-AP-run-01_bold	OpenNeuro	doi:10.18112/OPENNEURO.DS000221.V2	https://doi.org/10.18112/OPENNEURO.DS000221.V2	Resting-state fMRI Data Preprocessing	sub-010017_task-rest_acq-AP_run-01_native; sub-010017_task-rest_acq-AP_run-01_MNI2mm	OpenNeuro	doi:10.18112/OPENNEURO.DS000221.V2	https://doi.org/10.18112/OPENNEURO.DS000221.V2
sub-010068	Physiological data	3T Verio	Siemens	sub-010068 resting state	sub-010068_acq-AP-run-01_bold	OpenNeuro	doi:10.18112/OPENNEURO.DS000221.V2	https://doi.org/10.18112/OPENNEURO.DS000221.V2	Resting-state fMRI Data Preprocessing	sub-010017_task-rest_acq-AP_run-01_native; sub-010017_task-rest_acq-AP_run-01_MNI2mm	OpenNeuro	doi:10.18112/OPENNEURO.DS000221.V2	https://doi.org/10.18112/OPENNEURO.DS000221.V2
sub-010061	Physiological data	3T Verio	Siemens	sub-010061 resting state	sub-010061_acq-AP-run-01_bold	OpenNeuro	doi:10.18112/OPENNEURO.DS000221.V2	https://doi.org/10.18112/OPENNEURO.DS000221.V2	Resting-state fMRI Data Preprocessing	sub-010017_task-rest_acq-AP_run-01_native; sub-010017_task-rest_acq-AP_run-01_MNI2mm	OpenNeuro	doi:10.18112/OPENNEURO.DS000221.V2	https://doi.org/10.18112/OPENNEURO.DS000221.V2
sub-010176	Physiological data	3T Verio	Siemens	sub-010176 resting state	sub-010176_acq-AP-run-01_bold	OpenNeuro	doi:10.18112/OPENNEURO.DS000221.V2	https://doi.org/10.18112/OPENNEURO.DS000221.V2	Resting-state fMRI Data Preprocessing	sub-010017_task-rest_acq-AP_run-01_native; sub-010017_task-rest_acq-AP_run-01_MNI2mm	OpenNeuro	doi:10.18112/OPENNEURO.DS000221.V2	https://doi.org/10.18112/OPENNEURO.DS000221.V2
sub-010302	Physiological data	3T Verio	Siemens	sub-010302 resting state	sub-010302_acq-AP-run-01_bold	OpenNeuro	doi:10.18112/OPENNEURO.DS000221.V2	https://doi.org/10.18112/OPENNEURO.DS000221.V2	Resting-state fMRI Data Preprocessing	sub-010017_task-rest_acq-AP_run-01_native; sub-010017_task-rest_acq-AP_run-01_MNI2mm	OpenNeuro	doi:10.18112/OPENNEURO.DS000221.V2	https://doi.org/10.18112/OPENNEURO.DS000221.V2
sub-010036	Physiological data	3T Verio	Siemens	sub-010036 resting state	sub-010036_acq-AP-run-01_bold	OpenNeuro	doi:10.18112/OPENNEURO.DS000221.V2	https://doi.org/10.18112/OPENNEURO.DS000221.V2	Resting-state fMRI Data Preprocessing	sub-010017_task-rest_acq-AP_run-01_native; sub-010017_task-rest_acq-AP_run-01_MNI2mm	OpenNeuro	doi:10.18112/OPENNEURO.DS000221.V2	https://doi.org/10.18112/OPENNEURO.DS000221.V2
sub-010191	Physiological data	3T Verio	Siemens	sub-010191 resting state	sub-010191_acq-AP-run-01_bold	OpenNeuro	doi:10.18112/OPENNEURO.DS000221.V2	https://doi.org/10.18112/OPENNEURO.DS000221.V2	Resting-state fMRI Data Preprocessing	sub-010017_task-rest_acq-AP_run-01_native; sub-010017_task-rest_acq-AP_run-01_MNI2mm	OpenNeuro	doi:10.18112/OPENNEURO.DS000221.V2	https://doi.org/10.18112/OPENNEURO.DS000221.V2
sub-010192	Physiological data	3T Verio	Siemens	sub-010192 resting state	sub-010192_acq-AP-run-01_bold	OpenNeuro	doi:10.18112/OPENNEURO.DS000221.V2	https://doi.org/10.18112/OPENNEURO.DS000221.V2	Resting-state fMRI Data Preprocessing	sub-010017_task-rest_acq-AP_run-01_native; sub-010017_task-rest_acq-AP_run-01_MNI2mm	OpenNeuro	doi:10.18112/OPENNEURO.DS000221.V2	https://doi.org/10.18112/OPENNEURO.DS000221.V2
sub-010193	Physiological data	3T Verio	Siemens	sub-010193 resting state	sub-010193_acq-AP-run-01_bold	OpenNeuro	doi:10.18112/OPENNEURO.DS000221.V2	https://doi.org/10.18112/OPENNEURO.DS000221.V2	Resting-state fMRI Data Preprocessing	sub-010017_task-rest_acq-AP_run-01_native; sub-010017_task-rest_acq-AP_run-01_MNI2mm	OpenNeuro	doi:10.18112/OPENNEURO.DS000221.V2	https://doi.org/10.18112/OPENNEURO.DS000221.V2
sub-010194	Physiological data	3T Verio	Siemens	sub-010194 resting state	sub-010194_acq-AP-run-01_bold	OpenNeuro	doi:10.18112/OPENNEURO.DS000221.V2	https://doi.org/10.18112/OPENNEURO.DS000221.V2	Resting-state fMRI Data Preprocessing	sub-010017_task-rest_acq-AP_run-01_native; sub-010017_task-rest_acq-AP_run-01_MNI2mm	OpenNeuro	doi:10.18112/OPENNEURO.DS000221.V2	https://doi.org/10.18112/OPENNEURO.DS000221.V2
sub-010042	Physiological data	3T Verio	Siemens	sub-010042 resting state	sub-010042_acq-AP-run-01_bold	OpenNeuro	doi:10.18112/OPENNEURO.DS000221.V2	https://doi.org/10.18112/OPENNEURO.DS000221.V2	Resting-state fMRI Data Preprocessing	sub-010017_task-rest_acq-AP_run-01_native; sub-010017_task-rest_acq-AP_run-01_MNI2mm	OpenNeuro	doi:10.18112/OPENNEURO.DS000221.V2	https://doi.org/10.18112/OPENNEURO.DS000221.V2
sub-010074	Physiological data	3T Verio	Siemens	sub-010074 resting state	sub-010074_acq-AP-run-01_bold	OpenNeuro	doi:10.18112/OPENNEURO.DS000221.V2	https://doi.org/10.18112/OPENNEURO.DS000221.V2	Resting-state fMRI Data Preprocessing	sub-010017_task-rest_acq-AP_run-01_native; sub-010017_task-rest_acq-AP_run-01_MNI2mm	OpenNeuro	doi:10.18112/OPENNEURO.DS000221.V2	https://doi.org/10.18112/OPENNEURO.DS000221.V2
sub-010229	Physiological data	3T Verio	Siemens	sub-010229 resting state	sub-010229_acq-AP-run-01_bold	OpenNeuro	doi:10.18112/OPENNEURO.DS000221.V2	https://doi.org/10.18112/OPENNEURO.DS000221.V2	Resting-state fMRI Data Preprocessing	sub-010017_task-rest_acq-AP_run-01_native; sub-010017_task-rest_acq-AP_run-01_MNI2mm	OpenNeuro	doi:10.18112/OPENNEURO.DS000221.V2	https://doi.org/10.18112/OPENNEURO.DS000221.V2
sub-010236	Physiological data	3T Verio	Siemens	sub-010236 resting state	sub-010236_acq-AP-run-01_bold	OpenNeuro	doi:10.18112/OPENNEURO.DS000221.V2	https://doi.org/10.18112/OPENNEURO.DS000221.V2	Resting-state fMRI Data Preprocessing	sub-010017_task-rest_acq-AP_run-01_native; sub-010017_task-rest_acq-AP_run-01_MNI2mm	OpenNeuro	doi:10.18112/OPENNEURO.DS000221.V2	https://doi.org/10.18112/OPENNEURO.DS000221.V2
sub-010094	Physiological data	3T Verio	Siemens	sub-010094 resting state	sub-010094_acq-AP-run-01_bold	OpenNeuro	doi:10.18112/OPENNEURO.DS000221.V2	https://doi.org/10.18112/OPENNEURO.DS000221.V2	Resting-state fMRI Data Preprocessing	sub-010017_task-rest_acq-AP_run-01_native; sub-010017_task-rest_acq-AP_run-01_MNI2mm	OpenNeuro	doi:10.18112/OPENNEURO.DS000221.V2	https://doi.org/10.18112/OPENNEURO.DS000221.V2
sub-010142	Physiological data	3T Verio	Siemens	sub-010142 resting state	sub-010142_acq-AP-run-01_bold	OpenNeuro	doi:10.18112/OPENNEURO.DS000221.V2	https://doi.org/10.18112/OPENNEURO.DS000221.V2	Resting-state fMRI Data Preprocessing	sub-010017_task-rest_acq-AP_run-01_native; sub-010017_task-rest_acq-AP_run-01_MNI2mm	OpenNeuro	doi:10.18112/OPENNEURO.DS000221.V2	https://doi.org/10.18112/OPENNEURO.DS000221.V2
sub-010274	Physiological data	3T Verio	Siemens	sub-010274 resting state	sub-010274_acq-AP-run-01_bold	OpenNeuro	doi:10.18112/OPENNEURO.DS000221.V2	https://doi.org/10.18112/OPENNEURO.DS000221.V2	Resting-state fMRI Data Preprocessing	sub-010017_task-rest_acq-AP_run-01_native; sub-010017_task-rest_acq-AP_run-01_MNI2mm	OpenNeuro	doi:10.18112/OPENNEURO.DS000221.V2	https://doi.org/10.18112/OPENNEURO.DS000221.V2
sub-010255	Physiological data	3T Verio	Siemens	sub-010255 resting state	sub-010255_acq-AP-run-01_bold	OpenNeuro	doi:10.18112/OPENNEURO.DS000221.V2	https://doi.org/10.18112/OPENNEURO.DS000221.V2	Resting-state fMRI Data Preprocessing	sub-010017_task-rest_acq-AP_run-01_native; sub-010017_task-rest_acq-AP_run-01_MNI2mm	OpenNeuro	doi:10.18112/OPENNEURO.DS000221.V2	https://doi.org/10.18112/OPENNEURO.DS000221.V2
sub-010279	Physiological data	3T Verio	Siemens	sub-010279 resting state	sub-010279_acq-AP-run-01_bold	OpenNeuro	doi:10.18112/OPENNEURO.DS000221.V2	https://doi.org/10.18112/OPENNEURO.DS000221.V2	Resting-state fMRI Data Preprocessing	sub-010017_task-rest_acq-AP_run-01_native; sub-010017_task-rest_acq-AP_run-01_MNI2mm	OpenNeuro	doi:10.18112/OPENNEURO.DS000221.V2	https://doi.org/10.18112/OPENNEURO.DS000221.V2
sub-010239	Physiological data	3T Verio	Siemens	sub-010239 resting state	sub-010239_acq-AP-run-01_bold	OpenNeuro	doi:10.18112/OPENNEURO.DS000221.V2	https://doi.org/10.18112/OPENNEURO.DS000221.V2	Resting-state fMRI Data Preprocessing	sub-010017_task-rest_acq-AP_run-01_native; sub-010017_task-rest_acq-AP_run-01_MNI2mm	OpenNeuro	doi:10.18112/OPENNEURO.DS000221.V2	https://doi.org/10.18112/OPENNEURO.DS000221.V2
sub-010290	Physiological data	3T Verio	Siemens	sub-010290 resting state	sub-010290_acq-AP-run-01_bold	OpenNeuro	doi:10.18112/OPENNEURO.DS000221.V2	https://doi.org/10.18112/OPENNEURO.DS000221.V2	Resting-state fMRI Data Preprocessing	sub-010017_task-rest_acq-AP_run-01_native; sub-010017_task-rest_acq-AP_run-01_MNI2mm	OpenNeuro	doi:10.18112/OPENNEURO.DS000221.V2	https://doi.org/10.18112/OPENNEURO.DS000221.V2
sub-010089	Physiological data	3T Verio	Siemens	sub-010089 resting state	sub-010089_acq-AP-run-01_bold	OpenNeuro	doi:10.18112/OPENNEURO.DS000221.V2	https://doi.org/10.18112/OPENNEURO.DS000221.V2	Resting-state fMRI Data Preprocessing	sub-010017_task-rest_acq-AP_run-01_native; sub-010017_task-rest_acq-AP_run-01_MNI2mm	OpenNeuro	doi:10.18112/OPENNEURO.DS000221.V2	https://doi.org/10.18112/OPENNEURO.DS000221.V2
sub-010246	Physiological data	3T Verio	Siemens	sub-010246 resting state	sub-010246_acq-AP-run-01_bold	OpenNeuro	doi:10.18112/OPENNEURO.DS000221.V2	https://doi.org/10.18112/OPENNEURO.DS000221.V2	Resting-state fMRI Data Preprocessing	sub-010017_task-rest_acq-AP_run-01_native; sub-010017_task-rest_acq-AP_run-01_MNI2mm	OpenNeuro	doi:10.18112/OPENNEURO.DS000221.V2	https://doi.org/10.18112/OPENNEURO.DS000221.V2
sub-010148	Physiological data	3T Verio	Siemens	sub-010148 resting state	sub-010148_acq-AP-run-01_bold	OpenNeuro	doi:10.18112/OPENNEURO.DS000221.V2	https://doi.org/10.18112/OPENNEURO.DS000221.V2	Resting-state fMRI Data Preprocessing	sub-010017_task-rest_acq-AP_run-01_native; sub-010017_task-rest_acq-AP_run-01_MNI2mm	OpenNeuro	doi:10.18112/OPENNEURO.DS000221.V2	https://doi.org/10.18112/OPENNEURO.DS000221.V2
sub-010276	Physiological data	3T Verio	Siemens	sub-010276 resting state	sub-010276_acq-AP-run-01_bold	OpenNeuro	doi:10.18112/OPENNEURO.DS000221.V2	https://doi.org/10.18112/OPENNEURO.DS000221.V2	Resting-state fMRI Data Preprocessing	sub-010017_task-rest_acq-AP_run-01_native; sub-010017_task-rest_acq-AP_run-01_MNI2mm	OpenNeuro	doi:10.18112/OPENNEURO.DS000221.V2	https://doi.org/10.18112/OPENNEURO.DS000221.V2
sub-010051	Physiological data	3T Verio	Siemens	sub-010051 resting state	sub-010051_acq-AP-run-01_bold	OpenNeuro	doi:10.18112/OPENNEURO.DS000221.V2	https://doi.org/10.18112/OPENNEURO.DS000221.V2	Resting-state fMRI Data Preprocessing	sub-010017_task-rest_acq-AP_run-01_native; sub-010017_task-rest_acq-AP_run-01_MNI2mm	OpenNeuro	doi:10.18112/OPENNEURO.DS000221.V2	https://doi.org/10.18112/OPENNEURO.DS000221.V2
sub-010250	Physiological data	3T Verio	Siemens	sub-010250 resting state	sub-010250_acq-AP-run-01_bold	OpenNeuro	doi:10.18112/OPENNEURO.DS000221.V2	https://doi.org/10.18112/OPENNEURO.DS000221.V2	Resting-state fMRI Data Preprocessing	sub-010017_task-rest_acq-AP_run-01_native; sub-010017_task-rest_acq-AP_run-01_MNI2mm	OpenNeuro	doi:10.18112/OPENNEURO.DS000221.V2	https://doi.org/10.18112/OPENNEURO.DS000221.V2
sub-010146	Physiological data	3T Verio	Siemens	sub-010146 resting state	sub-010146_acq-AP-run-01_bold	OpenNeuro	doi:10.18112/OPENNEURO.DS000221.V2	https://doi.org/10.18112/OPENNEURO.DS000221.V2	Resting-state fMRI Data Preprocessing	sub-010017_task-rest_acq-AP_run-01_native; sub-010017_task-rest_acq-AP_run-01_MNI2mm	OpenNeuro	doi:10.18112/OPENNEURO.DS000221.V2	https://doi.org/10.18112/OPENNEURO.DS000221.V2
sub-010088	Physiological data	3T Verio	Siemens	sub-010088 resting state	sub-010088_acq-AP-run-01_bold	OpenNeuro	doi:10.18112/OPENNEURO.DS000221.V2	https://doi.org/10.18112/OPENNEURO.DS000221.V2	Resting-state fMRI Data Preprocessing	sub-010017_task-rest_acq-AP_run-01_native; sub-010017_task-rest_acq-AP_run-01_MNI2mm	OpenNeuro	doi:10.18112/OPENNEURO.DS000221.V2	https://doi.org/10.18112/OPENNEURO.DS000221.V2
sub-010272	Physiological data	3T Verio	Siemens	sub-010272 resting state	sub-010272_acq-AP-run-01_bold	OpenNeuro	doi:10.18112/OPENNEURO.DS000221.V2	https://doi.org/10.18112/OPENNEURO.DS000221.V2	Resting-state fMRI Data Preprocessing	sub-010017_task-rest_acq-AP_run-01_native; sub-010017_task-rest_acq-AP_run-01_MNI2mm	OpenNeuro	doi:10.18112/OPENNEURO.DS000221.V2	https://doi.org/10.18112/OPENNEURO.DS000221.V2
sub-010086	Physiological data	3T Verio	Siemens	sub-010086 resting state	sub-010086_acq-AP-run-01_bold	OpenNeuro	doi:10.18112/OPENNEURO.DS000221.V2	https://doi.org/10.18112/OPENNEURO.DS000221.V2	Resting-state fMRI Data Preprocessing	sub-010017_task-rest_acq-AP_run-01_native; sub-010017_task-rest_acq-AP_run-01_MNI2mm	OpenNeuro	doi:10.18112/OPENNEURO.DS000221.V2	https://doi.org/10.18112/OPENNEURO.DS000221.V2
sub-010254	Physiological data	3T Verio	Siemens	sub-010254 resting state	sub-010254_acq-AP-run-01_bold	OpenNeuro	doi:10.18112/OPENNEURO.DS000221.V2	https://doi.org/10.18112/OPENNEURO.DS000221.V2	Resting-state fMRI Data Preprocessing	sub-010017_task-rest_acq-AP_run-01_native; sub-010017_task-rest_acq-AP_run-01_MNI2mm	OpenNeuro	doi:10.18112/OPENNEURO.DS000221.V2	https://doi.org/10.18112/OPENNEURO.DS000221.V2
sub-010285	Physiological data	3T Verio	Siemens	sub-010285 resting state	sub-010285_acq-AP-run-01_bold	OpenNeuro	doi:10.18112/OPENNEURO.DS000221.V2	https://doi.org/10.18112/OPENNEURO.DS000221.V2	Resting-state fMRI Data Preprocessing	sub-010017_task-rest_acq-AP_run-01_native; sub-010017_task-rest_acq-AP_run-01_MNI2mm	OpenNeuro	doi:10.18112/OPENNEURO.DS000221.V2	https://doi.org/10.18112/OPENNEURO.DS000221.V2
sub-010286	Physiological data	3T Verio	Siemens	sub-010286 resting state	sub-010286_acq-AP-run-01_bold	OpenNeuro	doi:10.18112/OPENNEURO.DS000221.V2	https://doi.org/10.18112/OPENNEURO.DS000221.V2	Resting-state fMRI Data Preprocessing	sub-010017_task-rest_acq-AP_run-01_native; sub-010017_task-rest_acq-AP_run-01_MNI2mm	OpenNeuro	doi:10.18112/OPENNEURO.DS000221.V2	https://doi.org/10.18112/OPENNEURO.DS000221.V2
sub-010251	Physiological data	3T Verio	Siemens	sub-010251 resting state	sub-010251_acq-AP-run-01_bold	OpenNeuro	doi:10.18112/OPENNEURO.DS000221.V2	https://doi.org/10.18112/OPENNEURO.DS000221.V2	Resting-state fMRI Data Preprocessing	sub-010017_task-rest_acq-AP_run-01_native; sub-010017_task-rest_acq-AP_run-01_MNI2mm	OpenNeuro	doi:10.18112/OPENNEURO.DS000221.V2	https://doi.org/10.18112/OPENNEURO.DS000221.V2
sub-010244	Physiological data	3T Verio	Siemens	sub-010244 resting state	sub-010244_acq-AP-run-01_bold	OpenNeuro	doi:10.18112/OPENNEURO.DS000221.V2	https://doi.org/10.18112/OPENNEURO.DS000221.V2	Resting-state fMRI Data Preprocessing	sub-010017_task-rest_acq-AP_run-01_native; sub-010017_task-rest_acq-AP_run-01_MNI2mm	OpenNeuro	doi:10.18112/OPENNEURO.DS000221.V2	https://doi.org/10.18112/OPENNEURO.DS000221.V2
sub-010092	Physiological data	3T Verio	Siemens	sub-010092 resting state	sub-010092_acq-AP-run-01_bold	OpenNeuro	doi:10.18112/OPENNEURO.DS000221.V2	https://doi.org/10.18112/OPENNEURO.DS000221.V2	Resting-state fMRI Data Preprocessing	sub-010017_task-rest_acq-AP_run-01_native; sub-010017_task-rest_acq-AP_run-01_MNI2mm	OpenNeuro	doi:10.18112/OPENNEURO.DS000221.V2	https://doi.org/10.18112/OPENNEURO.DS000221.V2
sub-010277	Physiological data	3T Verio	Siemens	sub-010277 resting state	sub-010277_acq-AP-run-01_bold	OpenNeuro	doi:10.18112/OPENNEURO.DS000221.V2	https://doi.org/10.18112/OPENNEURO.DS000221.V2	Resting-state fMRI Data Preprocessing	sub-010017_task-rest_acq-AP_run-01_native; sub-010017_task-rest_acq-AP_run-01_MNI2mm	OpenNeuro	doi:10.18112/OPENNEURO.DS000221.V2	https://doi.org/10.18112/OPENNEURO.DS000221.V2
sub-010284	Physiological data	3T Verio	Siemens	sub-010284 resting state	sub-010284_acq-AP-run-01_bold	OpenNeuro	doi:10.18112/OPENNEURO.DS000221.V2	https://doi.org/10.18112/OPENNEURO.DS000221.V2	Resting-state fMRI Data Preprocessing	sub-010017_task-rest_acq-AP_run-01_native; sub-010017_task-rest_acq-AP_run-01_MNI2mm	OpenNeuro	doi:10.18112/OPENNEURO.DS000221.V2	https://doi.org/10.18112/OPENNEURO.DS000221.V2
sub-010267	Physiological data	3T Verio	Siemens	sub-010267 resting state	sub-010267_acq-AP-run-01_bold	OpenNeuro	doi:10.18112/OPENNEURO.DS000221.V2	https://doi.org/10.18112/OPENNEURO.DS000221.V2	Resting-state fMRI Data Preprocessing	sub-010017_task-rest_acq-AP_run-01_native; sub-010017_task-rest_acq-AP_run-01_MNI2mm	OpenNeuro	doi:10.18112/OPENNEURO.DS000221.V2	https://doi.org/10.18112/OPENNEURO.DS000221.V2
sub-010059	Physiological data	3T Verio	Siemens	sub-010059 resting state	sub-010059_acq-AP-run-01_bold	OpenNeuro	doi:10.18112/OPENNEURO.DS000221.V2	https://doi.org/10.18112/OPENNEURO.DS000221.V2	Resting-state fMRI Data Preprocessing	sub-010017_task-rest_acq-AP_run-01_native; sub-010017_task-rest_acq-AP_run-01_MNI2mm	OpenNeuro	doi:10.18112/OPENNEURO.DS000221.V2	https://doi.org/10.18112/OPENNEURO.DS000221.V2
sub-010056	Physiological data	3T Verio	Siemens	sub-010056 resting state	sub-010056_acq-AP-run-01_bold	OpenNeuro	doi:10.18112/OPENNEURO.DS000221.V2	https://doi.org/10.18112/OPENNEURO.DS000221.V2	Resting-state fMRI Data Preprocessing	sub-010017_task-rest_acq-AP_run-01_native; sub-010017_task-rest_acq-AP_run-01_MNI2mm	OpenNeuro	doi:10.18112/OPENNEURO.DS000221.V2	https://doi.org/10.18112/OPENNEURO.DS000221.V2
sub-010266	Physiological data	3T Verio	Siemens	sub-010266 resting state	sub-010266_acq-AP-run-01_bold	OpenNeuro	doi:10.18112/OPENNEURO.DS000221.V2	https://doi.org/10.18112/OPENNEURO.DS000221.V2	Resting-state fMRI Data Preprocessing	sub-010017_task-rest_acq-AP_run-01_native; sub-010017_task-rest_acq-AP_run-01_MNI2mm	OpenNeuro	doi:10.18112/OPENNEURO.DS000221.V2	https://doi.org/10.18112/OPENNEURO.DS000221.V2
sub-010065	Physiological data	3T Verio	Siemens	sub-010065 resting state	sub-010065_acq-AP-run-01_bold	OpenNeuro	doi:10.18112/OPENNEURO.DS000221.V2	https://doi.org/10.18112/OPENNEURO.DS000221.V2	Resting-state fMRI Data Preprocessing	sub-010017_task-rest_acq-AP_run-01_native; sub-010017_task-rest_acq-AP_run-01_MNI2mm	OpenNeuro	doi:10.18112/OPENNEURO.DS000221.V2	https://doi.org/10.18112/OPENNEURO.DS000221.V2
sub-010227	Physiological data	3T Verio	Siemens	sub-010227 resting state	sub-010227_acq-AP-run-01_bold	OpenNeuro	doi:10.18112/OPENNEURO.DS000221.V2	https://doi.org/10.18112/OPENNEURO.DS000221.V2	Resting-state fMRI Data Preprocessing	sub-010017_task-rest_acq-AP_run-01_native; sub-010017_task-rest_acq-AP_run-01_MNI2mm	OpenNeuro	doi:10.18112/OPENNEURO.DS000221.V2	https://doi.org/10.18112/OPENNEURO.DS000221.V2
sub-010052	Physiological data	3T Verio	Siemens	sub-010052 resting state	sub-010052_acq-AP-run-01_bold	OpenNeuro	doi:10.18112/OPENNEURO.DS000221.V2	https://doi.org/10.18112/OPENNEURO.DS000221.V2	Resting-state fMRI Data Preprocessing	sub-010017_task-rest_acq-AP_run-01_native; sub-010017_task-rest_acq-AP_run-01_MNI2mm	OpenNeuro	doi:10.18112/OPENNEURO.DS000221.V2	https://doi.org/10.18112/OPENNEURO.DS000221.V2
sub-010064	Physiological data	3T Verio	Siemens	sub-010064 resting state	sub-010064_acq-AP-run-01_bold	OpenNeuro	doi:10.18112/OPENNEURO.DS000221.V2	https://doi.org/10.18112/OPENNEURO.DS000221.V2	Resting-state fMRI Data Preprocessing	sub-010017_task-rest_acq-AP_run-01_native; sub-010017_task-rest_acq-AP_run-01_MNI2mm	OpenNeuro	doi:10.18112/OPENNEURO.DS000221.V2	https://doi.org/10.18112/OPENNEURO.DS000221.V2
sub-010084	Physiological data	3T Verio	Siemens	sub-010084 resting state	sub-010084_acq-AP-run-01_bold	OpenNeuro	doi:10.18112/OPENNEURO.DS000221.V2	https://doi.org/10.18112/OPENNEURO.DS000221.V2	Resting-state fMRI Data Preprocessing	sub-010017_task-rest_acq-AP_run-01_native; sub-010017_task-rest_acq-AP_run-01_MNI2mm	OpenNeuro	doi:10.18112/OPENNEURO.DS000221.V2	https://doi.org/10.18112/OPENNEURO.DS000221.V2
sub-010241	Physiological data	3T Verio	Siemens	sub-010241 resting state	sub-010241_acq-AP-run-01_bold	OpenNeuro	doi:10.18112/OPENNEURO.DS000221.V2	https://doi.org/10.18112/OPENNEURO.DS000221.V2	Resting-state fMRI Data Preprocessing	sub-010017_task-rest_acq-AP_run-01_native; sub-010017_task-rest_acq-AP_run-01_MNI2mm	OpenNeuro	doi:10.18112/OPENNEURO.DS000221.V2	https://doi.org/10.18112/OPENNEURO.DS000221.V2
sub-010265	Physiological data	3T Verio	Siemens	sub-010265 resting state	sub-010265_acq-AP-run-01_bold	OpenNeuro	doi:10.18112/OPENNEURO.DS000221.V2	https://doi.org/10.18112/OPENNEURO.DS000221.V2	Resting-state fMRI Data Preprocessing	sub-010017_task-rest_acq-AP_run-01_native; sub-010017_task-rest_acq-AP_run-01_MNI2mm	OpenNeuro	doi:10.18112/OPENNEURO.DS000221.V2	https://doi.org/10.18112/OPENNEURO.DS000221.V2
sub-010271	Physiological data	3T Verio	Siemens	sub-010271 resting state	sub-010271_acq-AP-run-01_bold	OpenNeuro	doi:10.18112/OPENNEURO.DS000221.V2	https://doi.org/10.18112/OPENNEURO.DS000221.V2	Resting-state fMRI Data Preprocessing	sub-010017_task-rest_acq-AP_run-01_native; sub-010017_task-rest_acq-AP_run-01_MNI2mm	OpenNeuro	doi:10.18112/OPENNEURO.DS000221.V2	https://doi.org/10.18112/OPENNEURO.DS000221.V2
sub-010269	Physiological data	3T Verio	Siemens	sub-010269 resting state	sub-010269_acq-AP-run-01_bold	OpenNeuro	doi:10.18112/OPENNEURO.DS000221.V2	https://doi.org/10.18112/OPENNEURO.DS000221.V2	Resting-state fMRI Data Preprocessing	sub-010017_task-rest_acq-AP_run-01_native; sub-010017_task-rest_acq-AP_run-01_MNI2mm	OpenNeuro	doi:10.18112/OPENNEURO.DS000221.V2	https://doi.org/10.18112/OPENNEURO.DS000221.V2
sub-010261	Physiological data	3T Verio	Siemens	sub-010261 resting state	sub-010261_acq-AP-run-01_bold	OpenNeuro	doi:10.18112/OPENNEURO.DS000221.V2	https://doi.org/10.18112/OPENNEURO.DS000221.V2	Resting-state fMRI Data Preprocessing	sub-010017_task-rest_acq-AP_run-01_native; sub-010017_task-rest_acq-AP_run-01_MNI2mm	OpenNeuro	doi:10.18112/OPENNEURO.DS000221.V2	https://doi.org/10.18112/OPENNEURO.DS000221.V2
sub-010228	Physiological data	3T Verio	Siemens	sub-010228 resting state	sub-010228_acq-AP-run-01_bold	OpenNeuro	doi:10.18112/OPENNEURO.DS000221.V2	https://doi.org/10.18112/OPENNEURO.DS000221.V2	Resting-state fMRI Data Preprocessing	sub-010017_task-rest_acq-AP_run-01_native; sub-010017_task-rest_acq-AP_run-01_MNI2mm	OpenNeuro	doi:10.18112/OPENNEURO.DS000221.V2	https://doi.org/10.18112/OPENNEURO.DS000221.V2
sub-010230	Physiological data	3T Verio	Siemens	sub-010230 resting state	sub-010230_acq-AP-run-01_bold	OpenNeuro	doi:10.18112/OPENNEURO.DS000221.V2	https://doi.org/10.18112/OPENNEURO.DS000221.V2	Resting-state fMRI Data Preprocessing	sub-010017_task-rest_acq-AP_run-01_native; sub-010017_task-rest_acq-AP_run-01_MNI2mm	OpenNeuro	doi:10.18112/OPENNEURO.DS000221.V2	https://doi.org/10.18112/OPENNEURO.DS000221.V2
sub-010318	Physiological data	3T Verio	Siemens	sub-010318 resting state	sub-010318_acq-AP-run-01_bold	OpenNeuro	doi:10.18112/OPENNEURO.DS000221.V2	https://doi.org/10.18112/OPENNEURO.DS000221.V2	Resting-state fMRI Data Preprocessing	sub-010017_task-rest_acq-AP_run-01_native; sub-010017_task-rest_acq-AP_run-01_MNI2mm	OpenNeuro	doi:10.18112/OPENNEURO.DS000221.V2	https://doi.org/10.18112/OPENNEURO.DS000221.V2
sub-010137	Physiological data	3T Verio	Siemens	sub-010137 resting state	sub-010137_acq-AP-run-01_bold	OpenNeuro	doi:10.18112/OPENNEURO.DS000221.V2	https://doi.org/10.18112/OPENNEURO.DS000221.V2	Resting-state fMRI Data Preprocessing	sub-010017_task-rest_acq-AP_run-01_native; sub-010017_task-rest_acq-AP_run-01_MNI2mm	OpenNeuro	doi:10.18112/OPENNEURO.DS000221.V2	https://doi.org/10.18112/OPENNEURO.DS000221.V2
sub-010062	Physiological data	3T Verio	Siemens	sub-010062 resting state	sub-010062_acq-AP-run-01_bold	OpenNeuro	doi:10.18112/OPENNEURO.DS000221.V2	https://doi.org/10.18112/OPENNEURO.DS000221.V2	Resting-state fMRI Data Preprocessing	sub-010017_task-rest_acq-AP_run-01_native; sub-010017_task-rest_acq-AP_run-01_MNI2mm	OpenNeuro	doi:10.18112/OPENNEURO.DS000221.V2	https://doi.org/10.18112/OPENNEURO.DS000221.V2
sub-010072	Physiological data	3T Verio	Siemens	sub-010072 resting state	sub-010072_acq-AP-run-01_bold	OpenNeuro	doi:10.18112/OPENNEURO.DS000221.V2	https://doi.org/10.18112/OPENNEURO.DS000221.V2	Resting-state fMRI Data Preprocessing	sub-010017_task-rest_acq-AP_run-01_native; sub-010017_task-rest_acq-AP_run-01_MNI2mm	OpenNeuro	doi:10.18112/OPENNEURO.DS000221.V2	https://doi.org/10.18112/OPENNEURO.DS000221.V2
sub-010163	Physiological data	3T Verio	Siemens	sub-010163 resting state	sub-010163_acq-AP-run-01_bold	OpenNeuro	doi:10.18112/OPENNEURO.DS000221.V2	https://doi.org/10.18112/OPENNEURO.DS000221.V2	Resting-state fMRI Data Preprocessing	sub-010017_task-rest_acq-AP_run-01_native; sub-010017_task-rest_acq-AP_run-01_MNI2mm	OpenNeuro	doi:10.18112/OPENNEURO.DS000221.V2	https://doi.org/10.18112/OPENNEURO.DS000221.V2
sub-010201	Physiological data	3T Verio	Siemens	sub-010201 resting state	sub-010201_acq-AP-run-01_bold	OpenNeuro	doi:10.18112/OPENNEURO.DS000221.V2	https://doi.org/10.18112/OPENNEURO.DS000221.V2	Resting-state fMRI Data Preprocessing	sub-010017_task-rest_acq-AP_run-01_native; sub-010017_task-rest_acq-AP_run-01_MNI2mm	OpenNeuro	doi:10.18112/OPENNEURO.DS000221.V2	https://doi.org/10.18112/OPENNEURO.DS000221.V2
sub-010215	Physiological data	3T Verio	Siemens	sub-010215 resting state	sub-010215_acq-AP-run-01_bold	OpenNeuro	doi:10.18112/OPENNEURO.DS000221.V2	https://doi.org/10.18112/OPENNEURO.DS000221.V2	Resting-state fMRI Data Preprocessing	sub-010017_task-rest_acq-AP_run-01_native; sub-010017_task-rest_acq-AP_run-01_MNI2mm	OpenNeuro	doi:10.18112/OPENNEURO.DS000221.V2	https://doi.org/10.18112/OPENNEURO.DS000221.V2
sub-010216	Physiological data	3T Verio	Siemens	sub-010216 resting state	sub-010216_acq-AP-run-01_bold	OpenNeuro	doi:10.18112/OPENNEURO.DS000221.V2	https://doi.org/10.18112/OPENNEURO.DS000221.V2	Resting-state fMRI Data Preprocessing	sub-010017_task-rest_acq-AP_run-01_native; sub-010017_task-rest_acq-AP_run-01_MNI2mm	OpenNeuro	doi:10.18112/OPENNEURO.DS000221.V2	https://doi.org/10.18112/OPENNEURO.DS000221.V2
sub-010309	Physiological data	3T Verio	Siemens	sub-010309 resting state	sub-010309_acq-AP-run-01_bold	OpenNeuro	doi:10.18112/OPENNEURO.DS000221.V2	https://doi.org/10.18112/OPENNEURO.DS000221.V2	Resting-state fMRI Data Preprocessing	sub-010017_task-rest_acq-AP_run-01_native; sub-010017_task-rest_acq-AP_run-01_MNI2mm	OpenNeuro	doi:10.18112/OPENNEURO.DS000221.V2	https://doi.org/10.18112/OPENNEURO.DS000221.V2
sub-010308	Physiological data	3T Verio	Siemens	sub-010308 resting state	sub-010308_acq-AP-run-01_bold	OpenNeuro	doi:10.18112/OPENNEURO.DS000221.V2	https://doi.org/10.18112/OPENNEURO.DS000221.V2	Resting-state fMRI Data Preprocessing	sub-010017_task-rest_acq-AP_run-01_native; sub-010017_task-rest_acq-AP_run-01_MNI2mm	OpenNeuro	doi:10.18112/OPENNEURO.DS000221.V2	https://doi.org/10.18112/OPENNEURO.DS000221.V2
sub-010314	Physiological data	3T Verio	Siemens	sub-010314 resting state	sub-010314_acq-AP-run-01_bold	OpenNeuro	doi:10.18112/OPENNEURO.DS000221.V2	https://doi.org/10.18112/OPENNEURO.DS000221.V2	Resting-state fMRI Data Preprocessing	sub-010017_task-rest_acq-AP_run-01_native; sub-010017_task-rest_acq-AP_run-01_MNI2mm	OpenNeuro	doi:10.18112/OPENNEURO.DS000221.V2	https://doi.org/10.18112/OPENNEURO.DS000221.V2
sub-010232	Physiological data	3T Verio	Siemens	sub-010232 resting state	sub-010232_acq-AP-run-01_bold	OpenNeuro	doi:10.18112/OPENNEURO.DS000221.V2	https://doi.org/10.18112/OPENNEURO.DS000221.V2	Resting-state fMRI Data Preprocessing	sub-010017_task-rest_acq-AP_run-01_native; sub-010017_task-rest_acq-AP_run-01_MNI2mm	OpenNeuro	doi:10.18112/OPENNEURO.DS000221.V2	https://doi.org/10.18112/OPENNEURO.DS000221.V2
sub-010240	Physiological data	3T Verio	Siemens	sub-010240 resting state	sub-010240_acq-AP-run-01_bold	OpenNeuro	doi:10.18112/OPENNEURO.DS000221.V2	https://doi.org/10.18112/OPENNEURO.DS000221.V2	Resting-state fMRI Data Preprocessing	sub-010017_task-rest_acq-AP_run-01_native; sub-010017_task-rest_acq-AP_run-01_MNI2mm	OpenNeuro	doi:10.18112/OPENNEURO.DS000221.V2	https://doi.org/10.18112/OPENNEURO.DS000221.V2
sub-010204	Physiological data	3T Verio	Siemens	sub-010204 resting state	sub-010204_acq-AP-run-01_bold	OpenNeuro	doi:10.18112/OPENNEURO.DS000221.V2	https://doi.org/10.18112/OPENNEURO.DS000221.V2	Resting-state fMRI Data Preprocessing	sub-010017_task-rest_acq-AP_run-01_native; sub-010017_task-rest_acq-AP_run-01_MNI2mm	OpenNeuro	doi:10.18112/OPENNEURO.DS000221.V2	https://doi.org/10.18112/OPENNEURO.DS000221.V2
sub-010005	Physiological data	3T Verio	Siemens	sub-010005 resting state	sub-010005_acq-AP-run-01_bold	OpenNeuro	doi:10.18112/OPENNEURO.DS000221.V2	https://doi.org/10.18112/OPENNEURO.DS000221.V2	Resting-state fMRI Data Preprocessing	sub-010017_task-rest_acq-AP_run-01_native; sub-010017_task-rest_acq-AP_run-01_MNI2mm	OpenNeuro	doi:10.18112/OPENNEURO.DS000221.V2	https://doi.org/10.18112/OPENNEURO.DS000221.V2
sub-010080	Physiological data	3T Verio	Siemens	sub-010080 resting state	sub-010080_acq-AP-run-01_bold	OpenNeuro	doi:10.18112/OPENNEURO.DS000221.V2	https://doi.org/10.18112/OPENNEURO.DS000221.V2	Resting-state fMRI Data Preprocessing	sub-010017_task-rest_acq-AP_run-01_native; sub-010017_task-rest_acq-AP_run-01_MNI2mm	OpenNeuro	doi:10.18112/OPENNEURO.DS000221.V2	https://doi.org/10.18112/OPENNEURO.DS000221.V2
sub-010264	Physiological data	3T Verio	Siemens	sub-010264 resting state	sub-010264_acq-AP-run-01_bold	OpenNeuro	doi:10.18112/OPENNEURO.DS000221.V2	https://doi.org/10.18112/OPENNEURO.DS000221.V2	Resting-state fMRI Data Preprocessing	sub-010017_task-rest_acq-AP_run-01_native; sub-010017_task-rest_acq-AP_run-01_MNI2mm	OpenNeuro	doi:10.18112/OPENNEURO.DS000221.V2	https://doi.org/10.18112/OPENNEURO.DS000221.V2
sub-010091	Physiological data	3T Verio	Siemens	sub-010091 resting state	sub-010091_acq-AP-run-01_bold	OpenNeuro	doi:10.18112/OPENNEURO.DS000221.V2	https://doi.org/10.18112/OPENNEURO.DS000221.V2	Resting-state fMRI Data Preprocessing	sub-010017_task-rest_acq-AP_run-01_native; sub-010017_task-rest_acq-AP_run-01_MNI2mm	OpenNeuro	doi:10.18112/OPENNEURO.DS000221.V2	https://doi.org/10.18112/OPENNEURO.DS000221.V2
sub-010257	Physiological data	3T Verio	Siemens	sub-010257 resting state	sub-010257_acq-AP-run-01_bold	OpenNeuro	doi:10.18112/OPENNEURO.DS000221.V2	https://doi.org/10.18112/OPENNEURO.DS000221.V2	Resting-state fMRI Data Preprocessing	sub-010017_task-rest_acq-AP_run-01_native; sub-010017_task-rest_acq-AP_run-01_MNI2mm	OpenNeuro	doi:10.18112/OPENNEURO.DS000221.V2	https://doi.org/10.18112/OPENNEURO.DS000221.V2
sub-010278	Physiological data	3T Verio	Siemens	sub-010278 resting state	sub-010278_acq-AP-run-01_bold	OpenNeuro	doi:10.18112/OPENNEURO.DS000221.V2	https://doi.org/10.18112/OPENNEURO.DS000221.V2	Resting-state fMRI Data Preprocessing	sub-010017_task-rest_acq-AP_run-01_native; sub-010017_task-rest_acq-AP_run-01_MNI2mm	OpenNeuro	doi:10.18112/OPENNEURO.DS000221.V2	https://doi.org/10.18112/OPENNEURO.DS000221.V2
sub-010050	Physiological data	3T Verio	Siemens	sub-010050 resting state	sub-010050_acq-AP-run-01_bold	OpenNeuro	doi:10.18112/OPENNEURO.DS000221.V2	https://doi.org/10.18112/OPENNEURO.DS000221.V2	Resting-state fMRI Data Preprocessing	sub-010017_task-rest_acq-AP_run-01_native; sub-010017_task-rest_acq-AP_run-01_MNI2mm	OpenNeuro	doi:10.18112/OPENNEURO.DS000221.V2	https://doi.org/10.18112/OPENNEURO.DS000221.V2
sub-010258	Physiological data	3T Verio	Siemens	sub-010258 resting state	sub-010258_acq-AP-run-01_bold	OpenNeuro	doi:10.18112/OPENNEURO.DS000221.V2	https://doi.org/10.18112/OPENNEURO.DS000221.V2	Resting-state fMRI Data Preprocessing	sub-010017_task-rest_acq-AP_run-01_native; sub-010017_task-rest_acq-AP_run-01_MNI2mm	OpenNeuro	doi:10.18112/OPENNEURO.DS000221.V2	https://doi.org/10.18112/OPENNEURO.DS000221.V2
sub-010289	Physiological data	3T Verio	Siemens	sub-010289 resting state	sub-010289_acq-AP-run-01_bold	OpenNeuro	doi:10.18112/OPENNEURO.DS000221.V2	https://doi.org/10.18112/OPENNEURO.DS000221.V2	Resting-state fMRI Data Preprocessing	sub-010017_task-rest_acq-AP_run-01_native; sub-010017_task-rest_acq-AP_run-01_MNI2mm	OpenNeuro	doi:10.18112/OPENNEURO.DS000221.V2	https://doi.org/10.18112/OPENNEURO.DS000221.V2
sub-010268	Physiological data	3T Verio	Siemens	sub-010268 resting state	sub-010268_acq-AP-run-01_bold	OpenNeuro	doi:10.18112/OPENNEURO.DS000221.V2	https://doi.org/10.18112/OPENNEURO.DS000221.V2	Resting-state fMRI Data Preprocessing	sub-010017_task-rest_acq-AP_run-01_native; sub-010017_task-rest_acq-AP_run-01_MNI2mm	OpenNeuro	doi:10.18112/OPENNEURO.DS000221.V2	https://doi.org/10.18112/OPENNEURO.DS000221.V2
sub-010287	Physiological data	3T Verio	Siemens	sub-010287 resting state	sub-010287_acq-AP-run-01_bold	OpenNeuro	doi:10.18112/OPENNEURO.DS000221.V2	https://doi.org/10.18112/OPENNEURO.DS000221.V2	Resting-state fMRI Data Preprocessing	sub-010017_task-rest_acq-AP_run-01_native; sub-010017_task-rest_acq-AP_run-01_MNI2mm	OpenNeuro	doi:10.18112/OPENNEURO.DS000221.V2	https://doi.org/10.18112/OPENNEURO.DS000221.V2
sub-010291	Physiological data	3T Verio	Siemens	sub-010291 resting state	sub-010291_acq-AP-run-01_bold	OpenNeuro	doi:10.18112/OPENNEURO.DS000221.V2	https://doi.org/10.18112/OPENNEURO.DS000221.V2	Resting-state fMRI Data Preprocessing	sub-010017_task-rest_acq-AP_run-01_native; sub-010017_task-rest_acq-AP_run-01_MNI2mm	OpenNeuro	doi:10.18112/OPENNEURO.DS000221.V2	https://doi.org/10.18112/OPENNEURO.DS000221.V2
sub-010245	Physiological data	3T Verio	Siemens	sub-010245 resting state	sub-010245_acq-AP-run-01_bold	OpenNeuro	doi:10.18112/OPENNEURO.DS000221.V2	https://doi.org/10.18112/OPENNEURO.DS000221.V2	Resting-state fMRI Data Preprocessing	sub-010017_task-rest_acq-AP_run-01_native; sub-010017_task-rest_acq-AP_run-01_MNI2mm	OpenNeuro	doi:10.18112/OPENNEURO.DS000221.V2	https://doi.org/10.18112/OPENNEURO.DS000221.V2
sub-010282	Physiological data	3T Verio	Siemens	sub-010282 resting state	sub-010282_acq-AP-run-01_bold	OpenNeuro	doi:10.18112/OPENNEURO.DS000221.V2	https://doi.org/10.18112/OPENNEURO.DS000221.V2	Resting-state fMRI Data Preprocessing	sub-010017_task-rest_acq-AP_run-01_native; sub-010017_task-rest_acq-AP_run-01_MNI2mm	OpenNeuro	doi:10.18112/OPENNEURO.DS000221.V2	https://doi.org/10.18112/OPENNEURO.DS000221.V2
sub-010093	Physiological data	3T Verio	Siemens	sub-010093 resting state	sub-010093_acq-AP-run-01_bold	OpenNeuro	doi:10.18112/OPENNEURO.DS000221.V2	https://doi.org/10.18112/OPENNEURO.DS000221.V2	Resting-state fMRI Data Preprocessing	sub-010017_task-rest_acq-AP_run-01_native; sub-010017_task-rest_acq-AP_run-01_MNI2mm	OpenNeuro	doi:10.18112/OPENNEURO.DS000221.V2	https://doi.org/10.18112/OPENNEURO.DS000221.V2
sub-010085	Physiological data	3T Verio	Siemens	sub-010085 resting state	sub-010085_acq-AP-run-01_bold	OpenNeuro	doi:10.18112/OPENNEURO.DS000221.V2	https://doi.org/10.18112/OPENNEURO.DS000221.V2	Resting-state fMRI Data Preprocessing	sub-010017_task-rest_acq-AP_run-01_native; sub-010017_task-rest_acq-AP_run-01_MNI2mm	OpenNeuro	doi:10.18112/OPENNEURO.DS000221.V2	https://doi.org/10.18112/OPENNEURO.DS000221.V2
sub-010288	Physiological data	3T Verio	Siemens	sub-010288 resting state	sub-010288_acq-AP-run-01_bold	OpenNeuro	doi:10.18112/OPENNEURO.DS000221.V2	https://doi.org/10.18112/OPENNEURO.DS000221.V2	Resting-state fMRI Data Preprocessing	sub-010017_task-rest_acq-AP_run-01_native; sub-010017_task-rest_acq-AP_run-01_MNI2mm	OpenNeuro	doi:10.18112/OPENNEURO.DS000221.V2	https://doi.org/10.18112/OPENNEURO.DS000221.V2
sub-010087	Physiological data	3T Verio	Siemens	sub-010087 resting state	sub-010087_acq-AP-run-01_bold	OpenNeuro	doi:10.18112/OPENNEURO.DS000221.V2	https://doi.org/10.18112/OPENNEURO.DS000221.V2	Resting-state fMRI Data Preprocessing	sub-010017_task-rest_acq-AP_run-01_native; sub-010017_task-rest_acq-AP_run-01_MNI2mm	OpenNeuro	doi:10.18112/OPENNEURO.DS000221.V2	https://doi.org/10.18112/OPENNEURO.DS000221.V2
sub-010243	Physiological data	3T Verio	Siemens	sub-010243 resting state	sub-010243_acq-AP-run-01_bold	OpenNeuro	doi:10.18112/OPENNEURO.DS000221.V2	https://doi.org/10.18112/OPENNEURO.DS000221.V2	Resting-state fMRI Data Preprocessing	sub-010017_task-rest_acq-AP_run-01_native; sub-010017_task-rest_acq-AP_run-01_MNI2mm	OpenNeuro	doi:10.18112/OPENNEURO.DS000221.V2	https://doi.org/10.18112/OPENNEURO.DS000221.V2
sub-010071	Physiological data	3T Verio	Siemens	sub-010071 resting state	sub-010071_acq-AP-run-01_bold	OpenNeuro	doi:10.18112/OPENNEURO.DS000221.V2	https://doi.org/10.18112/OPENNEURO.DS000221.V2	Resting-state fMRI Data Preprocessing	sub-010017_task-rest_acq-AP_run-01_native; sub-010017_task-rest_acq-AP_run-01_MNI2mm	OpenNeuro	doi:10.18112/OPENNEURO.DS000221.V2	https://doi.org/10.18112/OPENNEURO.DS000221.V2
sub-010079	Physiological data	3T Verio	Siemens	sub-010079 resting state	sub-010079_acq-AP-run-01_bold	OpenNeuro	doi:10.18112/OPENNEURO.DS000221.V2	https://doi.org/10.18112/OPENNEURO.DS000221.V2	Resting-state fMRI Data Preprocessing	sub-010017_task-rest_acq-AP_run-01_native; sub-010017_task-rest_acq-AP_run-01_MNI2mm	OpenNeuro	doi:10.18112/OPENNEURO.DS000221.V2	https://doi.org/10.18112/OPENNEURO.DS000221.V2
sub-010069	Physiological data	3T Verio	Siemens	sub-010069 resting state	sub-010069_acq-AP-run-01_bold	OpenNeuro	doi:10.18112/OPENNEURO.DS000221.V2	https://doi.org/10.18112/OPENNEURO.DS000221.V2	Resting-state fMRI Data Preprocessing	sub-010017_task-rest_acq-AP_run-01_native; sub-010017_task-rest_acq-AP_run-01_MNI2mm	OpenNeuro	doi:10.18112/OPENNEURO.DS000221.V2	https://doi.org/10.18112/OPENNEURO.DS000221.V2
sub-010141	Physiological data	3T Verio	Siemens	sub-010141 resting state	sub-010141_acq-AP-run-01_bold	OpenNeuro	doi:10.18112/OPENNEURO.DS000221.V2	https://doi.org/10.18112/OPENNEURO.DS000221.V2	Resting-state fMRI Data Preprocessing	sub-010017_task-rest_acq-AP_run-01_native; sub-010017_task-rest_acq-AP_run-01_MNI2mm	OpenNeuro	doi:10.18112/OPENNEURO.DS000221.V2	https://doi.org/10.18112/OPENNEURO.DS000221.V2
sub-010295	Physiological data	3T Verio	Siemens	sub-010295 resting state	sub-010295_acq-AP-run-01_bold	OpenNeuro	doi:10.18112/OPENNEURO.DS000221.V2	https://doi.org/10.18112/OPENNEURO.DS000221.V2	Resting-state fMRI Data Preprocessing	sub-010017_task-rest_acq-AP_run-01_native; sub-010017_task-rest_acq-AP_run-01_MNI2mm	OpenNeuro	doi:10.18112/OPENNEURO.DS000221.V2	https://doi.org/10.18112/OPENNEURO.DS000221.V2
sub-010165	Physiological data	3T Verio	Siemens	sub-010165 resting state	sub-010165_acq-AP-run-01_bold	OpenNeuro	doi:10.18112/OPENNEURO.DS000221.V2	https://doi.org/10.18112/OPENNEURO.DS000221.V2	Resting-state fMRI Data Preprocessing	sub-010017_task-rest_acq-AP_run-01_native; sub-010017_task-rest_acq-AP_run-01_MNI2mm	OpenNeuro	doi:10.18112/OPENNEURO.DS000221.V2	https://doi.org/10.18112/OPENNEURO.DS000221.V2
sub-010270	Physiological data	3T Verio	Siemens	sub-010270 resting state	sub-010270_acq-AP-run-01_bold	OpenNeuro	doi:10.18112/OPENNEURO.DS000221.V2	https://doi.org/10.18112/OPENNEURO.DS000221.V2	Resting-state fMRI Data Preprocessing	sub-010017_task-rest_acq-AP_run-01_native; sub-010017_task-rest_acq-AP_run-01_MNI2mm	OpenNeuro	doi:10.18112/OPENNEURO.DS000221.V2	https://doi.org/10.18112/OPENNEURO.DS000221.V2
sub-010300	Physiological data	3T Verio	Siemens	sub-010300 resting state	sub-010300_acq-AP-run-01_bold	OpenNeuro	doi:10.18112/OPENNEURO.DS000221.V2	https://doi.org/10.18112/OPENNEURO.DS000221.V2	Resting-state fMRI Data Preprocessing	sub-010017_task-rest_acq-AP_run-01_native; sub-010017_task-rest_acq-AP_run-01_MNI2mm	OpenNeuro	doi:10.18112/OPENNEURO.DS000221.V2	https://doi.org/10.18112/OPENNEURO.DS000221.V2
sub-010053	Physiological data	3T Verio	Siemens	sub-010053 resting state	sub-010053_acq-AP-run-01_bold	OpenNeuro	doi:10.18112/OPENNEURO.DS000221.V2	https://doi.org/10.18112/OPENNEURO.DS000221.V2	Resting-state fMRI Data Preprocessing	sub-010017_task-rest_acq-AP_run-01_native; sub-010017_task-rest_acq-AP_run-01_MNI2mm	OpenNeuro	doi:10.18112/OPENNEURO.DS000221.V2	https://doi.org/10.18112/OPENNEURO.DS000221.V2
sub-010196	Physiological data	3T Verio	Siemens	sub-010196 resting state	sub-010196_acq-AP-run-01_bold	OpenNeuro	doi:10.18112/OPENNEURO.DS000221.V2	https://doi.org/10.18112/OPENNEURO.DS000221.V2	Resting-state fMRI Data Preprocessing	sub-010017_task-rest_acq-AP_run-01_native; sub-010017_task-rest_acq-AP_run-01_MNI2mm	OpenNeuro	doi:10.18112/OPENNEURO.DS000221.V2	https://doi.org/10.18112/OPENNEURO.DS000221.V2
sub-010275	Physiological data	3T Verio	Siemens	sub-010275 resting state	sub-010275_acq-AP-run-01_bold	OpenNeuro	doi:10.18112/OPENNEURO.DS000221.V2	https://doi.org/10.18112/OPENNEURO.DS000221.V2	Resting-state fMRI Data Preprocessing	sub-010017_task-rest_acq-AP_run-01_native; sub-010017_task-rest_acq-AP_run-01_MNI2mm	OpenNeuro	doi:10.18112/OPENNEURO.DS000221.V2	https://doi.org/10.18112/OPENNEURO.DS000221.V2
sub-010298	Physiological data	3T Verio	Siemens	sub-010298 resting state	sub-010298_acq-AP-run-01_bold	OpenNeuro	doi:10.18112/OPENNEURO.DS000221.V2	https://doi.org/10.18112/OPENNEURO.DS000221.V2	Resting-state fMRI Data Preprocessing	sub-010017_task-rest_acq-AP_run-01_native; sub-010017_task-rest_acq-AP_run-01_MNI2mm	OpenNeuro	doi:10.18112/OPENNEURO.DS000221.V2	https://doi.org/10.18112/OPENNEURO.DS000221.V2
sub-010078	Physiological data	3T Verio	Siemens	sub-010078 resting state	sub-010078_acq-AP-run-01_bold	OpenNeuro	doi:10.18112/OPENNEURO.DS000221.V2	https://doi.org/10.18112/OPENNEURO.DS000221.V2	Resting-state fMRI Data Preprocessing	sub-010017_task-rest_acq-AP_run-01_native; sub-010017_task-rest_acq-AP_run-01_MNI2mm	OpenNeuro	doi:10.18112/OPENNEURO.DS000221.V2	https://doi.org/10.18112/OPENNEURO.DS000221.V2
sub-010076	Physiological data	3T Verio	Siemens	sub-010076 resting state	sub-010076_acq-AP-run-01_bold	OpenNeuro	doi:10.18112/OPENNEURO.DS000221.V2	https://doi.org/10.18112/OPENNEURO.DS000221.V2	Resting-state fMRI Data Preprocessing	sub-010017_task-rest_acq-AP_run-01_native; sub-010017_task-rest_acq-AP_run-01_MNI2mm	OpenNeuro	doi:10.18112/OPENNEURO.DS000221.V2	https://doi.org/10.18112/OPENNEURO.DS000221.V2
sub-010203	Physiological data	3T Verio	Siemens	sub-010203 resting state	sub-010203_acq-AP-run-01_bold	OpenNeuro	doi:10.18112/OPENNEURO.DS000221.V2	https://doi.org/10.18112/OPENNEURO.DS000221.V2	Resting-state fMRI Data Preprocessing	sub-010017_task-rest_acq-AP_run-01_native; sub-010017_task-rest_acq-AP_run-01_MNI2mm	OpenNeuro	doi:10.18112/OPENNEURO.DS000221.V2	https://doi.org/10.18112/OPENNEURO.DS000221.V2
sub-010214	Physiological data	3T Verio	Siemens	sub-010214 resting state	sub-010214_acq-AP-run-01_bold	OpenNeuro	doi:10.18112/OPENNEURO.DS000221.V2	https://doi.org/10.18112/OPENNEURO.DS000221.V2	Resting-state fMRI Data Preprocessing	sub-010017_task-rest_acq-AP_run-01_native; sub-010017_task-rest_acq-AP_run-01_MNI2mm	OpenNeuro	doi:10.18112/OPENNEURO.DS000221.V2	https://doi.org/10.18112/OPENNEURO.DS000221.V2
sub-010296	Physiological data	3T Verio	Siemens	sub-010296 resting state	sub-010296_acq-AP-run-01_bold	OpenNeuro	doi:10.18112/OPENNEURO.DS000221.V2	https://doi.org/10.18112/OPENNEURO.DS000221.V2	Resting-state fMRI Data Preprocessing	sub-010017_task-rest_acq-AP_run-01_native; sub-010017_task-rest_acq-AP_run-01_MNI2mm	OpenNeuro	doi:10.18112/OPENNEURO.DS000221.V2	https://doi.org/10.18112/OPENNEURO.DS000221.V2
sub-010226	Physiological data	3T Verio	Siemens	sub-010226 resting state	sub-010226_acq-AP-run-01_bold	OpenNeuro	doi:10.18112/OPENNEURO.DS000221.V2	https://doi.org/10.18112/OPENNEURO.DS000221.V2	Resting-state fMRI Data Preprocessing	sub-010017_task-rest_acq-AP_run-01_native; sub-010017_task-rest_acq-AP_run-01_MNI2mm	OpenNeuro	doi:10.18112/OPENNEURO.DS000221.V2	https://doi.org/10.18112/OPENNEURO.DS000221.V2
sub-010301	Physiological data	3T Verio	Siemens	sub-010301 resting state	sub-010301_acq-AP-run-01_bold	OpenNeuro	doi:10.18112/OPENNEURO.DS000221.V2	https://doi.org/10.18112/OPENNEURO.DS000221.V2	Resting-state fMRI Data Preprocessing	sub-010017_task-rest_acq-AP_run-01_native; sub-010017_task-rest_acq-AP_run-01_MNI2mm	OpenNeuro	doi:10.18112/OPENNEURO.DS000221.V2	https://doi.org/10.18112/OPENNEURO.DS000221.V2
sub-010152	Physiological data	3T Verio	Siemens	sub-010152 resting state	sub-010152_acq-AP-run-01_bold	OpenNeuro	doi:10.18112/OPENNEURO.DS000221.V2	https://doi.org/10.18112/OPENNEURO.DS000221.V2	Resting-state fMRI Data Preprocessing	sub-010017_task-rest_acq-AP_run-01_native; sub-010017_task-rest_acq-AP_run-01_MNI2mm	OpenNeuro	doi:10.18112/OPENNEURO.DS000221.V2	https://doi.org/10.18112/OPENNEURO.DS000221.V2
sub-010249	Physiological data	3T Verio	Siemens	sub-010249 resting state	sub-010249_acq-AP-run-01_bold	OpenNeuro	doi:10.18112/OPENNEURO.DS000221.V2	https://doi.org/10.18112/OPENNEURO.DS000221.V2	Resting-state fMRI Data Preprocessing	sub-010017_task-rest_acq-AP_run-01_native; sub-010017_task-rest_acq-AP_run-01_MNI2mm	OpenNeuro	doi:10.18112/OPENNEURO.DS000221.V2	https://doi.org/10.18112/OPENNEURO.DS000221.V2
sub-010247	Physiological data	3T Verio	Siemens	sub-010247 resting state	sub-010247_acq-AP-run-01_bold	OpenNeuro	doi:10.18112/OPENNEURO.DS000221.V2	https://doi.org/10.18112/OPENNEURO.DS000221.V2	Resting-state fMRI Data Preprocessing	sub-010017_task-rest_acq-AP_run-01_native; sub-010017_task-rest_acq-AP_run-01_MNI2mm	OpenNeuro	doi:10.18112/OPENNEURO.DS000221.V2	https://doi.org/10.18112/OPENNEURO.DS000221.V2
sub-010195	Physiological data	3T Verio	Siemens	sub-010195 resting state	sub-010195_acq-AP-run-01_bold	OpenNeuro	doi:10.18112/OPENNEURO.DS000221.V2	https://doi.org/10.18112/OPENNEURO.DS000221.V2	Resting-state fMRI Data Preprocessing	sub-010017_task-rest_acq-AP_run-01_native; sub-010017_task-rest_acq-AP_run-01_MNI2mm	OpenNeuro	doi:10.18112/OPENNEURO.DS000221.V2	https://doi.org/10.18112/OPENNEURO.DS000221.V2
sub-010225	Physiological data	3T Verio	Siemens	sub-010225 resting state	sub-010225_acq-AP-run-01_bold	OpenNeuro	doi:10.18112/OPENNEURO.DS000221.V2	https://doi.org/10.18112/OPENNEURO.DS000221.V2	Resting-state fMRI Data Preprocessing	sub-010017_task-rest_acq-AP_run-01_native; sub-010017_task-rest_acq-AP_run-01_MNI2mm	OpenNeuro	doi:10.18112/OPENNEURO.DS000221.V2	https://doi.org/10.18112/OPENNEURO.DS000221.V2
sub-010168	Physiological data	3T Verio	Siemens	sub-010168 resting state	sub-010168_acq-AP-run-01_bold	OpenNeuro	doi:10.18112/OPENNEURO.DS000221.V2	https://doi.org/10.18112/OPENNEURO.DS000221.V2	Resting-state fMRI Data Preprocessing	sub-010017_task-rest_acq-AP_run-01_native; sub-010017_task-rest_acq-AP_run-01_MNI2mm	OpenNeuro	doi:10.18112/OPENNEURO.DS000221.V2	https://doi.org/10.18112/OPENNEURO.DS000221.V2
sub-010273	Physiological data	3T Verio	Siemens	sub-010273 resting state	sub-010273_acq-AP-run-01_bold	OpenNeuro	doi:10.18112/OPENNEURO.DS000221.V2	https://doi.org/10.18112/OPENNEURO.DS000221.V2	Resting-state fMRI Data Preprocessing	sub-010017_task-rest_acq-AP_run-01_native; sub-010017_task-rest_acq-AP_run-01_MNI2mm	OpenNeuro	doi:10.18112/OPENNEURO.DS000221.V2	https://doi.org/10.18112/OPENNEURO.DS000221.V2
sub-010307	Physiological data	3T Verio	Siemens	sub-010307 resting state	sub-010307_acq-AP-run-01_bold	OpenNeuro	doi:10.18112/OPENNEURO.DS000221.V2	https://doi.org/10.18112/OPENNEURO.DS000221.V2	Resting-state fMRI Data Preprocessing	sub-010017_task-rest_acq-AP_run-01_native; sub-010017_task-rest_acq-AP_run-01_MNI2mm	OpenNeuro	doi:10.18112/OPENNEURO.DS000221.V2	https://doi.org/10.18112/OPENNEURO.DS000221.V2
sub-010316	Physiological data	3T Verio	Siemens	sub-010316 resting state	sub-010316_acq-AP-run-01_bold	OpenNeuro	doi:10.18112/OPENNEURO.DS000221.V2	https://doi.org/10.18112/OPENNEURO.DS000221.V2	Resting-state fMRI Data Preprocessing	sub-010017_task-rest_acq-AP_run-01_native; sub-010017_task-rest_acq-AP_run-01_MNI2mm	OpenNeuro	doi:10.18112/OPENNEURO.DS000221.V2	https://doi.org/10.18112/OPENNEURO.DS000221.V2
sub-010242	Physiological data	3T Verio	Siemens	sub-010242 resting state	sub-010242_acq-AP-run-01_bold	OpenNeuro	doi:10.18112/OPENNEURO.DS000221.V2	https://doi.org/10.18112/OPENNEURO.DS000221.V2	Resting-state fMRI Data Preprocessing	sub-010017_task-rest_acq-AP_run-01_native; sub-010017_task-rest_acq-AP_run-01_MNI2mm	OpenNeuro	doi:10.18112/OPENNEURO.DS000221.V2	https://doi.org/10.18112/OPENNEURO.DS000221.V2
sub-010280	Physiological data	3T Verio	Siemens	sub-010280 resting state	sub-010280_acq-AP-run-01_bold	OpenNeuro	doi:10.18112/OPENNEURO.DS000221.V2	https://doi.org/10.18112/OPENNEURO.DS000221.V2	Resting-state fMRI Data Preprocessing	sub-010017_task-rest_acq-AP_run-01_native; sub-010017_task-rest_acq-AP_run-01_MNI2mm	OpenNeuro	doi:10.18112/OPENNEURO.DS000221.V2	https://doi.org/10.18112/OPENNEURO.DS000221.V2
sub-010090	Physiological data	3T Verio	Siemens	sub-010090 resting state	sub-010090_acq-AP-run-01_bold	OpenNeuro	doi:10.18112/OPENNEURO.DS000221.V2	https://doi.org/10.18112/OPENNEURO.DS000221.V2	Resting-state fMRI Data Preprocessing	sub-010017_task-rest_acq-AP_run-01_native; sub-010017_task-rest_acq-AP_run-01_MNI2mm	OpenNeuro	doi:10.18112/OPENNEURO.DS000221.V2	https://doi.org/10.18112/OPENNEURO.DS000221.V2
sub-010262	Physiological data	3T Verio	Siemens	sub-010262 resting state	sub-010262_acq-AP-run-01_bold	OpenNeuro	doi:10.18112/OPENNEURO.DS000221.V2	https://doi.org/10.18112/OPENNEURO.DS000221.V2	Resting-state fMRI Data Preprocessing	sub-010017_task-rest_acq-AP_run-01_native; sub-010017_task-rest_acq-AP_run-01_MNI2mm	OpenNeuro	doi:10.18112/OPENNEURO.DS000221.V2	https://doi.org/10.18112/OPENNEURO.DS000221.V2
sub-010060	Physiological data	3T Verio	Siemens	sub-010060 resting state	sub-010060_acq-AP-run-01_bold	OpenNeuro	doi:10.18112/OPENNEURO.DS000221.V2	https://doi.org/10.18112/OPENNEURO.DS000221.V2	Resting-state fMRI Data Preprocessing	sub-010017_task-rest_acq-AP_run-01_native; sub-010017_task-rest_acq-AP_run-01_MNI2mm	OpenNeuro	doi:10.18112/OPENNEURO.DS000221.V2	https://doi.org/10.18112/OPENNEURO.DS000221.V2
sub-010283	Physiological data	3T Verio	Siemens	sub-010283 resting state	sub-010283_acq-AP-run-01_bold	OpenNeuro	doi:10.18112/OPENNEURO.DS000221.V2	https://doi.org/10.18112/OPENNEURO.DS000221.V2	Resting-state fMRI Data Preprocessing	sub-010017_task-rest_acq-AP_run-01_native; sub-010017_task-rest_acq-AP_run-01_MNI2mm	OpenNeuro	doi:10.18112/OPENNEURO.DS000221.V2	https://doi.org/10.18112/OPENNEURO.DS000221.V2
sub-010063	Physiological data	3T Verio	Siemens	sub-010063 resting state	sub-010063_acq-AP-run-01_bold	OpenNeuro	doi:10.18112/OPENNEURO.DS000221.V2	https://doi.org/10.18112/OPENNEURO.DS000221.V2	Resting-state fMRI Data Preprocessing	sub-010017_task-rest_acq-AP_run-01_native; sub-010017_task-rest_acq-AP_run-01_MNI2mm	OpenNeuro	doi:10.18112/OPENNEURO.DS000221.V2	https://doi.org/10.18112/OPENNEURO.DS000221.V2
sub-010294	Physiological data	3T Verio	Siemens	sub-010294 resting state	sub-010294_acq-AP-run-01_bold	OpenNeuro	doi:10.18112/OPENNEURO.DS000221.V2	https://doi.org/10.18112/OPENNEURO.DS000221.V2	Resting-state fMRI Data Preprocessing	sub-010017_task-rest_acq-AP_run-01_native; sub-010017_task-rest_acq-AP_run-01_MNI2mm	OpenNeuro	doi:10.18112/OPENNEURO.DS000221.V2	https://doi.org/10.18112/OPENNEURO.DS000221.V2
sub-010213	Physiological data	3T Verio	Siemens	sub-010213 resting state	sub-010213_acq-AP-run-01_bold	OpenNeuro	doi:10.18112/OPENNEURO.DS000221.V2	https://doi.org/10.18112/OPENNEURO.DS000221.V2	Resting-state fMRI Data Preprocessing	sub-010017_task-rest_acq-AP_run-01_native; sub-010017_task-rest_acq-AP_run-01_MNI2mm	OpenNeuro	doi:10.18112/OPENNEURO.DS000221.V2	https://doi.org/10.18112/OPENNEURO.DS000221.V2
sub-010169	Physiological data	3T Verio	Siemens	sub-010169 resting state	sub-010169_acq-AP-run-01_bold	OpenNeuro	doi:10.18112/OPENNEURO.DS000221.V2	https://doi.org/10.18112/OPENNEURO.DS000221.V2	Resting-state fMRI Data Preprocessing	sub-010017_task-rest_acq-AP_run-01_native; sub-010017_task-rest_acq-AP_run-01_MNI2mm	OpenNeuro	doi:10.18112/OPENNEURO.DS000221.V2	https://doi.org/10.18112/OPENNEURO.DS000221.V2
sub-010110	Physiological data	3T Verio	Siemens	sub-010110 resting state	sub-010110_acq-AP-run-01_bold	OpenNeuro	doi:10.18112/OPENNEURO.DS000221.V2	https://doi.org/10.18112/OPENNEURO.DS000221.V2	Resting-state fMRI Data Preprocessing	sub-010017_task-rest_acq-AP_run-01_native; sub-010017_task-rest_acq-AP_run-01_MNI2mm	OpenNeuro	doi:10.18112/OPENNEURO.DS000221.V2	https://doi.org/10.18112/OPENNEURO.DS000221.V2
sub-010235	Physiological data	3T Verio	Siemens	sub-010235 resting state	sub-010235_acq-AP-run-01_bold	OpenNeuro	doi:10.18112/OPENNEURO.DS000221.V2	https://doi.org/10.18112/OPENNEURO.DS000221.V2	Resting-state fMRI Data Preprocessing	sub-010017_task-rest_acq-AP_run-01_native; sub-010017_task-rest_acq-AP_run-01_MNI2mm	OpenNeuro	doi:10.18112/OPENNEURO.DS000221.V2	https://doi.org/10.18112/OPENNEURO.DS000221.V2
sub-010237	Physiological data	3T Verio	Siemens	sub-010237 resting state	sub-010237_acq-AP-run-01_bold	OpenNeuro	doi:10.18112/OPENNEURO.DS000221.V2	https://doi.org/10.18112/OPENNEURO.DS000221.V2	Resting-state fMRI Data Preprocessing	sub-010017_task-rest_acq-AP_run-01_native; sub-010017_task-rest_acq-AP_run-01_MNI2mm	OpenNeuro	doi:10.18112/OPENNEURO.DS000221.V2	https://doi.org/10.18112/OPENNEURO.DS000221.V2
sub-010281	Physiological data	3T Verio	Siemens	sub-010281 resting state	sub-010281_acq-AP-run-01_bold	OpenNeuro	doi:10.18112/OPENNEURO.DS000221.V2	https://doi.org/10.18112/OPENNEURO.DS000221.V2	Resting-state fMRI Data Preprocessing	sub-010017_task-rest_acq-AP_run-01_native; sub-010017_task-rest_acq-AP_run-01_MNI2mm	OpenNeuro	doi:10.18112/OPENNEURO.DS000221.V2	https://doi.org/10.18112/OPENNEURO.DS000221.V2
sub-010293	Physiological data	3T Verio	Siemens	sub-010293 resting state	sub-010293_acq-AP-run-01_bold	OpenNeuro	doi:10.18112/OPENNEURO.DS000221.V2	https://doi.org/10.18112/OPENNEURO.DS000221.V2	Resting-state fMRI Data Preprocessing	sub-010017_task-rest_acq-AP_run-01_native; sub-010017_task-rest_acq-AP_run-01_MNI2mm	OpenNeuro	doi:10.18112/OPENNEURO.DS000221.V2	https://doi.org/10.18112/OPENNEURO.DS000221.V2
sub-010320	Physiological data	3T Verio	Siemens	sub-010320 susceptibility-weighted imaging	sub-010320_acq-AP-run-01_bold	OpenNeuro	doi:10.18112/OPENNEURO.DS000221.V2	https://doi.org/10.18112/OPENNEURO.DS000221.V2	Resting-state fMRI Data Preprocessing	sub-010017_task-rest_acq-AP_run-01_native; sub-010017_task-rest_acq-AP_run-01_MNI2mm	OpenNeuro	doi:10.18112/OPENNEURO.DS000221.V2	https://doi.org/10.18112/OPENNEURO.DS000221.V2
sub-010126	Physiological data	3T Verio	Siemens	sub-010126 susceptibility-weighted imaging	sub-010126_ses-01_GRE	OpenNeuro	doi:10.18112/OPENNEURO.DS000221.V2	https://doi.org/10.18112/OPENNEURO.DS000221.V2	Resting-state fMRI Data Preprocessing
sub-010256	Physiological data	3T Verio	Siemens	sub-010256 susceptibility-weighted imaging	sub-010256_ses-01_GRE	OpenNeuro	doi:10.18112/OPENNEURO.DS000221.V2	https://doi.org/10.18112/OPENNEURO.DS000221.V2	Resting-state fMRI Data Preprocessing
sub-010137	Physiological data	3T Verio	Siemens	sub-010137 susceptibility-weighted imaging	sub-010137_ses-01_GRE	OpenNeuro	doi:10.18112/OPENNEURO.DS000221.V2	https://doi.org/10.18112/OPENNEURO.DS000221.V2	Resting-state fMRI Data Preprocessing
sub-010136	Physiological data	3T Verio	Siemens	sub-010136 susceptibility-weighted imaging	sub-010136_ses-01_GRE	OpenNeuro	doi:10.18112/OPENNEURO.DS000221.V2	https://doi.org/10.18112/OPENNEURO.DS000221.V2	Resting-state fMRI Data Preprocessing
sub-010142	Physiological data	3T Verio	Siemens	sub-010142 susceptibility-weighted imaging	sub-010142_ses-01_GRE	OpenNeuro	doi:10.18112/OPENNEURO.DS000221.V2	https://doi.org/10.18112/OPENNEURO.DS000221.V2	Resting-state fMRI Data Preprocessing
sub-010262	Physiological data	3T Verio	Siemens	sub-010262 susceptibility-weighted imaging	sub-010262_ses-01_GRE	OpenNeuro	doi:10.18112/OPENNEURO.DS000221.V2	https://doi.org/10.18112/OPENNEURO.DS000221.V2	Resting-state fMRI Data Preprocessing
sub-010264	Physiological data	3T Verio	Siemens	sub-010264 susceptibility-weighted imaging	sub-010264_ses-01_GRE	OpenNeuro	doi:10.18112/OPENNEURO.DS000221.V2	https://doi.org/10.18112/OPENNEURO.DS000221.V2	Resting-state fMRI Data Preprocessing
sub-010036	Physiological data	3T Verio	Siemens	sub-010036 susceptibility-weighted imaging	sub-010036_ses-01_GRE	OpenNeuro	doi:10.18112/OPENNEURO.DS000221.V2	https://doi.org/10.18112/OPENNEURO.DS000221.V2	Resting-state fMRI Data Preprocessing
sub-010239	Physiological data	3T Verio	Siemens	sub-010239 susceptibility-weighted imaging	sub-010239_ses-01_GRE	OpenNeuro	doi:10.18112/OPENNEURO.DS000221.V2	https://doi.org/10.18112/OPENNEURO.DS000221.V2	Resting-state fMRI Data Preprocessing
sub-010138	Physiological data	3T Verio	Siemens	sub-010138 susceptibility-weighted imaging	sub-010138_ses-01_GRE	OpenNeuro	doi:10.18112/OPENNEURO.DS000221.V2	https://doi.org/10.18112/OPENNEURO.DS000221.V2	Resting-state fMRI Data Preprocessing
sub-010148	Physiological data	3T Verio	Siemens	sub-010148 susceptibility-weighted imaging	sub-010148_ses-01_GRE	OpenNeuro	doi:10.18112/OPENNEURO.DS000221.V2	https://doi.org/10.18112/OPENNEURO.DS000221.V2	Resting-state fMRI Data Preprocessing
sub-010152	Physiological data	3T Verio	Siemens	sub-010152 susceptibility-weighted imaging	sub-010152_ses-01_GRE	OpenNeuro	doi:10.18112/OPENNEURO.DS000221.V2	https://doi.org/10.18112/OPENNEURO.DS000221.V2	Resting-state fMRI Data Preprocessing
sub-010146	Physiological data	3T Verio	Siemens	sub-010146 susceptibility-weighted imaging	sub-010146_ses-01_GRE	OpenNeuro	doi:10.18112/OPENNEURO.DS000221.V2	https://doi.org/10.18112/OPENNEURO.DS000221.V2	Resting-state fMRI Data Preprocessing
sub-010141	Physiological data	3T Verio	Siemens	sub-010141 susceptibility-weighted imaging	sub-010141_ses-01_GRE	OpenNeuro	doi:10.18112/OPENNEURO.DS000221.V2	https://doi.org/10.18112/OPENNEURO.DS000221.V2	Resting-state fMRI Data Preprocessing
sub-010257	Physiological data	3T Verio	Siemens	sub-010257 susceptibility-weighted imaging	sub-010257_ses-01_GRE	OpenNeuro	doi:10.18112/OPENNEURO.DS000221.V2	https://doi.org/10.18112/OPENNEURO.DS000221.V2	Resting-state fMRI Data Preprocessing
sub-010265	Physiological data	3T Verio	Siemens	sub-010265 susceptibility-weighted imaging	sub-010265_ses-01_GRE	OpenNeuro	doi:10.18112/OPENNEURO.DS000221.V2	https://doi.org/10.18112/OPENNEURO.DS000221.V2	Resting-state fMRI Data Preprocessing
sub-010258	Physiological data	3T Verio	Siemens	sub-010258 susceptibility-weighted imaging	sub-010258_ses-01_GRE	OpenNeuro	doi:10.18112/OPENNEURO.DS000221.V2	https://doi.org/10.18112/OPENNEURO.DS000221.V2	Resting-state fMRI Data Preprocessing
sub-010260	Physiological data	3T Verio	Siemens	sub-010260 susceptibility-weighted imaging	sub-010260_ses-01_GRE	OpenNeuro	doi:10.18112/OPENNEURO.DS000221.V2	https://doi.org/10.18112/OPENNEURO.DS000221.V2	Resting-state fMRI Data Preprocessing
sub-010263	Physiological data	3T Verio	Siemens	sub-010263 susceptibility-weighted imaging	sub-010263_ses-01_GRE	OpenNeuro	doi:10.18112/OPENNEURO.DS000221.V2	https://doi.org/10.18112/OPENNEURO.DS000221.V2	Resting-state fMRI Data Preprocessing
sub-010271	Physiological data	3T Verio	Siemens	sub-010271 susceptibility-weighted imaging	sub-010271_ses-01_GRE	OpenNeuro	doi:10.18112/OPENNEURO.DS000221.V2	https://doi.org/10.18112/OPENNEURO.DS000221.V2	Resting-state fMRI Data Preprocessing
sub-010269	Physiological data	3T Verio	Siemens	sub-010269 susceptibility-weighted imaging	sub-010269_ses-01_GRE	OpenNeuro	doi:10.18112/OPENNEURO.DS000221.V2	https://doi.org/10.18112/OPENNEURO.DS000221.V2	Resting-state fMRI Data Preprocessing
sub-010267	Physiological data	3T Verio	Siemens	sub-010267 susceptibility-weighted imaging	sub-010267_ses-01_GRE	OpenNeuro	doi:10.18112/OPENNEURO.DS000221.V2	https://doi.org/10.18112/OPENNEURO.DS000221.V2	Resting-state fMRI Data Preprocessing
sub-010273	Physiological data	3T Verio	Siemens	sub-010273 susceptibility-weighted imaging	sub-010273_ses-01_GRE	OpenNeuro	doi:10.18112/OPENNEURO.DS000221.V2	https://doi.org/10.18112/OPENNEURO.DS000221.V2	Resting-state fMRI Data Preprocessing
sub-010163	Physiological data	3T Verio	Siemens	sub-010163 susceptibility-weighted imaging	sub-010163_ses-01_GRE	OpenNeuro	doi:10.18112/OPENNEURO.DS000221.V2	https://doi.org/10.18112/OPENNEURO.DS000221.V2	Resting-state fMRI Data Preprocessing
sub-010165	Physiological data	3T Verio	Siemens	sub-010165 susceptibility-weighted imaging	sub-010165_ses-01_GRE	OpenNeuro	doi:10.18112/OPENNEURO.DS000221.V2	https://doi.org/10.18112/OPENNEURO.DS000221.V2	Resting-state fMRI Data Preprocessing
sub-010162	Physiological data	3T Verio	Siemens	sub-010162 susceptibility-weighted imaging	sub-010162_ses-01_GRE	OpenNeuro	doi:10.18112/OPENNEURO.DS000221.V2	https://doi.org/10.18112/OPENNEURO.DS000221.V2	Resting-state fMRI Data Preprocessing
sub-010270	Physiological data	3T Verio	Siemens	sub-010270 susceptibility-weighted imaging	sub-010270_ses-01_GRE	OpenNeuro	doi:10.18112/OPENNEURO.DS000221.V2	https://doi.org/10.18112/OPENNEURO.DS000221.V2	Resting-state fMRI Data Preprocessing
sub-010268	Physiological data	3T Verio	Siemens	sub-010268 susceptibility-weighted imaging	sub-010268_ses-01_GRE	OpenNeuro	doi:10.18112/OPENNEURO.DS000221.V2	https://doi.org/10.18112/OPENNEURO.DS000221.V2	Resting-state fMRI Data Preprocessing
sub-010155	Physiological data	3T Verio	Siemens	sub-010155 susceptibility-weighted imaging	sub-010155_ses-01_GRE	OpenNeuro	doi:10.18112/OPENNEURO.DS000221.V2	https://doi.org/10.18112/OPENNEURO.DS000221.V2	Resting-state fMRI Data Preprocessing
sub-010164	Physiological data	3T Verio	Siemens	sub-010164 susceptibility-weighted imaging	sub-010164_ses-01_GRE	OpenNeuro	doi:10.18112/OPENNEURO.DS000221.V2	https://doi.org/10.18112/OPENNEURO.DS000221.V2	Resting-state fMRI Data Preprocessing
sub-010272	Physiological data	3T Verio	Siemens	sub-010272 susceptibility-weighted imaging	sub-010272_ses-01_GRE	OpenNeuro	doi:10.18112/OPENNEURO.DS000221.V2	https://doi.org/10.18112/OPENNEURO.DS000221.V2	Resting-state fMRI Data Preprocessing
sub-010261	Physiological data	3T Verio	Siemens	sub-010261 susceptibility-weighted imaging	sub-010261_ses-01_GRE	OpenNeuro	doi:10.18112/OPENNEURO.DS000221.V2	https://doi.org/10.18112/OPENNEURO.DS000221.V2	Resting-state fMRI Data Preprocessing
sub-010266	Physiological data	3T Verio	Siemens	sub-010266 susceptibility-weighted imaging	sub-010266_ses-01_GRE	OpenNeuro	doi:10.18112/OPENNEURO.DS000221.V2	https://doi.org/10.18112/OPENNEURO.DS000221.V2	Resting-state fMRI Data Preprocessing
sub-010274	Physiological data	3T Verio	Siemens	sub-010274 susceptibility-weighted imaging	sub-010274_ses-01_GRE	OpenNeuro	doi:10.18112/OPENNEURO.DS000221.V2	https://doi.org/10.18112/OPENNEURO.DS000221.V2	Resting-state fMRI Data Preprocessing
sub-010166	Physiological data	3T Verio	Siemens	sub-010166 susceptibility-weighted imaging	sub-010166_ses-01_GRE	OpenNeuro	doi:10.18112/OPENNEURO.DS000221.V2	https://doi.org/10.18112/OPENNEURO.DS000221.V2	Resting-state fMRI Data Preprocessing
sub-010255	Physiological data	3T Verio	Siemens	sub-010255 susceptibility-weighted imaging	sub-010255_ses-01_GRE	OpenNeuro	doi:10.18112/OPENNEURO.DS000221.V2	https://doi.org/10.18112/OPENNEURO.DS000221.V2	Resting-state fMRI Data Preprocessing
sub-010275	Physiological data	3T Verio	Siemens	sub-010275 susceptibility-weighted imaging	sub-010275_ses-01_GRE	OpenNeuro	doi:10.18112/OPENNEURO.DS000221.V2	https://doi.org/10.18112/OPENNEURO.DS000221.V2	Resting-state fMRI Data Preprocessing
sub-010168	Physiological data	3T Verio	Siemens	sub-010168 susceptibility-weighted imaging	sub-010168_ses-01_GRE	OpenNeuro	doi:10.18112/OPENNEURO.DS000221.V2	https://doi.org/10.18112/OPENNEURO.DS000221.V2	Resting-state fMRI Data Preprocessing
sub-010157	Physiological data	3T Verio	Siemens	sub-010157 susceptibility-weighted imaging	sub-010157_ses-01_GRE	OpenNeuro	doi:10.18112/OPENNEURO.DS000221.V2	https://doi.org/10.18112/OPENNEURO.DS000221.V2	Resting-state fMRI Data Preprocessing
sub-010176	Physiological data	3T Verio	Siemens	sub-010176 susceptibility-weighted imaging	sub-010176_ses-01_GRE	OpenNeuro	doi:10.18112/OPENNEURO.DS000221.V2	https://doi.org/10.18112/OPENNEURO.DS000221.V2	Resting-state fMRI Data Preprocessing
sub-010276	Physiological data	3T Verio	Siemens	sub-010276 susceptibility-weighted imaging	sub-010276_ses-01_GRE	OpenNeuro	doi:10.18112/OPENNEURO.DS000221.V2	https://doi.org/10.18112/OPENNEURO.DS000221.V2	Resting-state fMRI Data Preprocessing
sub-010279	Physiological data	3T Verio	Siemens	sub-010279 susceptibility-weighted imaging	sub-010279_ses-01_GRE	OpenNeuro	doi:10.18112/OPENNEURO.DS000221.V2	https://doi.org/10.18112/OPENNEURO.DS000221.V2	Resting-state fMRI Data Preprocessing
sub-010280	Physiological data	3T Verio	Siemens	sub-010280 susceptibility-weighted imaging	sub-010280_ses-01_GRE	OpenNeuro	doi:10.18112/OPENNEURO.DS000221.V2	https://doi.org/10.18112/OPENNEURO.DS000221.V2	Resting-state fMRI Data Preprocessing
sub-010278	Physiological data	3T Verio	Siemens	sub-010278 susceptibility-weighted imaging	sub-010278_ses-01_GRE	OpenNeuro	doi:10.18112/OPENNEURO.DS000221.V2	https://doi.org/10.18112/OPENNEURO.DS000221.V2	Resting-state fMRI Data Preprocessing
sub-010277	Physiological data	3T Verio	Siemens	sub-010277 susceptibility-weighted imaging	sub-010277_ses-01_GRE	OpenNeuro	doi:10.18112/OPENNEURO.DS000221.V2	https://doi.org/10.18112/OPENNEURO.DS000221.V2	Resting-state fMRI Data Preprocessing
sub-010282	Physiological data	3T Verio	Siemens	sub-010282 susceptibility-weighted imaging	sub-010282_ses-01_GRE	OpenNeuro	doi:10.18112/OPENNEURO.DS000221.V2	https://doi.org/10.18112/OPENNEURO.DS000221.V2	Resting-state fMRI Data Preprocessing
sub-010283	Physiological data	3T Verio	Siemens	sub-010283 susceptibility-weighted imaging	sub-010283_ses-01_GRE	OpenNeuro	doi:10.18112/OPENNEURO.DS000221.V2	https://doi.org/10.18112/OPENNEURO.DS000221.V2	Resting-state fMRI Data Preprocessing
sub-010284	Physiological data	3T Verio	Siemens	sub-010284 susceptibility-weighted imaging	sub-010284_ses-01_GRE	OpenNeuro	doi:10.18112/OPENNEURO.DS000221.V2	https://doi.org/10.18112/OPENNEURO.DS000221.V2	Resting-state fMRI Data Preprocessing
sub-010285	Physiological data	3T Verio	Siemens	sub-010285 susceptibility-weighted imaging	sub-010285_ses-01_GRE	OpenNeuro	doi:10.18112/OPENNEURO.DS000221.V2	https://doi.org/10.18112/OPENNEURO.DS000221.V2	Resting-state fMRI Data Preprocessing
sub-010287	Physiological data	3T Verio	Siemens	sub-010287 susceptibility-weighted imaging	sub-010287_ses-01_GRE	OpenNeuro	doi:10.18112/OPENNEURO.DS000221.V2	https://doi.org/10.18112/OPENNEURO.DS000221.V2	Resting-state fMRI Data Preprocessing
sub-010288	Physiological data	3T Verio	Siemens	sub-010288 susceptibility-weighted imaging	sub-010288_ses-01_GRE	OpenNeuro	doi:10.18112/OPENNEURO.DS000221.V2	https://doi.org/10.18112/OPENNEURO.DS000221.V2	Resting-state fMRI Data Preprocessing
sub-010290	Physiological data	3T Verio	Siemens	sub-010290 susceptibility-weighted imaging	sub-010290_ses-01_GRE	OpenNeuro	doi:10.18112/OPENNEURO.DS000221.V2	https://doi.org/10.18112/OPENNEURO.DS000221.V2	Resting-state fMRI Data Preprocessing
sub-010291	Physiological data	3T Verio	Siemens	sub-010291 susceptibility-weighted imaging	sub-010291_ses-01_GRE	OpenNeuro	doi:10.18112/OPENNEURO.DS000221.V2	https://doi.org/10.18112/OPENNEURO.DS000221.V2	Resting-state fMRI Data Preprocessing
sub-010289	Physiological data	3T Verio	Siemens	sub-010289 susceptibility-weighted imaging	sub-010289_ses-01_GRE	OpenNeuro	doi:10.18112/OPENNEURO.DS000221.V2	https://doi.org/10.18112/OPENNEURO.DS000221.V2	Resting-state fMRI Data Preprocessing
sub-010286	Physiological data	3T Verio	Siemens	sub-010286 susceptibility-weighted imaging	sub-010286_ses-01_GRE	OpenNeuro	doi:10.18112/OPENNEURO.DS000221.V2	https://doi.org/10.18112/OPENNEURO.DS000221.V2	Resting-state fMRI Data Preprocessing
sub-010191	Physiological data	3T Verio	Siemens	sub-010191 susceptibility-weighted imaging	sub-010191_ses-01_GRE	OpenNeuro	doi:10.18112/OPENNEURO.DS000221.V2	https://doi.org/10.18112/OPENNEURO.DS000221.V2	Resting-state fMRI Data Preprocessing
sub-010293	Physiological data	3T Verio	Siemens	sub-010293 susceptibility-weighted imaging	sub-010293_ses-01_GRE	OpenNeuro	doi:10.18112/OPENNEURO.DS000221.V2	https://doi.org/10.18112/OPENNEURO.DS000221.V2	Resting-state fMRI Data Preprocessing
sub-010192	Physiological data	3T Verio	Siemens	sub-010192 susceptibility-weighted imaging	sub-010192_ses-01_GRE	OpenNeuro	doi:10.18112/OPENNEURO.DS000221.V2	https://doi.org/10.18112/OPENNEURO.DS000221.V2	Resting-state fMRI Data Preprocessing
sub-010292	Physiological data	3T Verio	Siemens	sub-010292 susceptibility-weighted imaging	sub-010292_ses-01_GRE	OpenNeuro	doi:10.18112/OPENNEURO.DS000221.V2	https://doi.org/10.18112/OPENNEURO.DS000221.V2	Resting-state fMRI Data Preprocessing
sub-010193	Physiological data	3T Verio	Siemens	sub-010193 susceptibility-weighted imaging	sub-010193_ses-01_GRE	OpenNeuro	doi:10.18112/OPENNEURO.DS000221.V2	https://doi.org/10.18112/OPENNEURO.DS000221.V2	Resting-state fMRI Data Preprocessing
sub-010296	Physiological data	3T Verio	Siemens	sub-010296 susceptibility-weighted imaging	sub-010296_ses-01_GRE	OpenNeuro	doi:10.18112/OPENNEURO.DS000221.V2	https://doi.org/10.18112/OPENNEURO.DS000221.V2	Resting-state fMRI Data Preprocessing
sub-010194	Physiological data	3T Verio	Siemens	sub-010194 susceptibility-weighted imaging	sub-010194_ses-01_GRE	OpenNeuro	doi:10.18112/OPENNEURO.DS000221.V2	https://doi.org/10.18112/OPENNEURO.DS000221.V2	Resting-state fMRI Data Preprocessing
sub-010195	Physiological data	3T Verio	Siemens	sub-010195 susceptibility-weighted imaging	sub-010195_ses-01_GRE	OpenNeuro	doi:10.18112/OPENNEURO.DS000221.V2	https://doi.org/10.18112/OPENNEURO.DS000221.V2	Resting-state fMRI Data Preprocessing
sub-010294	Physiological data	3T Verio	Siemens	sub-010294 susceptibility-weighted imaging	sub-010294_ses-01_GRE	OpenNeuro	doi:10.18112/OPENNEURO.DS000221.V2	https://doi.org/10.18112/OPENNEURO.DS000221.V2	Resting-state fMRI Data Preprocessing
sub-010297	Physiological data	3T Verio	Siemens	sub-010297 susceptibility-weighted imaging	sub-010297_ses-01_GRE	OpenNeuro	doi:10.18112/OPENNEURO.DS000221.V2	https://doi.org/10.18112/OPENNEURO.DS000221.V2	Resting-state fMRI Data Preprocessing
sub-010196	Physiological data	3T Verio	Siemens	sub-010196 susceptibility-weighted imaging	sub-010196_ses-01_GRE	OpenNeuro	doi:10.18112/OPENNEURO.DS000221.V2	https://doi.org/10.18112/OPENNEURO.DS000221.V2	Resting-state fMRI Data Preprocessing
sub-010298	Physiological data	3T Verio	Siemens	sub-010298 susceptibility-weighted imaging	sub-010298_ses-01_GRE	OpenNeuro	doi:10.18112/OPENNEURO.DS000221.V2	https://doi.org/10.18112/OPENNEURO.DS000221.V2	Resting-state fMRI Data Preprocessing
sub-010200	Physiological data	3T Verio	Siemens	sub-010200 susceptibility-weighted imaging	sub-010200_ses-01_GRE	OpenNeuro	doi:10.18112/OPENNEURO.DS000221.V2	https://doi.org/10.18112/OPENNEURO.DS000221.V2	Resting-state fMRI Data Preprocessing
sub-010299	Physiological data	3T Verio	Siemens	sub-010299 susceptibility-weighted imaging	sub-010299_ses-01_GRE	OpenNeuro	doi:10.18112/OPENNEURO.DS000221.V2	https://doi.org/10.18112/OPENNEURO.DS000221.V2	Resting-state fMRI Data Preprocessing
sub-010201	Physiological data	3T Verio	Siemens	sub-010201 susceptibility-weighted imaging	sub-010201_ses-01_GRE	OpenNeuro	doi:10.18112/OPENNEURO.DS000221.V2	https://doi.org/10.18112/OPENNEURO.DS000221.V2	Resting-state fMRI Data Preprocessing
sub-010295	Physiological data	3T Verio	Siemens	sub-010295 susceptibility-weighted imaging	sub-010295_ses-01_GRE	OpenNeuro	doi:10.18112/OPENNEURO.DS000221.V2	https://doi.org/10.18112/OPENNEURO.DS000221.V2	Resting-state fMRI Data Preprocessing
sub-010300	Physiological data	3T Verio	Siemens	sub-010300 susceptibility-weighted imaging	sub-010300_ses-01_GRE	OpenNeuro	doi:10.18112/OPENNEURO.DS000221.V2	https://doi.org/10.18112/OPENNEURO.DS000221.V2	Resting-state fMRI Data Preprocessing
sub-010213	Physiological data	3T Verio	Siemens	sub-010213 susceptibility-weighted imaging	sub-010213_ses-01_GRE	OpenNeuro	doi:10.18112/OPENNEURO.DS000221.V2	https://doi.org/10.18112/OPENNEURO.DS000221.V2	Resting-state fMRI Data Preprocessing
sub-010204	Physiological data	3T Verio	Siemens	sub-010204 susceptibility-weighted imaging	sub-010204_ses-01_GRE	OpenNeuro	doi:10.18112/OPENNEURO.DS000221.V2	https://doi.org/10.18112/OPENNEURO.DS000221.V2	Resting-state fMRI Data Preprocessing
sub-010214	Physiological data	3T Verio	Siemens	sub-010214 susceptibility-weighted imaging	sub-010214_ses-01_GRE	OpenNeuro	doi:10.18112/OPENNEURO.DS000221.V2	https://doi.org/10.18112/OPENNEURO.DS000221.V2	Resting-state fMRI Data Preprocessing
sub-010301	Physiological data	3T Verio	Siemens	sub-010301 susceptibility-weighted imaging	sub-010301_ses-01_GRE	OpenNeuro	doi:10.18112/OPENNEURO.DS000221.V2	https://doi.org/10.18112/OPENNEURO.DS000221.V2	Resting-state fMRI Data Preprocessing
sub-010215	Physiological data	3T Verio	Siemens	sub-010215 susceptibility-weighted imaging	sub-010215_ses-01_GRE	OpenNeuro	doi:10.18112/OPENNEURO.DS000221.V2	https://doi.org/10.18112/OPENNEURO.DS000221.V2	Resting-state fMRI Data Preprocessing
sub-010210	Physiological data	3T Verio	Siemens	sub-010210 susceptibility-weighted imaging	sub-010210_ses-01_GRE	OpenNeuro	doi:10.18112/OPENNEURO.DS000221.V2	https://doi.org/10.18112/OPENNEURO.DS000221.V2	Resting-state fMRI Data Preprocessing
sub-010303	Physiological data	3T Verio	Siemens	sub-010303 susceptibility-weighted imaging	sub-010303_ses-01_GRE	OpenNeuro	doi:10.18112/OPENNEURO.DS000221.V2	https://doi.org/10.18112/OPENNEURO.DS000221.V2	Resting-state fMRI Data Preprocessing
sub-010218	Physiological data	3T Verio	Siemens	sub-010218 susceptibility-weighted imaging	sub-010218_ses-01_GRE	OpenNeuro	doi:10.18112/OPENNEURO.DS000221.V2	https://doi.org/10.18112/OPENNEURO.DS000221.V2	Resting-state fMRI Data Preprocessing
sub-010203	Physiological data	3T Verio	Siemens	sub-010203 susceptibility-weighted imaging	sub-010203_ses-01_GRE	OpenNeuro	doi:10.18112/OPENNEURO.DS000221.V2	https://doi.org/10.18112/OPENNEURO.DS000221.V2	Resting-state fMRI Data Preprocessing
sub-010306	Physiological data	3T Verio	Siemens	sub-010306 susceptibility-weighted imaging	sub-010306_ses-01_GRE	OpenNeuro	doi:10.18112/OPENNEURO.DS000221.V2	https://doi.org/10.18112/OPENNEURO.DS000221.V2	Resting-state fMRI Data Preprocessing
sub-010319	Physiological data	3T Verio	Siemens	sub-010319 susceptibility-weighted imaging	sub-010319_ses-01_GRE	OpenNeuro	doi:10.18112/OPENNEURO.DS000221.V2	https://doi.org/10.18112/OPENNEURO.DS000221.V2	Resting-state fMRI Data Preprocessing
sub-010216	Physiological data	3T Verio	Siemens	sub-010216 susceptibility-weighted imaging	sub-010216_ses-01_GRE	OpenNeuro	doi:10.18112/OPENNEURO.DS000221.V2	https://doi.org/10.18112/OPENNEURO.DS000221.V2	Resting-state fMRI Data Preprocessing
sub-010305	Physiological data	3T Verio	Siemens	sub-010305 susceptibility-weighted imaging	sub-010305_ses-01_GRE	OpenNeuro	doi:10.18112/OPENNEURO.DS000221.V2	https://doi.org/10.18112/OPENNEURO.DS000221.V2	Resting-state fMRI Data Preprocessing
sub-010220	Physiological data	3T Verio	Siemens	sub-010220 susceptibility-weighted imaging	sub-010220_ses-01_GRE	OpenNeuro	doi:10.18112/OPENNEURO.DS000221.V2	https://doi.org/10.18112/OPENNEURO.DS000221.V2	Resting-state fMRI Data Preprocessing
sub-010320	Physiological data	3T Verio	Siemens	sub-010320 susceptibility-weighted imaging	sub-010320_ses-01_GRE	OpenNeuro	doi:10.18112/OPENNEURO.DS000221.V2	https://doi.org/10.18112/OPENNEURO.DS000221.V2	Resting-state fMRI Data Preprocessing
sub-010307	Physiological data	3T Verio	Siemens	sub-010307 susceptibility-weighted imaging	sub-010307_ses-01_GRE	OpenNeuro	doi:10.18112/OPENNEURO.DS000221.V2	https://doi.org/10.18112/OPENNEURO.DS000221.V2	Resting-state fMRI Data Preprocessing
sub-010302	Physiological data	3T Verio	Siemens	sub-010302 susceptibility-weighted imaging	sub-010302_ses-01_GRE	OpenNeuro	doi:10.18112/OPENNEURO.DS000221.V2	https://doi.org/10.18112/OPENNEURO.DS000221.V2	Resting-state fMRI Data Preprocessing
sub-010309	Physiological data	3T Verio	Siemens	sub-010309 susceptibility-weighted imaging	sub-010309_ses-01_GRE	OpenNeuro	doi:10.18112/OPENNEURO.DS000221.V2	https://doi.org/10.18112/OPENNEURO.DS000221.V2	Resting-state fMRI Data Preprocessing
sub-010304	Physiological data	3T Verio	Siemens	sub-010304 susceptibility-weighted imaging	sub-010304_ses-01_GRE	OpenNeuro	doi:10.18112/OPENNEURO.DS000221.V2	https://doi.org/10.18112/OPENNEURO.DS000221.V2	Resting-state fMRI Data Preprocessing
sub-010224	Physiological data	3T Verio	Siemens	sub-010224 susceptibility-weighted imaging	sub-010224_ses-01_GRE	OpenNeuro	doi:10.18112/OPENNEURO.DS000221.V2	https://doi.org/10.18112/OPENNEURO.DS000221.V2	Resting-state fMRI Data Preprocessing
sub-010225	Physiological data	3T Verio	Siemens	sub-010225 susceptibility-weighted imaging	sub-010225_ses-01_GRE	OpenNeuro	doi:10.18112/OPENNEURO.DS000221.V2	https://doi.org/10.18112/OPENNEURO.DS000221.V2	Resting-state fMRI Data Preprocessing
sub-010310	Physiological data	3T Verio	Siemens	sub-010310 susceptibility-weighted imaging	sub-010310_ses-01_GRE	OpenNeuro	doi:10.18112/OPENNEURO.DS000221.V2	https://doi.org/10.18112/OPENNEURO.DS000221.V2	Resting-state fMRI Data Preprocessing
sub-010312	Physiological data	3T Verio	Siemens	sub-010312 susceptibility-weighted imaging	sub-010312_ses-01_GRE	OpenNeuro	doi:10.18112/OPENNEURO.DS000221.V2	https://doi.org/10.18112/OPENNEURO.DS000221.V2	Resting-state fMRI Data Preprocessing
sub-010313	Physiological data	3T Verio	Siemens	sub-010313 susceptibility-weighted imaging	sub-010313_ses-01_GRE	OpenNeuro	doi:10.18112/OPENNEURO.DS000221.V2	https://doi.org/10.18112/OPENNEURO.DS000221.V2	Resting-state fMRI Data Preprocessing
sub-010253	Physiological data	3T Verio	Siemens	sub-010253 susceptibility-weighted imaging	sub-010253_ses-01_GRE	OpenNeuro	doi:10.18112/OPENNEURO.DS000221.V2	https://doi.org/10.18112/OPENNEURO.DS000221.V2	Resting-state fMRI Data Preprocessing
sub-010314	Physiological data	3T Verio	Siemens	sub-010314 susceptibility-weighted imaging	sub-010314_ses-01_GRE	OpenNeuro	doi:10.18112/OPENNEURO.DS000221.V2	https://doi.org/10.18112/OPENNEURO.DS000221.V2	Resting-state fMRI Data Preprocessing
sub-010226	Physiological data	3T Verio	Siemens	sub-010226 susceptibility-weighted imaging	sub-010226_ses-01_GRE	OpenNeuro	doi:10.18112/OPENNEURO.DS000221.V2	https://doi.org/10.18112/OPENNEURO.DS000221.V2	Resting-state fMRI Data Preprocessing
sub-010311	Physiological data	3T Verio	Siemens	sub-010311 susceptibility-weighted imaging	sub-010311_ses-01_GRE	OpenNeuro	doi:10.18112/OPENNEURO.DS000221.V2	https://doi.org/10.18112/OPENNEURO.DS000221.V2	Resting-state fMRI Data Preprocessing
sub-010228	Physiological data	3T Verio	Siemens	sub-010228 susceptibility-weighted imaging	sub-010228_ses-01_GRE	OpenNeuro	doi:10.18112/OPENNEURO.DS000221.V2	https://doi.org/10.18112/OPENNEURO.DS000221.V2	Resting-state fMRI Data Preprocessing
sub-010315	Physiological data	3T Verio	Siemens	sub-010315 susceptibility-weighted imaging	sub-010315_ses-01_GRE	OpenNeuro	doi:10.18112/OPENNEURO.DS000221.V2	https://doi.org/10.18112/OPENNEURO.DS000221.V2	Resting-state fMRI Data Preprocessing
sub-010317	Physiological data	3T Verio	Siemens	sub-010317 susceptibility-weighted imaging	sub-010317_ses-01_GRE	OpenNeuro	doi:10.18112/OPENNEURO.DS000221.V2	https://doi.org/10.18112/OPENNEURO.DS000221.V2	Resting-state fMRI Data Preprocessing
sub-010229	Physiological data	3T Verio	Siemens	sub-010229 susceptibility-weighted imaging	sub-010229_ses-01_GRE	OpenNeuro	doi:10.18112/OPENNEURO.DS000221.V2	https://doi.org/10.18112/OPENNEURO.DS000221.V2	Resting-state fMRI Data Preprocessing
sub-010227	Physiological data	3T Verio	Siemens	sub-010227 susceptibility-weighted imaging	sub-010227_ses-01_GRE	OpenNeuro	doi:10.18112/OPENNEURO.DS000221.V2	https://doi.org/10.18112/OPENNEURO.DS000221.V2	Resting-state fMRI Data Preprocessing
sub-010316	Physiological data	3T Verio	Siemens	sub-010316 susceptibility-weighted imaging	sub-010316_ses-01_GRE	OpenNeuro	doi:10.18112/OPENNEURO.DS000221.V2	https://doi.org/10.18112/OPENNEURO.DS000221.V2	Resting-state fMRI Data Preprocessing
sub-010230	Physiological data	3T Verio	Siemens	sub-010230 susceptibility-weighted imaging	sub-010230_ses-01_GRE	OpenNeuro	doi:10.18112/OPENNEURO.DS000221.V2	https://doi.org/10.18112/OPENNEURO.DS000221.V2	Resting-state fMRI Data Preprocessing
sub-010231	Physiological data	3T Verio	Siemens	sub-010231 susceptibility-weighted imaging	sub-010231_ses-01_GRE	OpenNeuro	doi:10.18112/OPENNEURO.DS000221.V2	https://doi.org/10.18112/OPENNEURO.DS000221.V2	Resting-state fMRI Data Preprocessing
sub-010232	Physiological data	3T Verio	Siemens	sub-010232 susceptibility-weighted imaging	sub-010232_ses-01_GRE	OpenNeuro	doi:10.18112/OPENNEURO.DS000221.V2	https://doi.org/10.18112/OPENNEURO.DS000221.V2	Resting-state fMRI Data Preprocessing
sub-010233	Physiological data	3T Verio	Siemens	sub-010233 susceptibility-weighted imaging	sub-010233_ses-01_GRE	OpenNeuro	doi:10.18112/OPENNEURO.DS000221.V2	https://doi.org/10.18112/OPENNEURO.DS000221.V2	Resting-state fMRI Data Preprocessing
sub-010318	Physiological data	3T Verio	Siemens	sub-010318 susceptibility-weighted imaging	sub-010318_ses-01_GRE	OpenNeuro	doi:10.18112/OPENNEURO.DS000221.V2	https://doi.org/10.18112/OPENNEURO.DS000221.V2	Resting-state fMRI Data Preprocessing
sub-010017	Physiological data	3T Verio	Siemens	sub-010017 gradient echo fieldmap for fMRI	sub-010017_acq-GEfmap_for_fMRI	OpenNeuro	doi:10.18112/OPENNEURO.DS000221.V2	https://doi.org/10.18112/OPENNEURO.DS000221.V2
sub-010015	Physiological data	3T Verio	Siemens	sub-010015 gradient echo fieldmap for fMRI	sub-010015_acq-GEfmap_for_fMRI	OpenNeuro	doi:10.18112/OPENNEURO.DS000221.V2	https://doi.org/10.18112/OPENNEURO.DS000221.V2
sub-010022	Physiological data	3T Verio	Siemens	sub-010022 gradient echo fieldmap for fMRI	sub-010022_acq-GEfmap_for_fMRI	OpenNeuro	doi:10.18112/OPENNEURO.DS000221.V2	https://doi.org/10.18112/OPENNEURO.DS000221.V2
sub-010033	Physiological data	3T Verio	Siemens	sub-010033 gradient echo fieldmap for fMRI	sub-010033_acq-GEfmap_for_fMRI	OpenNeuro	doi:10.18112/OPENNEURO.DS000221.V2	https://doi.org/10.18112/OPENNEURO.DS000221.V2
sub-010197	Physiological data	3T Verio	Siemens	sub-010197 gradient echo fieldmap for fMRI	sub-010197_acq-GEfmap_for_fMRI	OpenNeuro	doi:10.18112/OPENNEURO.DS000221.V2	https://doi.org/10.18112/OPENNEURO.DS000221.V2
sub-010027	Physiological data	3T Verio	Siemens	sub-010027 gradient echo fieldmap for fMRI	sub-010027_acq-GEfmap_for_fMRI	OpenNeuro	doi:10.18112/OPENNEURO.DS000221.V2	https://doi.org/10.18112/OPENNEURO.DS000221.V2
sub-010032	Physiological data	3T Verio	Siemens	sub-010032 gradient echo fieldmap for fMRI	sub-010032_acq-GEfmap_for_fMRI	OpenNeuro	doi:10.18112/OPENNEURO.DS000221.V2	https://doi.org/10.18112/OPENNEURO.DS000221.V2
sub-010321	Physiological data	3T Verio	Siemens	sub-010321 gradient echo fieldmap for fMRI	sub-010321_acq-GEfmap_for_fMRI	OpenNeuro	doi:10.18112/OPENNEURO.DS000221.V2	https://doi.org/10.18112/OPENNEURO.DS000221.V2
sub-010020	Physiological data	3T Verio	Siemens	sub-010020 gradient echo fieldmap for fMRI	sub-010020_acq-GEfmap_for_fMRI	OpenNeuro	doi:10.18112/OPENNEURO.DS000221.V2	https://doi.org/10.18112/OPENNEURO.DS000221.V2
sub-010019	Physiological data	3T Verio	Siemens	sub-010019 gradient echo fieldmap for fMRI	sub-010019_acq-GEfmap_for_fMRI	OpenNeuro	doi:10.18112/OPENNEURO.DS000221.V2	https://doi.org/10.18112/OPENNEURO.DS000221.V2
sub-010134	Physiological data	3T Verio	Siemens	sub-010134 gradient echo fieldmap for fMRI	sub-010134_acq-GEfmap_for_fMRI	OpenNeuro	doi:10.18112/OPENNEURO.DS000221.V2	https://doi.org/10.18112/OPENNEURO.DS000221.V2
sub-010150	Physiological data	3T Verio	Siemens	sub-010150 gradient echo fieldmap for fMRI	sub-010150_acq-GEfmap_for_fMRI	OpenNeuro	doi:10.18112/OPENNEURO.DS000221.V2	https://doi.org/10.18112/OPENNEURO.DS000221.V2
sub-010183	Physiological data	3T Verio	Siemens	sub-010183 gradient echo fieldmap for fMRI	sub-010183_acq-GEfmap_for_fMRI	OpenNeuro	doi:10.18112/OPENNEURO.DS000221.V2	https://doi.org/10.18112/OPENNEURO.DS000221.V2
sub-010021	Physiological data	3T Verio	Siemens	sub-010021 gradient echo fieldmap for fMRI	sub-010021_acq-GEfmap_for_fMRI	OpenNeuro	doi:10.18112/OPENNEURO.DS000221.V2	https://doi.org/10.18112/OPENNEURO.DS000221.V2
sub-010031	Physiological data	3T Verio	Siemens	sub-010031 gradient echo fieldmap for fMRI	sub-010031_acq-GEfmap_for_fMRI	OpenNeuro	doi:10.18112/OPENNEURO.DS000221.V2	https://doi.org/10.18112/OPENNEURO.DS000221.V2
sub-010202	Physiological data	3T Verio	Siemens	sub-010202 gradient echo fieldmap for fMRI	sub-010202_acq-GEfmap_for_fMRI	OpenNeuro	doi:10.18112/OPENNEURO.DS000221.V2	https://doi.org/10.18112/OPENNEURO.DS000221.V2
sub-010028	Physiological data	3T Verio	Siemens	sub-010028 gradient echo fieldmap for fMRI	sub-010028_acq-GEfmap_for_fMRI	OpenNeuro	doi:10.18112/OPENNEURO.DS000221.V2	https://doi.org/10.18112/OPENNEURO.DS000221.V2
sub-010035	Physiological data	3T Verio	Siemens	sub-010035 gradient echo fieldmap for fMRI	sub-010035_acq-GEfmap_for_fMRI	OpenNeuro	doi:10.18112/OPENNEURO.DS000221.V2	https://doi.org/10.18112/OPENNEURO.DS000221.V2
sub-010034	Physiological data	3T Verio	Siemens	sub-010034 gradient echo fieldmap for fMRI	sub-010034_acq-GEfmap_for_fMRI	OpenNeuro	doi:10.18112/OPENNEURO.DS000221.V2	https://doi.org/10.18112/OPENNEURO.DS000221.V2
sub-010010	Physiological data	3T Verio	Siemens	sub-010010 gradient echo fieldmap for fMRI	sub-010010_acq-GEfmap_for_fMRI	OpenNeuro	doi:10.18112/OPENNEURO.DS000221.V2	https://doi.org/10.18112/OPENNEURO.DS000221.V2
sub-010016	Physiological data	3T Verio	Siemens	sub-010016 gradient echo fieldmap for fMRI	sub-010016_acq-GEfmap_for_fMRI	OpenNeuro	doi:10.18112/OPENNEURO.DS000221.V2	https://doi.org/10.18112/OPENNEURO.DS000221.V2
sub-010100	Physiological data	3T Verio	Siemens	sub-010100 gradient echo fieldmap for fMRI	sub-010100_acq-GEfmap_for_fMRI	OpenNeuro	doi:10.18112/OPENNEURO.DS000221.V2	https://doi.org/10.18112/OPENNEURO.DS000221.V2
sub-010170	Physiological data	3T Verio	Siemens	sub-010170 gradient echo fieldmap for fMRI	sub-010170_acq-GEfmap_for_fMRI	OpenNeuro	doi:10.18112/OPENNEURO.DS000221.V2	https://doi.org/10.18112/OPENNEURO.DS000221.V2
sub-010029	Physiological data	3T Verio	Siemens	sub-010029 gradient echo fieldmap for fMRI	sub-010029_acq-GEfmap_for_fMRI	OpenNeuro	doi:10.18112/OPENNEURO.DS000221.V2	https://doi.org/10.18112/OPENNEURO.DS000221.V2
sub-010026	Physiological data	3T Verio	Siemens	sub-010026 gradient echo fieldmap for fMRI	sub-010026_acq-GEfmap_for_fMRI	OpenNeuro	doi:10.18112/OPENNEURO.DS000221.V2	https://doi.org/10.18112/OPENNEURO.DS000221.V2
sub-010012	Physiological data	3T Verio	Siemens	sub-010012 gradient echo fieldmap for fMRI	sub-010012_acq-GEfmap_for_fMRI	OpenNeuro	doi:10.18112/OPENNEURO.DS000221.V2	https://doi.org/10.18112/OPENNEURO.DS000221.V2
sub-010043	Physiological data	3T Verio	Siemens	sub-010043 gradient echo fieldmap for fMRI	sub-010043_acq-GEfmap_for_fMRI	OpenNeuro	doi:10.18112/OPENNEURO.DS000221.V2	https://doi.org/10.18112/OPENNEURO.DS000221.V2
sub-010104	Physiological data	3T Verio	Siemens	sub-010104 gradient echo fieldmap for fMRI	sub-010104_acq-GEfmap_for_fMRI	OpenNeuro	doi:10.18112/OPENNEURO.DS000221.V2	https://doi.org/10.18112/OPENNEURO.DS000221.V2
sub-010199	Physiological data	3T Verio	Siemens	sub-010199 gradient echo fieldmap for fMRI	sub-010199_acq-GEfmap_for_fMRI	OpenNeuro	doi:10.18112/OPENNEURO.DS000221.V2	https://doi.org/10.18112/OPENNEURO.DS000221.V2
sub-010006	Physiological data	3T Verio	Siemens	sub-010006 gradient echo fieldmap for fMRI	sub-010006_acq-GEfmap_for_fMRI	OpenNeuro	doi:10.18112/OPENNEURO.DS000221.V2	https://doi.org/10.18112/OPENNEURO.DS000221.V2
sub-010002	Physiological data	3T Verio	Siemens	sub-010002 gradient echo fieldmap for fMRI	sub-010002_acq-GEfmap_for_fMRI	OpenNeuro	doi:10.18112/OPENNEURO.DS000221.V2	https://doi.org/10.18112/OPENNEURO.DS000221.V2
sub-010004	Physiological data	3T Verio	Siemens	sub-010004 gradient echo fieldmap for fMRI	sub-010004_acq-GEfmap_for_fMRI	OpenNeuro	doi:10.18112/OPENNEURO.DS000221.V2	https://doi.org/10.18112/OPENNEURO.DS000221.V2
sub-010044	Physiological data	3T Verio	Siemens	sub-010044 gradient echo fieldmap for fMRI	sub-010044_acq-GEfmap_for_fMRI	OpenNeuro	doi:10.18112/OPENNEURO.DS000221.V2	https://doi.org/10.18112/OPENNEURO.DS000221.V2
sub-010046	Physiological data	3T Verio	Siemens	sub-010046 gradient echo fieldmap for fMRI	sub-010046_acq-GEfmap_for_fMRI	OpenNeuro	doi:10.18112/OPENNEURO.DS000221.V2	https://doi.org/10.18112/OPENNEURO.DS000221.V2
sub-010222	Physiological data	3T Verio	Siemens	sub-010222 gradient echo fieldmap for fMRI	sub-010222_acq-GEfmap_for_fMRI	OpenNeuro	doi:10.18112/OPENNEURO.DS000221.V2	https://doi.org/10.18112/OPENNEURO.DS000221.V2
sub-010037	Physiological data	3T Verio	Siemens	sub-010037 gradient echo fieldmap for fMRI	sub-010037_acq-GEfmap_for_fMRI	OpenNeuro	doi:10.18112/OPENNEURO.DS000221.V2	https://doi.org/10.18112/OPENNEURO.DS000221.V2
sub-010007	Physiological data	3T Verio	Siemens	sub-010007 gradient echo fieldmap for fMRI	sub-010007_acq-GEfmap_for_fMRI	OpenNeuro	doi:10.18112/OPENNEURO.DS000221.V2	https://doi.org/10.18112/OPENNEURO.DS000221.V2
sub-010045	Physiological data	3T Verio	Siemens	sub-010045 gradient echo fieldmap for fMRI	sub-010045_acq-GEfmap_for_fMRI	OpenNeuro	doi:10.18112/OPENNEURO.DS000221.V2	https://doi.org/10.18112/OPENNEURO.DS000221.V2
sub-010048	Physiological data	3T Verio	Siemens	sub-010048 gradient echo fieldmap for fMRI	sub-010048_acq-GEfmap_for_fMRI	OpenNeuro	doi:10.18112/OPENNEURO.DS000221.V2	https://doi.org/10.18112/OPENNEURO.DS000221.V2
sub-010223	Physiological data	3T Verio	Siemens	sub-010223 gradient echo fieldmap for fMRI	sub-010223_acq-GEfmap_for_fMRI	OpenNeuro	doi:10.18112/OPENNEURO.DS000221.V2	https://doi.org/10.18112/OPENNEURO.DS000221.V2
sub-010234	Physiological data	3T Verio	Siemens	sub-010234 gradient echo fieldmap for fMRI	sub-010234_acq-GEfmap_for_fMRI	OpenNeuro	doi:10.18112/OPENNEURO.DS000221.V2	https://doi.org/10.18112/OPENNEURO.DS000221.V2
sub-010039	Physiological data	3T Verio	Siemens	sub-010039 gradient echo fieldmap for fMRI	sub-010039_acq-GEfmap_for_fMRI	OpenNeuro	doi:10.18112/OPENNEURO.DS000221.V2	https://doi.org/10.18112/OPENNEURO.DS000221.V2
sub-010041	Physiological data	3T Verio	Siemens	sub-010041 gradient echo fieldmap for fMRI	sub-010041_acq-GEfmap_for_fMRI	OpenNeuro	doi:10.18112/OPENNEURO.DS000221.V2	https://doi.org/10.18112/OPENNEURO.DS000221.V2
sub-010219	Physiological data	3T Verio	Siemens	sub-010219 gradient echo fieldmap for fMRI	sub-010219_acq-GEfmap_for_fMRI	OpenNeuro	doi:10.18112/OPENNEURO.DS000221.V2	https://doi.org/10.18112/OPENNEURO.DS000221.V2
sub-010049	Physiological data	3T Verio	Siemens	sub-010049 gradient echo fieldmap for fMRI	sub-010049_acq-GEfmap_for_fMRI	OpenNeuro	doi:10.18112/OPENNEURO.DS000221.V2	https://doi.org/10.18112/OPENNEURO.DS000221.V2
sub-010047	Physiological data	3T Verio	Siemens	sub-010047 gradient echo fieldmap for fMRI	sub-010047_acq-GEfmap_for_fMRI	OpenNeuro	doi:10.18112/OPENNEURO.DS000221.V2	https://doi.org/10.18112/OPENNEURO.DS000221.V2
sub-010030	Physiological data	3T Verio	Siemens	sub-010030 gradient echo fieldmap for fMRI	sub-010030_acq-GEfmap_for_fMRI	OpenNeuro	doi:10.18112/OPENNEURO.DS000221.V2	https://doi.org/10.18112/OPENNEURO.DS000221.V2
sub-010024	Physiological data	3T Verio	Siemens	sub-010024 gradient echo fieldmap for fMRI	sub-010024_acq-GEfmap_for_fMRI	OpenNeuro	doi:10.18112/OPENNEURO.DS000221.V2	https://doi.org/10.18112/OPENNEURO.DS000221.V2
sub-010040	Physiological data	3T Verio	Siemens	sub-010040 gradient echo fieldmap for fMRI	sub-010040_acq-GEfmap_for_fMRI	OpenNeuro	doi:10.18112/OPENNEURO.DS000221.V2	https://doi.org/10.18112/OPENNEURO.DS000221.V2
sub-010003	Physiological data	3T Verio	Siemens	sub-010003 gradient echo fieldmap for fMRI	sub-010003_acq-GEfmap_for_fMRI	OpenNeuro	doi:10.18112/OPENNEURO.DS000221.V2	https://doi.org/10.18112/OPENNEURO.DS000221.V2
sub-010023	Physiological data	3T Verio	Siemens	sub-010023 gradient echo fieldmap for fMRI	sub-010023_acq-GEfmap_for_fMRI	OpenNeuro	doi:10.18112/OPENNEURO.DS000221.V2	https://doi.org/10.18112/OPENNEURO.DS000221.V2
sub-010077	Physiological data	3T Verio	Siemens	sub-010077 gradient echo fieldmap for fMRI	sub-010077_acq-GEfmap_for_fMRI	OpenNeuro	doi:10.18112/OPENNEURO.DS000221.V2	https://doi.org/10.18112/OPENNEURO.DS000221.V2
sub-010263	Physiological data	3T Verio	Siemens	sub-010263 gradient echo fieldmap for fMRI	sub-010263_acq-GEfmap_for_fMRI	OpenNeuro	doi:10.18112/OPENNEURO.DS000221.V2	https://doi.org/10.18112/OPENNEURO.DS000221.V2
sub-010220	Physiological data	3T Verio	Siemens	sub-010220 gradient echo fieldmap for fMRI	sub-010220_acq-GEfmap_for_fMRI	OpenNeuro	doi:10.18112/OPENNEURO.DS000221.V2	https://doi.org/10.18112/OPENNEURO.DS000221.V2
sub-010081	Physiological data	3T Verio	Siemens	sub-010081 gradient echo fieldmap for fMRI	sub-010081_acq-GEfmap_for_fMRI	OpenNeuro	doi:10.18112/OPENNEURO.DS000221.V2	https://doi.org/10.18112/OPENNEURO.DS000221.V2
sub-010162	Physiological data	3T Verio	Siemens	sub-010162 gradient echo fieldmap for fMRI	sub-010162_acq-GEfmap_for_fMRI	OpenNeuro	doi:10.18112/OPENNEURO.DS000221.V2	https://doi.org/10.18112/OPENNEURO.DS000221.V2
sub-010070	Physiological data	3T Verio	Siemens	sub-010070 gradient echo fieldmap for fMRI	sub-010070_acq-GEfmap_for_fMRI	OpenNeuro	doi:10.18112/OPENNEURO.DS000221.V2	https://doi.org/10.18112/OPENNEURO.DS000221.V2
sub-010252	Physiological data	3T Verio	Siemens	sub-010252 gradient echo fieldmap for fMRI	sub-010252_acq-GEfmap_for_fMRI	OpenNeuro	doi:10.18112/OPENNEURO.DS000221.V2	https://doi.org/10.18112/OPENNEURO.DS000221.V2
sub-010155	Physiological data	3T Verio	Siemens	sub-010155 gradient echo fieldmap for fMRI	sub-010155_acq-GEfmap_for_fMRI	OpenNeuro	doi:10.18112/OPENNEURO.DS000221.V2	https://doi.org/10.18112/OPENNEURO.DS000221.V2
sub-010073	Physiological data	3T Verio	Siemens	sub-010073 gradient echo fieldmap for fMRI	sub-010073_acq-GEfmap_for_fMRI	OpenNeuro	doi:10.18112/OPENNEURO.DS000221.V2	https://doi.org/10.18112/OPENNEURO.DS000221.V2
sub-010200	Physiological data	3T Verio	Siemens	sub-010200 gradient echo fieldmap for fMRI	sub-010200_acq-GEfmap_for_fMRI	OpenNeuro	doi:10.18112/OPENNEURO.DS000221.V2	https://doi.org/10.18112/OPENNEURO.DS000221.V2
sub-010299	Physiological data	3T Verio	Siemens	sub-010299 gradient echo fieldmap for fMRI	sub-010299_acq-GEfmap_for_fMRI	OpenNeuro	doi:10.18112/OPENNEURO.DS000221.V2	https://doi.org/10.18112/OPENNEURO.DS000221.V2
sub-010304	Physiological data	3T Verio	Siemens	sub-010304 gradient echo fieldmap for fMRI	sub-010304_acq-GEfmap_for_fMRI	OpenNeuro	doi:10.18112/OPENNEURO.DS000221.V2	https://doi.org/10.18112/OPENNEURO.DS000221.V2
sub-010317	Physiological data	3T Verio	Siemens	sub-010317 gradient echo fieldmap for fMRI	sub-010317_acq-GEfmap_for_fMRI	OpenNeuro	doi:10.18112/OPENNEURO.DS000221.V2	https://doi.org/10.18112/OPENNEURO.DS000221.V2
sub-010238	Physiological data	3T Verio	Siemens	sub-010238 gradient echo fieldmap for fMRI	sub-010238_acq-GEfmap_for_fMRI	OpenNeuro	doi:10.18112/OPENNEURO.DS000221.V2	https://doi.org/10.18112/OPENNEURO.DS000221.V2
sub-010207	Physiological data	3T Verio	Siemens	sub-010207 gradient echo fieldmap for fMRI	sub-010207_acq-GEfmap_for_fMRI	OpenNeuro	doi:10.18112/OPENNEURO.DS000221.V2	https://doi.org/10.18112/OPENNEURO.DS000221.V2
sub-010083	Physiological data	3T Verio	Siemens	sub-010083 gradient echo fieldmap for fMRI	sub-010083_acq-GEfmap_for_fMRI	OpenNeuro	doi:10.18112/OPENNEURO.DS000221.V2	https://doi.org/10.18112/OPENNEURO.DS000221.V2
sub-010260	Physiological data	3T Verio	Siemens	sub-010260 gradient echo fieldmap for fMRI	sub-010260_acq-GEfmap_for_fMRI	OpenNeuro	doi:10.18112/OPENNEURO.DS000221.V2	https://doi.org/10.18112/OPENNEURO.DS000221.V2
sub-010166	Physiological data	3T Verio	Siemens	sub-010166 gradient echo fieldmap for fMRI	sub-010166_acq-GEfmap_for_fMRI	OpenNeuro	doi:10.18112/OPENNEURO.DS000221.V2	https://doi.org/10.18112/OPENNEURO.DS000221.V2
sub-010075	Physiological data	3T Verio	Siemens	sub-010075 gradient echo fieldmap for fMRI	sub-010075_acq-GEfmap_for_fMRI	OpenNeuro	doi:10.18112/OPENNEURO.DS000221.V2	https://doi.org/10.18112/OPENNEURO.DS000221.V2
sub-010067	Physiological data	3T Verio	Siemens	sub-010067 gradient echo fieldmap for fMRI	sub-010067_acq-GEfmap_for_fMRI	OpenNeuro	doi:10.18112/OPENNEURO.DS000221.V2	https://doi.org/10.18112/OPENNEURO.DS000221.V2
sub-010126	Physiological data	3T Verio	Siemens	sub-010126 gradient echo fieldmap for fMRI	sub-010126_acq-GEfmap_for_fMRI	OpenNeuro	doi:10.18112/OPENNEURO.DS000221.V2	https://doi.org/10.18112/OPENNEURO.DS000221.V2
sub-010164	Physiological data	3T Verio	Siemens	sub-010164 gradient echo fieldmap for fMRI	sub-010164_acq-GEfmap_for_fMRI	OpenNeuro	doi:10.18112/OPENNEURO.DS000221.V2	https://doi.org/10.18112/OPENNEURO.DS000221.V2
sub-010157	Physiological data	3T Verio	Siemens	sub-010157 gradient echo fieldmap for fMRI	sub-010157_acq-GEfmap_for_fMRI	OpenNeuro	doi:10.18112/OPENNEURO.DS000221.V2	https://doi.org/10.18112/OPENNEURO.DS000221.V2
sub-010292	Physiological data	3T Verio	Siemens	sub-010292 gradient echo fieldmap for fMRI	sub-010292_acq-GEfmap_for_fMRI	OpenNeuro	doi:10.18112/OPENNEURO.DS000221.V2	https://doi.org/10.18112/OPENNEURO.DS000221.V2
sub-010319	Physiological data	3T Verio	Siemens	sub-010319 gradient echo fieldmap for fMRI	sub-010319_acq-GEfmap_for_fMRI	OpenNeuro	doi:10.18112/OPENNEURO.DS000221.V2	https://doi.org/10.18112/OPENNEURO.DS000221.V2
sub-010305	Physiological data	3T Verio	Siemens	sub-010305 gradient echo fieldmap for fMRI	sub-010305_acq-GEfmap_for_fMRI	OpenNeuro	doi:10.18112/OPENNEURO.DS000221.V2	https://doi.org/10.18112/OPENNEURO.DS000221.V2
sub-010310	Physiological data	3T Verio	Siemens	sub-010310 gradient echo fieldmap for fMRI	sub-010310_acq-GEfmap_for_fMRI	OpenNeuro	doi:10.18112/OPENNEURO.DS000221.V2	https://doi.org/10.18112/OPENNEURO.DS000221.V2
sub-010312	Physiological data	3T Verio	Siemens	sub-010312 gradient echo fieldmap for fMRI	sub-010312_acq-GEfmap_for_fMRI	OpenNeuro	doi:10.18112/OPENNEURO.DS000221.V2	https://doi.org/10.18112/OPENNEURO.DS000221.V2
sub-010231	Physiological data	3T Verio	Siemens	sub-010231 gradient echo fieldmap for fMRI	sub-010231_acq-GEfmap_for_fMRI	OpenNeuro	doi:10.18112/OPENNEURO.DS000221.V2	https://doi.org/10.18112/OPENNEURO.DS000221.V2
sub-010038	Physiological data	3T Verio	Siemens	sub-010038 gradient echo fieldmap for fMRI	sub-010038_acq-GEfmap_for_fMRI	OpenNeuro	doi:10.18112/OPENNEURO.DS000221.V2	https://doi.org/10.18112/OPENNEURO.DS000221.V2
sub-010303	Physiological data	3T Verio	Siemens	sub-010303 gradient echo fieldmap for fMRI	sub-010303_acq-GEfmap_for_fMRI	OpenNeuro	doi:10.18112/OPENNEURO.DS000221.V2	https://doi.org/10.18112/OPENNEURO.DS000221.V2
sub-010311	Physiological data	3T Verio	Siemens	sub-010311 gradient echo fieldmap for fMRI	sub-010311_acq-GEfmap_for_fMRI	OpenNeuro	doi:10.18112/OPENNEURO.DS000221.V2	https://doi.org/10.18112/OPENNEURO.DS000221.V2
sub-010315	Physiological data	3T Verio	Siemens	sub-010315 gradient echo fieldmap for fMRI	sub-010315_acq-GEfmap_for_fMRI	OpenNeuro	doi:10.18112/OPENNEURO.DS000221.V2	https://doi.org/10.18112/OPENNEURO.DS000221.V2
sub-010233	Physiological data	3T Verio	Siemens	sub-010233 gradient echo fieldmap for fMRI	sub-010233_acq-GEfmap_for_fMRI	OpenNeuro	doi:10.18112/OPENNEURO.DS000221.V2	https://doi.org/10.18112/OPENNEURO.DS000221.V2
sub-010066	Physiological data	3T Verio	Siemens	sub-010066 gradient echo fieldmap for fMRI	sub-010066_acq-GEfmap_for_fMRI	OpenNeuro	doi:10.18112/OPENNEURO.DS000221.V2	https://doi.org/10.18112/OPENNEURO.DS000221.V2
sub-010256	Physiological data	3T Verio	Siemens	sub-010256 gradient echo fieldmap for fMRI	sub-010256_acq-GEfmap_for_fMRI	OpenNeuro	doi:10.18112/OPENNEURO.DS000221.V2	https://doi.org/10.18112/OPENNEURO.DS000221.V2
sub-010138	Physiological data	3T Verio	Siemens	sub-010138 gradient echo fieldmap for fMRI	sub-010138_acq-GEfmap_for_fMRI	OpenNeuro	doi:10.18112/OPENNEURO.DS000221.V2	https://doi.org/10.18112/OPENNEURO.DS000221.V2
sub-010297	Physiological data	3T Verio	Siemens	sub-010297 gradient echo fieldmap for fMRI	sub-010297_acq-GEfmap_for_fMRI	OpenNeuro	doi:10.18112/OPENNEURO.DS000221.V2	https://doi.org/10.18112/OPENNEURO.DS000221.V2
sub-010253	Physiological data	3T Verio	Siemens	sub-010253 gradient echo fieldmap for fMRI	sub-010253_acq-GEfmap_for_fMRI	OpenNeuro	doi:10.18112/OPENNEURO.DS000221.V2	https://doi.org/10.18112/OPENNEURO.DS000221.V2
sub-010136	Physiological data	3T Verio	Siemens	sub-010136 gradient echo fieldmap for fMRI	sub-010136_acq-GEfmap_for_fMRI	OpenNeuro	doi:10.18112/OPENNEURO.DS000221.V2	https://doi.org/10.18112/OPENNEURO.DS000221.V2
sub-010210	Physiological data	3T Verio	Siemens	sub-010210 gradient echo fieldmap for fMRI	sub-010210_acq-GEfmap_for_fMRI	OpenNeuro	doi:10.18112/OPENNEURO.DS000221.V2	https://doi.org/10.18112/OPENNEURO.DS000221.V2
sub-010218	Physiological data	3T Verio	Siemens	sub-010218 gradient echo fieldmap for fMRI	sub-010218_acq-GEfmap_for_fMRI	OpenNeuro	doi:10.18112/OPENNEURO.DS000221.V2	https://doi.org/10.18112/OPENNEURO.DS000221.V2
sub-010306	Physiological data	3T Verio	Siemens	sub-010306 gradient echo fieldmap for fMRI	sub-010306_acq-GEfmap_for_fMRI	OpenNeuro	doi:10.18112/OPENNEURO.DS000221.V2	https://doi.org/10.18112/OPENNEURO.DS000221.V2
sub-010224	Physiological data	3T Verio	Siemens	sub-010224 gradient echo fieldmap for fMRI	sub-010224_acq-GEfmap_for_fMRI	OpenNeuro	doi:10.18112/OPENNEURO.DS000221.V2	https://doi.org/10.18112/OPENNEURO.DS000221.V2
sub-010068	Physiological data	3T Verio	Siemens	sub-010068 gradient echo fieldmap for fMRI	sub-010068_acq-GEfmap_for_fMRI	OpenNeuro	doi:10.18112/OPENNEURO.DS000221.V2	https://doi.org/10.18112/OPENNEURO.DS000221.V2
sub-010061	Physiological data	3T Verio	Siemens	sub-010061 gradient echo fieldmap for fMRI	sub-010061_acq-GEfmap_for_fMRI	OpenNeuro	doi:10.18112/OPENNEURO.DS000221.V2	https://doi.org/10.18112/OPENNEURO.DS000221.V2
sub-010176	Physiological data	3T Verio	Siemens	sub-010176 gradient echo fieldmap for fMRI	sub-010176_acq-GEfmap_for_fMRI	OpenNeuro	doi:10.18112/OPENNEURO.DS000221.V2	https://doi.org/10.18112/OPENNEURO.DS000221.V2
sub-010302	Physiological data	3T Verio	Siemens	sub-010302 gradient echo fieldmap for fMRI	sub-010302_acq-GEfmap_for_fMRI	OpenNeuro	doi:10.18112/OPENNEURO.DS000221.V2	https://doi.org/10.18112/OPENNEURO.DS000221.V2
sub-010036	Physiological data	3T Verio	Siemens	sub-010036 gradient echo fieldmap for fMRI	sub-010036_acq-GEfmap_for_fMRI	OpenNeuro	doi:10.18112/OPENNEURO.DS000221.V2	https://doi.org/10.18112/OPENNEURO.DS000221.V2
sub-010191	Physiological data	3T Verio	Siemens	sub-010191 gradient echo fieldmap for fMRI	sub-010191_acq-GEfmap_for_fMRI	OpenNeuro	doi:10.18112/OPENNEURO.DS000221.V2	https://doi.org/10.18112/OPENNEURO.DS000221.V2
sub-010192	Physiological data	3T Verio	Siemens	sub-010192 gradient echo fieldmap for fMRI	sub-010192_acq-GEfmap_for_fMRI	OpenNeuro	doi:10.18112/OPENNEURO.DS000221.V2	https://doi.org/10.18112/OPENNEURO.DS000221.V2
sub-010193	Physiological data	3T Verio	Siemens	sub-010193 gradient echo fieldmap for fMRI	sub-010193_acq-GEfmap_for_fMRI	OpenNeuro	doi:10.18112/OPENNEURO.DS000221.V2	https://doi.org/10.18112/OPENNEURO.DS000221.V2
sub-010194	Physiological data	3T Verio	Siemens	sub-010194 gradient echo fieldmap for fMRI	sub-010194_acq-GEfmap_for_fMRI	OpenNeuro	doi:10.18112/OPENNEURO.DS000221.V2	https://doi.org/10.18112/OPENNEURO.DS000221.V2
sub-010042	Physiological data	3T Verio	Siemens	sub-010042 gradient echo fieldmap for fMRI	sub-010042_acq-GEfmap_for_fMRI	OpenNeuro	doi:10.18112/OPENNEURO.DS000221.V2	https://doi.org/10.18112/OPENNEURO.DS000221.V2
sub-010074	Physiological data	3T Verio	Siemens	sub-010074 gradient echo fieldmap for fMRI	sub-010074_acq-GEfmap_for_fMRI	OpenNeuro	doi:10.18112/OPENNEURO.DS000221.V2	https://doi.org/10.18112/OPENNEURO.DS000221.V2
sub-010229	Physiological data	3T Verio	Siemens	sub-010229 gradient echo fieldmap for fMRI	sub-010229_acq-GEfmap_for_fMRI	OpenNeuro	doi:10.18112/OPENNEURO.DS000221.V2	https://doi.org/10.18112/OPENNEURO.DS000221.V2
sub-010236	Physiological data	3T Verio	Siemens	sub-010236 gradient echo fieldmap for fMRI	sub-010236_acq-GEfmap_for_fMRI	OpenNeuro	doi:10.18112/OPENNEURO.DS000221.V2	https://doi.org/10.18112/OPENNEURO.DS000221.V2
sub-010094	Physiological data	3T Verio	Siemens	sub-010094 gradient echo fieldmap for fMRI	sub-010094_acq-GEfmap_for_fMRI	OpenNeuro	doi:10.18112/OPENNEURO.DS000221.V2	https://doi.org/10.18112/OPENNEURO.DS000221.V2
sub-010142	Physiological data	3T Verio	Siemens	sub-010142 gradient echo fieldmap for fMRI	sub-010142_acq-GEfmap_for_fMRI	OpenNeuro	doi:10.18112/OPENNEURO.DS000221.V2	https://doi.org/10.18112/OPENNEURO.DS000221.V2
sub-010274	Physiological data	3T Verio	Siemens	sub-010274 gradient echo fieldmap for fMRI	sub-010274_acq-GEfmap_for_fMRI	OpenNeuro	doi:10.18112/OPENNEURO.DS000221.V2	https://doi.org/10.18112/OPENNEURO.DS000221.V2
sub-010255	Physiological data	3T Verio	Siemens	sub-010255 gradient echo fieldmap for fMRI	sub-010255_acq-GEfmap_for_fMRI	OpenNeuro	doi:10.18112/OPENNEURO.DS000221.V2	https://doi.org/10.18112/OPENNEURO.DS000221.V2
sub-010279	Physiological data	3T Verio	Siemens	sub-010279 gradient echo fieldmap for fMRI	sub-010279_acq-GEfmap_for_fMRI	OpenNeuro	doi:10.18112/OPENNEURO.DS000221.V2	https://doi.org/10.18112/OPENNEURO.DS000221.V2
sub-010239	Physiological data	3T Verio	Siemens	sub-010239 gradient echo fieldmap for fMRI	sub-010239_acq-GEfmap_for_fMRI	OpenNeuro	doi:10.18112/OPENNEURO.DS000221.V2	https://doi.org/10.18112/OPENNEURO.DS000221.V2
sub-010290	Physiological data	3T Verio	Siemens	sub-010290 gradient echo fieldmap for fMRI	sub-010290_acq-GEfmap_for_fMRI	OpenNeuro	doi:10.18112/OPENNEURO.DS000221.V2	https://doi.org/10.18112/OPENNEURO.DS000221.V2
sub-010089	Physiological data	3T Verio	Siemens	sub-010089 gradient echo fieldmap for fMRI	sub-010089_acq-GEfmap_for_fMRI	OpenNeuro	doi:10.18112/OPENNEURO.DS000221.V2	https://doi.org/10.18112/OPENNEURO.DS000221.V2
sub-010246	Physiological data	3T Verio	Siemens	sub-010246 gradient echo fieldmap for fMRI	sub-010246_acq-GEfmap_for_fMRI	OpenNeuro	doi:10.18112/OPENNEURO.DS000221.V2	https://doi.org/10.18112/OPENNEURO.DS000221.V2
sub-010148	Physiological data	3T Verio	Siemens	sub-010148 gradient echo fieldmap for fMRI	sub-010148_acq-GEfmap_for_fMRI	OpenNeuro	doi:10.18112/OPENNEURO.DS000221.V2	https://doi.org/10.18112/OPENNEURO.DS000221.V2
sub-010276	Physiological data	3T Verio	Siemens	sub-010276 gradient echo fieldmap for fMRI	sub-010276_acq-GEfmap_for_fMRI	OpenNeuro	doi:10.18112/OPENNEURO.DS000221.V2	https://doi.org/10.18112/OPENNEURO.DS000221.V2
sub-010051	Physiological data	3T Verio	Siemens	sub-010051 gradient echo fieldmap for fMRI	sub-010051_acq-GEfmap_for_fMRI	OpenNeuro	doi:10.18112/OPENNEURO.DS000221.V2	https://doi.org/10.18112/OPENNEURO.DS000221.V2
sub-010250	Physiological data	3T Verio	Siemens	sub-010250 gradient echo fieldmap for fMRI	sub-010250_acq-GEfmap_for_fMRI	OpenNeuro	doi:10.18112/OPENNEURO.DS000221.V2	https://doi.org/10.18112/OPENNEURO.DS000221.V2
sub-010146	Physiological data	3T Verio	Siemens	sub-010146 gradient echo fieldmap for fMRI	sub-010146_acq-GEfmap_for_fMRI	OpenNeuro	doi:10.18112/OPENNEURO.DS000221.V2	https://doi.org/10.18112/OPENNEURO.DS000221.V2
sub-010088	Physiological data	3T Verio	Siemens	sub-010088 gradient echo fieldmap for fMRI	sub-010088_acq-GEfmap_for_fMRI	OpenNeuro	doi:10.18112/OPENNEURO.DS000221.V2	https://doi.org/10.18112/OPENNEURO.DS000221.V2
sub-010272	Physiological data	3T Verio	Siemens	sub-010272 gradient echo fieldmap for fMRI	sub-010272_acq-GEfmap_for_fMRI	OpenNeuro	doi:10.18112/OPENNEURO.DS000221.V2	https://doi.org/10.18112/OPENNEURO.DS000221.V2
sub-010086	Physiological data	3T Verio	Siemens	sub-010086 gradient echo fieldmap for fMRI	sub-010086_acq-GEfmap_for_fMRI	OpenNeuro	doi:10.18112/OPENNEURO.DS000221.V2	https://doi.org/10.18112/OPENNEURO.DS000221.V2
sub-010254	Physiological data	3T Verio	Siemens	sub-010254 gradient echo fieldmap for fMRI	sub-010254_acq-GEfmap_for_fMRI	OpenNeuro	doi:10.18112/OPENNEURO.DS000221.V2	https://doi.org/10.18112/OPENNEURO.DS000221.V2
sub-010285	Physiological data	3T Verio	Siemens	sub-010285 gradient echo fieldmap for fMRI	sub-010285_acq-GEfmap_for_fMRI	OpenNeuro	doi:10.18112/OPENNEURO.DS000221.V2	https://doi.org/10.18112/OPENNEURO.DS000221.V2
sub-010286	Physiological data	3T Verio	Siemens	sub-010286 gradient echo fieldmap for fMRI	sub-010286_acq-GEfmap_for_fMRI	OpenNeuro	doi:10.18112/OPENNEURO.DS000221.V2	https://doi.org/10.18112/OPENNEURO.DS000221.V2
sub-010251	Physiological data	3T Verio	Siemens	sub-010251 gradient echo fieldmap for fMRI	sub-010251_acq-GEfmap_for_fMRI	OpenNeuro	doi:10.18112/OPENNEURO.DS000221.V2	https://doi.org/10.18112/OPENNEURO.DS000221.V2
sub-010244	Physiological data	3T Verio	Siemens	sub-010244 gradient echo fieldmap for fMRI	sub-010244_acq-GEfmap_for_fMRI	OpenNeuro	doi:10.18112/OPENNEURO.DS000221.V2	https://doi.org/10.18112/OPENNEURO.DS000221.V2
sub-010092	Physiological data	3T Verio	Siemens	sub-010092 gradient echo fieldmap for fMRI	sub-010092_acq-GEfmap_for_fMRI	OpenNeuro	doi:10.18112/OPENNEURO.DS000221.V2	https://doi.org/10.18112/OPENNEURO.DS000221.V2
sub-010277	Physiological data	3T Verio	Siemens	sub-010277 gradient echo fieldmap for fMRI	sub-010277_acq-GEfmap_for_fMRI	OpenNeuro	doi:10.18112/OPENNEURO.DS000221.V2	https://doi.org/10.18112/OPENNEURO.DS000221.V2
sub-010284	Physiological data	3T Verio	Siemens	sub-010284 gradient echo fieldmap for fMRI	sub-010284_acq-GEfmap_for_fMRI	OpenNeuro	doi:10.18112/OPENNEURO.DS000221.V2	https://doi.org/10.18112/OPENNEURO.DS000221.V2
sub-010267	Physiological data	3T Verio	Siemens	sub-010267 gradient echo fieldmap for fMRI	sub-010267_acq-GEfmap_for_fMRI	OpenNeuro	doi:10.18112/OPENNEURO.DS000221.V2	https://doi.org/10.18112/OPENNEURO.DS000221.V2
sub-010059	Physiological data	3T Verio	Siemens	sub-010059 gradient echo fieldmap for fMRI	sub-010059_acq-GEfmap_for_fMRI	OpenNeuro	doi:10.18112/OPENNEURO.DS000221.V2	https://doi.org/10.18112/OPENNEURO.DS000221.V2
sub-010056	Physiological data	3T Verio	Siemens	sub-010056 gradient echo fieldmap for fMRI	sub-010056_acq-GEfmap_for_fMRI	OpenNeuro	doi:10.18112/OPENNEURO.DS000221.V2	https://doi.org/10.18112/OPENNEURO.DS000221.V2
sub-010266	Physiological data	3T Verio	Siemens	sub-010266 gradient echo fieldmap for fMRI	sub-010266_acq-GEfmap_for_fMRI	OpenNeuro	doi:10.18112/OPENNEURO.DS000221.V2	https://doi.org/10.18112/OPENNEURO.DS000221.V2
sub-010065	Physiological data	3T Verio	Siemens	sub-010065 gradient echo fieldmap for fMRI	sub-010065_acq-GEfmap_for_fMRI	OpenNeuro	doi:10.18112/OPENNEURO.DS000221.V2	https://doi.org/10.18112/OPENNEURO.DS000221.V2
sub-010227	Physiological data	3T Verio	Siemens	sub-010227 gradient echo fieldmap for fMRI	sub-010227_acq-GEfmap_for_fMRI	OpenNeuro	doi:10.18112/OPENNEURO.DS000221.V2	https://doi.org/10.18112/OPENNEURO.DS000221.V2
sub-010052	Physiological data	3T Verio	Siemens	sub-010052 gradient echo fieldmap for fMRI	sub-010052_acq-GEfmap_for_fMRI	OpenNeuro	doi:10.18112/OPENNEURO.DS000221.V2	https://doi.org/10.18112/OPENNEURO.DS000221.V2
sub-010064	Physiological data	3T Verio	Siemens	sub-010064 gradient echo fieldmap for fMRI	sub-010064_acq-GEfmap_for_fMRI	OpenNeuro	doi:10.18112/OPENNEURO.DS000221.V2	https://doi.org/10.18112/OPENNEURO.DS000221.V2
sub-010084	Physiological data	3T Verio	Siemens	sub-010084 gradient echo fieldmap for fMRI	sub-010084_acq-GEfmap_for_fMRI	OpenNeuro	doi:10.18112/OPENNEURO.DS000221.V2	https://doi.org/10.18112/OPENNEURO.DS000221.V2
sub-010241	Physiological data	3T Verio	Siemens	sub-010241 gradient echo fieldmap for fMRI	sub-010241_acq-GEfmap_for_fMRI	OpenNeuro	doi:10.18112/OPENNEURO.DS000221.V2	https://doi.org/10.18112/OPENNEURO.DS000221.V2
sub-010265	Physiological data	3T Verio	Siemens	sub-010265 gradient echo fieldmap for fMRI	sub-010265_acq-GEfmap_for_fMRI	OpenNeuro	doi:10.18112/OPENNEURO.DS000221.V2	https://doi.org/10.18112/OPENNEURO.DS000221.V2
sub-010271	Physiological data	3T Verio	Siemens	sub-010271 gradient echo fieldmap for fMRI	sub-010271_acq-GEfmap_for_fMRI	OpenNeuro	doi:10.18112/OPENNEURO.DS000221.V2	https://doi.org/10.18112/OPENNEURO.DS000221.V2
sub-010269	Physiological data	3T Verio	Siemens	sub-010269 gradient echo fieldmap for fMRI	sub-010269_acq-GEfmap_for_fMRI	OpenNeuro	doi:10.18112/OPENNEURO.DS000221.V2	https://doi.org/10.18112/OPENNEURO.DS000221.V2
sub-010261	Physiological data	3T Verio	Siemens	sub-010261 gradient echo fieldmap for fMRI	sub-010261_acq-GEfmap_for_fMRI	OpenNeuro	doi:10.18112/OPENNEURO.DS000221.V2	https://doi.org/10.18112/OPENNEURO.DS000221.V2
sub-010228	Physiological data	3T Verio	Siemens	sub-010228 gradient echo fieldmap for fMRI	sub-010228_acq-GEfmap_for_fMRI	OpenNeuro	doi:10.18112/OPENNEURO.DS000221.V2	https://doi.org/10.18112/OPENNEURO.DS000221.V2
sub-010230	Physiological data	3T Verio	Siemens	sub-010230 gradient echo fieldmap for fMRI	sub-010230_acq-GEfmap_for_fMRI	OpenNeuro	doi:10.18112/OPENNEURO.DS000221.V2	https://doi.org/10.18112/OPENNEURO.DS000221.V2
sub-010318	Physiological data	3T Verio	Siemens	sub-010318 gradient echo fieldmap for fMRI	sub-010318_acq-GEfmap_for_fMRI	OpenNeuro	doi:10.18112/OPENNEURO.DS000221.V2	https://doi.org/10.18112/OPENNEURO.DS000221.V2
sub-010137	Physiological data	3T Verio	Siemens	sub-010137 gradient echo fieldmap for fMRI	sub-010137_acq-GEfmap_for_fMRI	OpenNeuro	doi:10.18112/OPENNEURO.DS000221.V2	https://doi.org/10.18112/OPENNEURO.DS000221.V2
sub-010062	Physiological data	3T Verio	Siemens	sub-010062 gradient echo fieldmap for fMRI	sub-010062_acq-GEfmap_for_fMRI	OpenNeuro	doi:10.18112/OPENNEURO.DS000221.V2	https://doi.org/10.18112/OPENNEURO.DS000221.V2
sub-010072	Physiological data	3T Verio	Siemens	sub-010072 gradient echo fieldmap for fMRI	sub-010072_acq-GEfmap_for_fMRI	OpenNeuro	doi:10.18112/OPENNEURO.DS000221.V2	https://doi.org/10.18112/OPENNEURO.DS000221.V2
sub-010163	Physiological data	3T Verio	Siemens	sub-010163 gradient echo fieldmap for fMRI	sub-010163_acq-GEfmap_for_fMRI	OpenNeuro	doi:10.18112/OPENNEURO.DS000221.V2	https://doi.org/10.18112/OPENNEURO.DS000221.V2
sub-010201	Physiological data	3T Verio	Siemens	sub-010201 gradient echo fieldmap for fMRI	sub-010201_acq-GEfmap_for_fMRI	OpenNeuro	doi:10.18112/OPENNEURO.DS000221.V2	https://doi.org/10.18112/OPENNEURO.DS000221.V2
sub-010215	Physiological data	3T Verio	Siemens	sub-010215 gradient echo fieldmap for fMRI	sub-010215_acq-GEfmap_for_fMRI	OpenNeuro	doi:10.18112/OPENNEURO.DS000221.V2	https://doi.org/10.18112/OPENNEURO.DS000221.V2
sub-010216	Physiological data	3T Verio	Siemens	sub-010216 gradient echo fieldmap for fMRI	sub-010216_acq-GEfmap_for_fMRI	OpenNeuro	doi:10.18112/OPENNEURO.DS000221.V2	https://doi.org/10.18112/OPENNEURO.DS000221.V2
sub-010309	Physiological data	3T Verio	Siemens	sub-010309 gradient echo fieldmap for fMRI	sub-010309_acq-GEfmap_for_fMRI	OpenNeuro	doi:10.18112/OPENNEURO.DS000221.V2	https://doi.org/10.18112/OPENNEURO.DS000221.V2
sub-010308	Physiological data	3T Verio	Siemens	sub-010308 gradient echo fieldmap for fMRI	sub-010308_acq-GEfmap_for_fMRI	OpenNeuro	doi:10.18112/OPENNEURO.DS000221.V2	https://doi.org/10.18112/OPENNEURO.DS000221.V2
sub-010314	Physiological data	3T Verio	Siemens	sub-010314 gradient echo fieldmap for fMRI	sub-010314_acq-GEfmap_for_fMRI	OpenNeuro	doi:10.18112/OPENNEURO.DS000221.V2	https://doi.org/10.18112/OPENNEURO.DS000221.V2
sub-010232	Physiological data	3T Verio	Siemens	sub-010232 gradient echo fieldmap for fMRI	sub-010232_acq-GEfmap_for_fMRI	OpenNeuro	doi:10.18112/OPENNEURO.DS000221.V2	https://doi.org/10.18112/OPENNEURO.DS000221.V2
sub-010240	Physiological data	3T Verio	Siemens	sub-010240 gradient echo fieldmap for fMRI	sub-010240_acq-GEfmap_for_fMRI	OpenNeuro	doi:10.18112/OPENNEURO.DS000221.V2	https://doi.org/10.18112/OPENNEURO.DS000221.V2
sub-010204	Physiological data	3T Verio	Siemens	sub-010204 gradient echo fieldmap for fMRI	sub-010204_acq-GEfmap_for_fMRI	OpenNeuro	doi:10.18112/OPENNEURO.DS000221.V2	https://doi.org/10.18112/OPENNEURO.DS000221.V2
sub-010005	Physiological data	3T Verio	Siemens	sub-010005 gradient echo fieldmap for fMRI	sub-010005_acq-GEfmap_for_fMRI	OpenNeuro	doi:10.18112/OPENNEURO.DS000221.V2	https://doi.org/10.18112/OPENNEURO.DS000221.V2
sub-010080	Physiological data	3T Verio	Siemens	sub-010080 gradient echo fieldmap for fMRI	sub-010080_acq-GEfmap_for_fMRI	OpenNeuro	doi:10.18112/OPENNEURO.DS000221.V2	https://doi.org/10.18112/OPENNEURO.DS000221.V2
sub-010264	Physiological data	3T Verio	Siemens	sub-010264 gradient echo fieldmap for fMRI	sub-010264_acq-GEfmap_for_fMRI	OpenNeuro	doi:10.18112/OPENNEURO.DS000221.V2	https://doi.org/10.18112/OPENNEURO.DS000221.V2
sub-010091	Physiological data	3T Verio	Siemens	sub-010091 gradient echo fieldmap for fMRI	sub-010091_acq-GEfmap_for_fMRI	OpenNeuro	doi:10.18112/OPENNEURO.DS000221.V2	https://doi.org/10.18112/OPENNEURO.DS000221.V2
sub-010257	Physiological data	3T Verio	Siemens	sub-010257 gradient echo fieldmap for fMRI	sub-010257_acq-GEfmap_for_fMRI	OpenNeuro	doi:10.18112/OPENNEURO.DS000221.V2	https://doi.org/10.18112/OPENNEURO.DS000221.V2
sub-010278	Physiological data	3T Verio	Siemens	sub-010278 gradient echo fieldmap for fMRI	sub-010278_acq-GEfmap_for_fMRI	OpenNeuro	doi:10.18112/OPENNEURO.DS000221.V2	https://doi.org/10.18112/OPENNEURO.DS000221.V2
sub-010050	Physiological data	3T Verio	Siemens	sub-010050 gradient echo fieldmap for fMRI	sub-010050_acq-GEfmap_for_fMRI	OpenNeuro	doi:10.18112/OPENNEURO.DS000221.V2	https://doi.org/10.18112/OPENNEURO.DS000221.V2
sub-010258	Physiological data	3T Verio	Siemens	sub-010258 gradient echo fieldmap for fMRI	sub-010258_acq-GEfmap_for_fMRI	OpenNeuro	doi:10.18112/OPENNEURO.DS000221.V2	https://doi.org/10.18112/OPENNEURO.DS000221.V2
sub-010289	Physiological data	3T Verio	Siemens	sub-010289 gradient echo fieldmap for fMRI	sub-010289_acq-GEfmap_for_fMRI	OpenNeuro	doi:10.18112/OPENNEURO.DS000221.V2	https://doi.org/10.18112/OPENNEURO.DS000221.V2
sub-010268	Physiological data	3T Verio	Siemens	sub-010268 gradient echo fieldmap for fMRI	sub-010268_acq-GEfmap_for_fMRI	OpenNeuro	doi:10.18112/OPENNEURO.DS000221.V2	https://doi.org/10.18112/OPENNEURO.DS000221.V2
sub-010287	Physiological data	3T Verio	Siemens	sub-010287 gradient echo fieldmap for fMRI	sub-010287_acq-GEfmap_for_fMRI	OpenNeuro	doi:10.18112/OPENNEURO.DS000221.V2	https://doi.org/10.18112/OPENNEURO.DS000221.V2
sub-010291	Physiological data	3T Verio	Siemens	sub-010291 gradient echo fieldmap for fMRI	sub-010291_acq-GEfmap_for_fMRI	OpenNeuro	doi:10.18112/OPENNEURO.DS000221.V2	https://doi.org/10.18112/OPENNEURO.DS000221.V2
sub-010245	Physiological data	3T Verio	Siemens	sub-010245 gradient echo fieldmap for fMRI	sub-010245_acq-GEfmap_for_fMRI	OpenNeuro	doi:10.18112/OPENNEURO.DS000221.V2	https://doi.org/10.18112/OPENNEURO.DS000221.V2
sub-010282	Physiological data	3T Verio	Siemens	sub-010282 gradient echo fieldmap for fMRI	sub-010282_acq-GEfmap_for_fMRI	OpenNeuro	doi:10.18112/OPENNEURO.DS000221.V2	https://doi.org/10.18112/OPENNEURO.DS000221.V2
sub-010093	Physiological data	3T Verio	Siemens	sub-010093 gradient echo fieldmap for fMRI	sub-010093_acq-GEfmap_for_fMRI	OpenNeuro	doi:10.18112/OPENNEURO.DS000221.V2	https://doi.org/10.18112/OPENNEURO.DS000221.V2
sub-010085	Physiological data	3T Verio	Siemens	sub-010085 gradient echo fieldmap for fMRI	sub-010085_acq-GEfmap_for_fMRI	OpenNeuro	doi:10.18112/OPENNEURO.DS000221.V2	https://doi.org/10.18112/OPENNEURO.DS000221.V2
sub-010288	Physiological data	3T Verio	Siemens	sub-010288 gradient echo fieldmap for fMRI	sub-010288_acq-GEfmap_for_fMRI	OpenNeuro	doi:10.18112/OPENNEURO.DS000221.V2	https://doi.org/10.18112/OPENNEURO.DS000221.V2
sub-010087	Physiological data	3T Verio	Siemens	sub-010087 gradient echo fieldmap for fMRI	sub-010087_acq-GEfmap_for_fMRI	OpenNeuro	doi:10.18112/OPENNEURO.DS000221.V2	https://doi.org/10.18112/OPENNEURO.DS000221.V2
sub-010243	Physiological data	3T Verio	Siemens	sub-010243 gradient echo fieldmap for fMRI	sub-010243_acq-GEfmap_for_fMRI	OpenNeuro	doi:10.18112/OPENNEURO.DS000221.V2	https://doi.org/10.18112/OPENNEURO.DS000221.V2
sub-010071	Physiological data	3T Verio	Siemens	sub-010071 gradient echo fieldmap for fMRI	sub-010071_acq-GEfmap_for_fMRI	OpenNeuro	doi:10.18112/OPENNEURO.DS000221.V2	https://doi.org/10.18112/OPENNEURO.DS000221.V2
sub-010079	Physiological data	3T Verio	Siemens	sub-010079 gradient echo fieldmap for fMRI	sub-010079_acq-GEfmap_for_fMRI	OpenNeuro	doi:10.18112/OPENNEURO.DS000221.V2	https://doi.org/10.18112/OPENNEURO.DS000221.V2
sub-010069	Physiological data	3T Verio	Siemens	sub-010069 gradient echo fieldmap for fMRI	sub-010069_acq-GEfmap_for_fMRI	OpenNeuro	doi:10.18112/OPENNEURO.DS000221.V2	https://doi.org/10.18112/OPENNEURO.DS000221.V2
sub-010141	Physiological data	3T Verio	Siemens	sub-010141 gradient echo fieldmap for fMRI	sub-010141_acq-GEfmap_for_fMRI	OpenNeuro	doi:10.18112/OPENNEURO.DS000221.V2	https://doi.org/10.18112/OPENNEURO.DS000221.V2
sub-010295	Physiological data	3T Verio	Siemens	sub-010295 gradient echo fieldmap for fMRI	sub-010295_acq-GEfmap_for_fMRI	OpenNeuro	doi:10.18112/OPENNEURO.DS000221.V2	https://doi.org/10.18112/OPENNEURO.DS000221.V2
sub-010165	Physiological data	3T Verio	Siemens	sub-010165 gradient echo fieldmap for fMRI	sub-010165_acq-GEfmap_for_fMRI	OpenNeuro	doi:10.18112/OPENNEURO.DS000221.V2	https://doi.org/10.18112/OPENNEURO.DS000221.V2
sub-010270	Physiological data	3T Verio	Siemens	sub-010270 gradient echo fieldmap for fMRI	sub-010270_acq-GEfmap_for_fMRI	OpenNeuro	doi:10.18112/OPENNEURO.DS000221.V2	https://doi.org/10.18112/OPENNEURO.DS000221.V2
sub-010300	Physiological data	3T Verio	Siemens	sub-010300 gradient echo fieldmap for fMRI	sub-010300_acq-GEfmap_for_fMRI	OpenNeuro	doi:10.18112/OPENNEURO.DS000221.V2	https://doi.org/10.18112/OPENNEURO.DS000221.V2
sub-010053	Physiological data	3T Verio	Siemens	sub-010053 gradient echo fieldmap for fMRI	sub-010053_acq-GEfmap_for_fMRI	OpenNeuro	doi:10.18112/OPENNEURO.DS000221.V2	https://doi.org/10.18112/OPENNEURO.DS000221.V2
sub-010196	Physiological data	3T Verio	Siemens	sub-010196 gradient echo fieldmap for fMRI	sub-010196_acq-GEfmap_for_fMRI	OpenNeuro	doi:10.18112/OPENNEURO.DS000221.V2	https://doi.org/10.18112/OPENNEURO.DS000221.V2
sub-010275	Physiological data	3T Verio	Siemens	sub-010275 gradient echo fieldmap for fMRI	sub-010275_acq-GEfmap_for_fMRI	OpenNeuro	doi:10.18112/OPENNEURO.DS000221.V2	https://doi.org/10.18112/OPENNEURO.DS000221.V2
sub-010298	Physiological data	3T Verio	Siemens	sub-010298 gradient echo fieldmap for fMRI	sub-010298_acq-GEfmap_for_fMRI	OpenNeuro	doi:10.18112/OPENNEURO.DS000221.V2	https://doi.org/10.18112/OPENNEURO.DS000221.V2
sub-010078	Physiological data	3T Verio	Siemens	sub-010078 gradient echo fieldmap for fMRI	sub-010078_acq-GEfmap_for_fMRI	OpenNeuro	doi:10.18112/OPENNEURO.DS000221.V2	https://doi.org/10.18112/OPENNEURO.DS000221.V2
sub-010076	Physiological data	3T Verio	Siemens	sub-010076 gradient echo fieldmap for fMRI	sub-010076_acq-GEfmap_for_fMRI	OpenNeuro	doi:10.18112/OPENNEURO.DS000221.V2	https://doi.org/10.18112/OPENNEURO.DS000221.V2
sub-010203	Physiological data	3T Verio	Siemens	sub-010203 gradient echo fieldmap for fMRI	sub-010203_acq-GEfmap_for_fMRI	OpenNeuro	doi:10.18112/OPENNEURO.DS000221.V2	https://doi.org/10.18112/OPENNEURO.DS000221.V2
sub-010214	Physiological data	3T Verio	Siemens	sub-010214 gradient echo fieldmap for fMRI	sub-010214_acq-GEfmap_for_fMRI	OpenNeuro	doi:10.18112/OPENNEURO.DS000221.V2	https://doi.org/10.18112/OPENNEURO.DS000221.V2
sub-010296	Physiological data	3T Verio	Siemens	sub-010296 gradient echo fieldmap for fMRI	sub-010296_acq-GEfmap_for_fMRI	OpenNeuro	doi:10.18112/OPENNEURO.DS000221.V2	https://doi.org/10.18112/OPENNEURO.DS000221.V2
sub-010226	Physiological data	3T Verio	Siemens	sub-010226 gradient echo fieldmap for fMRI	sub-010226_acq-GEfmap_for_fMRI	OpenNeuro	doi:10.18112/OPENNEURO.DS000221.V2	https://doi.org/10.18112/OPENNEURO.DS000221.V2
sub-010301	Physiological data	3T Verio	Siemens	sub-010301 gradient echo fieldmap for fMRI	sub-010301_acq-GEfmap_for_fMRI	OpenNeuro	doi:10.18112/OPENNEURO.DS000221.V2	https://doi.org/10.18112/OPENNEURO.DS000221.V2
sub-010152	Physiological data	3T Verio	Siemens	sub-010152 gradient echo fieldmap for fMRI	sub-010152_acq-GEfmap_for_fMRI	OpenNeuro	doi:10.18112/OPENNEURO.DS000221.V2	https://doi.org/10.18112/OPENNEURO.DS000221.V2
sub-010249	Physiological data	3T Verio	Siemens	sub-010249 gradient echo fieldmap for fMRI	sub-010249_acq-GEfmap_for_fMRI	OpenNeuro	doi:10.18112/OPENNEURO.DS000221.V2	https://doi.org/10.18112/OPENNEURO.DS000221.V2
sub-010247	Physiological data	3T Verio	Siemens	sub-010247 gradient echo fieldmap for fMRI	sub-010247_acq-GEfmap_for_fMRI	OpenNeuro	doi:10.18112/OPENNEURO.DS000221.V2	https://doi.org/10.18112/OPENNEURO.DS000221.V2
sub-010195	Physiological data	3T Verio	Siemens	sub-010195 gradient echo fieldmap for fMRI	sub-010195_acq-GEfmap_for_fMRI	OpenNeuro	doi:10.18112/OPENNEURO.DS000221.V2	https://doi.org/10.18112/OPENNEURO.DS000221.V2
sub-010225	Physiological data	3T Verio	Siemens	sub-010225 gradient echo fieldmap for fMRI	sub-010225_acq-GEfmap_for_fMRI	OpenNeuro	doi:10.18112/OPENNEURO.DS000221.V2	https://doi.org/10.18112/OPENNEURO.DS000221.V2
sub-010168	Physiological data	3T Verio	Siemens	sub-010168 gradient echo fieldmap for fMRI	sub-010168_acq-GEfmap_for_fMRI	OpenNeuro	doi:10.18112/OPENNEURO.DS000221.V2	https://doi.org/10.18112/OPENNEURO.DS000221.V2
sub-010273	Physiological data	3T Verio	Siemens	sub-010273 gradient echo fieldmap for fMRI	sub-010273_acq-GEfmap_for_fMRI	OpenNeuro	doi:10.18112/OPENNEURO.DS000221.V2	https://doi.org/10.18112/OPENNEURO.DS000221.V2
sub-010307	Physiological data	3T Verio	Siemens	sub-010307 gradient echo fieldmap for fMRI	sub-010307_acq-GEfmap_for_fMRI	OpenNeuro	doi:10.18112/OPENNEURO.DS000221.V2	https://doi.org/10.18112/OPENNEURO.DS000221.V2
sub-010316	Physiological data	3T Verio	Siemens	sub-010316 gradient echo fieldmap for fMRI	sub-010316_acq-GEfmap_for_fMRI	OpenNeuro	doi:10.18112/OPENNEURO.DS000221.V2	https://doi.org/10.18112/OPENNEURO.DS000221.V2
sub-010242	Physiological data	3T Verio	Siemens	sub-010242 gradient echo fieldmap for fMRI	sub-010242_acq-GEfmap_for_fMRI	OpenNeuro	doi:10.18112/OPENNEURO.DS000221.V2	https://doi.org/10.18112/OPENNEURO.DS000221.V2
sub-010280	Physiological data	3T Verio	Siemens	sub-010280 gradient echo fieldmap for fMRI	sub-010280_acq-GEfmap_for_fMRI	OpenNeuro	doi:10.18112/OPENNEURO.DS000221.V2	https://doi.org/10.18112/OPENNEURO.DS000221.V2
sub-010090	Physiological data	3T Verio	Siemens	sub-010090 gradient echo fieldmap for fMRI	sub-010090_acq-GEfmap_for_fMRI	OpenNeuro	doi:10.18112/OPENNEURO.DS000221.V2	https://doi.org/10.18112/OPENNEURO.DS000221.V2
sub-010262	Physiological data	3T Verio	Siemens	sub-010262 gradient echo fieldmap for fMRI	sub-010262_acq-GEfmap_for_fMRI	OpenNeuro	doi:10.18112/OPENNEURO.DS000221.V2	https://doi.org/10.18112/OPENNEURO.DS000221.V2
sub-010060	Physiological data	3T Verio	Siemens	sub-010060 gradient echo fieldmap for fMRI	sub-010060_acq-GEfmap_for_fMRI	OpenNeuro	doi:10.18112/OPENNEURO.DS000221.V2	https://doi.org/10.18112/OPENNEURO.DS000221.V2
sub-010283	Physiological data	3T Verio	Siemens	sub-010283 gradient echo fieldmap for fMRI	sub-010283_acq-GEfmap_for_fMRI	OpenNeuro	doi:10.18112/OPENNEURO.DS000221.V2	https://doi.org/10.18112/OPENNEURO.DS000221.V2
sub-010063	Physiological data	3T Verio	Siemens	sub-010063 gradient echo fieldmap for fMRI	sub-010063_acq-GEfmap_for_fMRI	OpenNeuro	doi:10.18112/OPENNEURO.DS000221.V2	https://doi.org/10.18112/OPENNEURO.DS000221.V2
sub-010294	Physiological data	3T Verio	Siemens	sub-010294 gradient echo fieldmap for fMRI	sub-010294_acq-GEfmap_for_fMRI	OpenNeuro	doi:10.18112/OPENNEURO.DS000221.V2	https://doi.org/10.18112/OPENNEURO.DS000221.V2
sub-010213	Physiological data	3T Verio	Siemens	sub-010213 gradient echo fieldmap for fMRI	sub-010213_acq-GEfmap_for_fMRI	OpenNeuro	doi:10.18112/OPENNEURO.DS000221.V2	https://doi.org/10.18112/OPENNEURO.DS000221.V2
sub-010169	Physiological data	3T Verio	Siemens	sub-010169 gradient echo fieldmap for fMRI	sub-010169_acq-GEfmap_for_fMRI	OpenNeuro	doi:10.18112/OPENNEURO.DS000221.V2	https://doi.org/10.18112/OPENNEURO.DS000221.V2
sub-010110	Physiological data	3T Verio	Siemens	sub-010110 gradient echo fieldmap for fMRI	sub-010110_acq-GEfmap_for_fMRI	OpenNeuro	doi:10.18112/OPENNEURO.DS000221.V2	https://doi.org/10.18112/OPENNEURO.DS000221.V2
sub-010235	Physiological data	3T Verio	Siemens	sub-010235 gradient echo fieldmap for fMRI	sub-010235_acq-GEfmap_for_fMRI	OpenNeuro	doi:10.18112/OPENNEURO.DS000221.V2	https://doi.org/10.18112/OPENNEURO.DS000221.V2
sub-010237	Physiological data	3T Verio	Siemens	sub-010237 gradient echo fieldmap for fMRI	sub-010237_acq-GEfmap_for_fMRI	OpenNeuro	doi:10.18112/OPENNEURO.DS000221.V2	https://doi.org/10.18112/OPENNEURO.DS000221.V2
sub-010281	Physiological data	3T Verio	Siemens	sub-010281 gradient echo fieldmap for fMRI	sub-010281_acq-GEfmap_for_fMRI	OpenNeuro	doi:10.18112/OPENNEURO.DS000221.V2	https://doi.org/10.18112/OPENNEURO.DS000221.V2
sub-010293	Physiological data	3T Verio	Siemens	sub-010293 gradient echo fieldmap for fMRI	sub-010293_acq-GEfmap_for_fMRI	OpenNeuro	doi:10.18112/OPENNEURO.DS000221.V2	https://doi.org/10.18112/OPENNEURO.DS000221.V2
sub-010320	Physiological data	3T Verio	Siemens	sub-010320 gradient echo fieldmap for fMRI	sub-010320_acq-GEfmap_for_fMRI	OpenNeuro	doi:10.18112/OPENNEURO.DS000221.V2	https://doi.org/10.18112/OPENNEURO.DS000221.V2
sub-010017	Physiological data	3T Verio	Siemens	sub-010017 spin echo for fMRI	sub-010017_Spin_echo_EPI_for_fMRI	OpenNeuro	doi:10.18112/OPENNEURO.DS000221.V2	https://doi.org/10.18112/OPENNEURO.DS000221.V2
sub-010015	Physiological data	3T Verio	Siemens	sub-010015 spin echo for fMRI	sub-010015_Spin_echo_EPI_for_fMRI	OpenNeuro	doi:10.18112/OPENNEURO.DS000221.V2	https://doi.org/10.18112/OPENNEURO.DS000221.V2
sub-010022	Physiological data	3T Verio	Siemens	sub-010022 spin echo for fMRI	sub-010022_Spin_echo_EPI_for_fMRI	OpenNeuro	doi:10.18112/OPENNEURO.DS000221.V2	https://doi.org/10.18112/OPENNEURO.DS000221.V2
sub-010033	Physiological data	3T Verio	Siemens	sub-010033 spin echo for fMRI	sub-010033_Spin_echo_EPI_for_fMRI	OpenNeuro	doi:10.18112/OPENNEURO.DS000221.V2	https://doi.org/10.18112/OPENNEURO.DS000221.V2
sub-010197	Physiological data	3T Verio	Siemens	sub-010197 spin echo for fMRI	sub-010197_Spin_echo_EPI_for_fMRI	OpenNeuro	doi:10.18112/OPENNEURO.DS000221.V2	https://doi.org/10.18112/OPENNEURO.DS000221.V2
sub-010027	Physiological data	3T Verio	Siemens	sub-010027 spin echo for fMRI	sub-010027_Spin_echo_EPI_for_fMRI	OpenNeuro	doi:10.18112/OPENNEURO.DS000221.V2	https://doi.org/10.18112/OPENNEURO.DS000221.V2
sub-010032	Physiological data	3T Verio	Siemens	sub-010032 spin echo for fMRI	sub-010032_Spin_echo_EPI_for_fMRI	OpenNeuro	doi:10.18112/OPENNEURO.DS000221.V2	https://doi.org/10.18112/OPENNEURO.DS000221.V2
sub-010321	Physiological data	3T Verio	Siemens	sub-010321 spin echo for fMRI	sub-010321_Spin_echo_EPI_for_fMRI	OpenNeuro	doi:10.18112/OPENNEURO.DS000221.V2	https://doi.org/10.18112/OPENNEURO.DS000221.V2
sub-010020	Physiological data	3T Verio	Siemens	sub-010020 spin echo for fMRI	sub-010020_Spin_echo_EPI_for_fMRI	OpenNeuro	doi:10.18112/OPENNEURO.DS000221.V2	https://doi.org/10.18112/OPENNEURO.DS000221.V2
sub-010019	Physiological data	3T Verio	Siemens	sub-010019 spin echo for fMRI	sub-010019_Spin_echo_EPI_for_fMRI	OpenNeuro	doi:10.18112/OPENNEURO.DS000221.V2	https://doi.org/10.18112/OPENNEURO.DS000221.V2
sub-010134	Physiological data	3T Verio	Siemens	sub-010134 spin echo for fMRI	sub-010134_Spin_echo_EPI_for_fMRI	OpenNeuro	doi:10.18112/OPENNEURO.DS000221.V2	https://doi.org/10.18112/OPENNEURO.DS000221.V2
sub-010150	Physiological data	3T Verio	Siemens	sub-010150 spin echo for fMRI	sub-010150_Spin_echo_EPI_for_fMRI	OpenNeuro	doi:10.18112/OPENNEURO.DS000221.V2	https://doi.org/10.18112/OPENNEURO.DS000221.V2
sub-010183	Physiological data	3T Verio	Siemens	sub-010183 spin echo for fMRI	sub-010183_Spin_echo_EPI_for_fMRI	OpenNeuro	doi:10.18112/OPENNEURO.DS000221.V2	https://doi.org/10.18112/OPENNEURO.DS000221.V2
sub-010021	Physiological data	3T Verio	Siemens	sub-010021 spin echo for fMRI	sub-010021_Spin_echo_EPI_for_fMRI	OpenNeuro	doi:10.18112/OPENNEURO.DS000221.V2	https://doi.org/10.18112/OPENNEURO.DS000221.V2
sub-010031	Physiological data	3T Verio	Siemens	sub-010031 spin echo for fMRI	sub-010031_Spin_echo_EPI_for_fMRI	OpenNeuro	doi:10.18112/OPENNEURO.DS000221.V2	https://doi.org/10.18112/OPENNEURO.DS000221.V2
sub-010202	Physiological data	3T Verio	Siemens	sub-010202 spin echo for fMRI	sub-010202_Spin_echo_EPI_for_fMRI	OpenNeuro	doi:10.18112/OPENNEURO.DS000221.V2	https://doi.org/10.18112/OPENNEURO.DS000221.V2
sub-010028	Physiological data	3T Verio	Siemens	sub-010028 spin echo for fMRI	sub-010028_Spin_echo_EPI_for_fMRI	OpenNeuro	doi:10.18112/OPENNEURO.DS000221.V2	https://doi.org/10.18112/OPENNEURO.DS000221.V2
sub-010035	Physiological data	3T Verio	Siemens	sub-010035 spin echo for fMRI	sub-010035_Spin_echo_EPI_for_fMRI	OpenNeuro	doi:10.18112/OPENNEURO.DS000221.V2	https://doi.org/10.18112/OPENNEURO.DS000221.V2
sub-010034	Physiological data	3T Verio	Siemens	sub-010034 spin echo for fMRI	sub-010034_Spin_echo_EPI_for_fMRI	OpenNeuro	doi:10.18112/OPENNEURO.DS000221.V2	https://doi.org/10.18112/OPENNEURO.DS000221.V2
sub-010010	Physiological data	3T Verio	Siemens	sub-010010 spin echo for fMRI	sub-010010_Spin_echo_EPI_for_fMRI	OpenNeuro	doi:10.18112/OPENNEURO.DS000221.V2	https://doi.org/10.18112/OPENNEURO.DS000221.V2
sub-010016	Physiological data	3T Verio	Siemens	sub-010016 spin echo for fMRI	sub-010016_Spin_echo_EPI_for_fMRI	OpenNeuro	doi:10.18112/OPENNEURO.DS000221.V2	https://doi.org/10.18112/OPENNEURO.DS000221.V2
sub-010100	Physiological data	3T Verio	Siemens	sub-010100 spin echo for fMRI	sub-010100_Spin_echo_EPI_for_fMRI	OpenNeuro	doi:10.18112/OPENNEURO.DS000221.V2	https://doi.org/10.18112/OPENNEURO.DS000221.V2
sub-010170	Physiological data	3T Verio	Siemens	sub-010170 spin echo for fMRI	sub-010170_Spin_echo_EPI_for_fMRI	OpenNeuro	doi:10.18112/OPENNEURO.DS000221.V2	https://doi.org/10.18112/OPENNEURO.DS000221.V2
sub-010029	Physiological data	3T Verio	Siemens	sub-010029 spin echo for fMRI	sub-010029_Spin_echo_EPI_for_fMRI	OpenNeuro	doi:10.18112/OPENNEURO.DS000221.V2	https://doi.org/10.18112/OPENNEURO.DS000221.V2
sub-010026	Physiological data	3T Verio	Siemens	sub-010026 spin echo for fMRI	sub-010026_Spin_echo_EPI_for_fMRI	OpenNeuro	doi:10.18112/OPENNEURO.DS000221.V2	https://doi.org/10.18112/OPENNEURO.DS000221.V2
sub-010012	Physiological data	3T Verio	Siemens	sub-010012 spin echo for fMRI	sub-010012_Spin_echo_EPI_for_fMRI	OpenNeuro	doi:10.18112/OPENNEURO.DS000221.V2	https://doi.org/10.18112/OPENNEURO.DS000221.V2
sub-010043	Physiological data	3T Verio	Siemens	sub-010043 spin echo for fMRI	sub-010043_Spin_echo_EPI_for_fMRI	OpenNeuro	doi:10.18112/OPENNEURO.DS000221.V2	https://doi.org/10.18112/OPENNEURO.DS000221.V2
sub-010104	Physiological data	3T Verio	Siemens	sub-010104 spin echo for fMRI	sub-010104_Spin_echo_EPI_for_fMRI	OpenNeuro	doi:10.18112/OPENNEURO.DS000221.V2	https://doi.org/10.18112/OPENNEURO.DS000221.V2
sub-010199	Physiological data	3T Verio	Siemens	sub-010199 spin echo for fMRI	sub-010199_Spin_echo_EPI_for_fMRI	OpenNeuro	doi:10.18112/OPENNEURO.DS000221.V2	https://doi.org/10.18112/OPENNEURO.DS000221.V2
sub-010006	Physiological data	3T Verio	Siemens	sub-010006 spin echo for fMRI	sub-010006_Spin_echo_EPI_for_fMRI	OpenNeuro	doi:10.18112/OPENNEURO.DS000221.V2	https://doi.org/10.18112/OPENNEURO.DS000221.V2
sub-010002	Physiological data	3T Verio	Siemens	sub-010002 spin echo for fMRI	sub-010002_Spin_echo_EPI_for_fMRI	OpenNeuro	doi:10.18112/OPENNEURO.DS000221.V2	https://doi.org/10.18112/OPENNEURO.DS000221.V2
sub-010004	Physiological data	3T Verio	Siemens	sub-010004 spin echo for fMRI	sub-010004_Spin_echo_EPI_for_fMRI	OpenNeuro	doi:10.18112/OPENNEURO.DS000221.V2	https://doi.org/10.18112/OPENNEURO.DS000221.V2
sub-010044	Physiological data	3T Verio	Siemens	sub-010044 spin echo for fMRI	sub-010044_Spin_echo_EPI_for_fMRI	OpenNeuro	doi:10.18112/OPENNEURO.DS000221.V2	https://doi.org/10.18112/OPENNEURO.DS000221.V2
sub-010046	Physiological data	3T Verio	Siemens	sub-010046 spin echo for fMRI	sub-010046_Spin_echo_EPI_for_fMRI	OpenNeuro	doi:10.18112/OPENNEURO.DS000221.V2	https://doi.org/10.18112/OPENNEURO.DS000221.V2
sub-010222	Physiological data	3T Verio	Siemens	sub-010222 spin echo for fMRI	sub-010222_Spin_echo_EPI_for_fMRI	OpenNeuro	doi:10.18112/OPENNEURO.DS000221.V2	https://doi.org/10.18112/OPENNEURO.DS000221.V2
sub-010037	Physiological data	3T Verio	Siemens	sub-010037 spin echo for fMRI	sub-010037_Spin_echo_EPI_for_fMRI	OpenNeuro	doi:10.18112/OPENNEURO.DS000221.V2	https://doi.org/10.18112/OPENNEURO.DS000221.V2
sub-010007	Physiological data	3T Verio	Siemens	sub-010007 spin echo for fMRI	sub-010007_Spin_echo_EPI_for_fMRI	OpenNeuro	doi:10.18112/OPENNEURO.DS000221.V2	https://doi.org/10.18112/OPENNEURO.DS000221.V2
sub-010045	Physiological data	3T Verio	Siemens	sub-010045 spin echo for fMRI	sub-010045_Spin_echo_EPI_for_fMRI	OpenNeuro	doi:10.18112/OPENNEURO.DS000221.V2	https://doi.org/10.18112/OPENNEURO.DS000221.V2
sub-010048	Physiological data	3T Verio	Siemens	sub-010048 spin echo for fMRI	sub-010048_Spin_echo_EPI_for_fMRI	OpenNeuro	doi:10.18112/OPENNEURO.DS000221.V2	https://doi.org/10.18112/OPENNEURO.DS000221.V2
sub-010223	Physiological data	3T Verio	Siemens	sub-010223 spin echo for fMRI	sub-010223_Spin_echo_EPI_for_fMRI	OpenNeuro	doi:10.18112/OPENNEURO.DS000221.V2	https://doi.org/10.18112/OPENNEURO.DS000221.V2
sub-010234	Physiological data	3T Verio	Siemens	sub-010234 spin echo for fMRI	sub-010234_Spin_echo_EPI_for_fMRI	OpenNeuro	doi:10.18112/OPENNEURO.DS000221.V2	https://doi.org/10.18112/OPENNEURO.DS000221.V2
sub-010039	Physiological data	3T Verio	Siemens	sub-010039 spin echo for fMRI	sub-010039_Spin_echo_EPI_for_fMRI	OpenNeuro	doi:10.18112/OPENNEURO.DS000221.V2	https://doi.org/10.18112/OPENNEURO.DS000221.V2
sub-010041	Physiological data	3T Verio	Siemens	sub-010041 spin echo for fMRI	sub-010041_Spin_echo_EPI_for_fMRI	OpenNeuro	doi:10.18112/OPENNEURO.DS000221.V2	https://doi.org/10.18112/OPENNEURO.DS000221.V2
sub-010219	Physiological data	3T Verio	Siemens	sub-010219 spin echo for fMRI	sub-010219_Spin_echo_EPI_for_fMRI	OpenNeuro	doi:10.18112/OPENNEURO.DS000221.V2	https://doi.org/10.18112/OPENNEURO.DS000221.V2
sub-010049	Physiological data	3T Verio	Siemens	sub-010049 spin echo for fMRI	sub-010049_Spin_echo_EPI_for_fMRI	OpenNeuro	doi:10.18112/OPENNEURO.DS000221.V2	https://doi.org/10.18112/OPENNEURO.DS000221.V2
sub-010047	Physiological data	3T Verio	Siemens	sub-010047 spin echo for fMRI	sub-010047_Spin_echo_EPI_for_fMRI	OpenNeuro	doi:10.18112/OPENNEURO.DS000221.V2	https://doi.org/10.18112/OPENNEURO.DS000221.V2
sub-010030	Physiological data	3T Verio	Siemens	sub-010030 spin echo for fMRI	sub-010030_Spin_echo_EPI_for_fMRI	OpenNeuro	doi:10.18112/OPENNEURO.DS000221.V2	https://doi.org/10.18112/OPENNEURO.DS000221.V2
sub-010024	Physiological data	3T Verio	Siemens	sub-010024 spin echo for fMRI	sub-010024_Spin_echo_EPI_for_fMRI	OpenNeuro	doi:10.18112/OPENNEURO.DS000221.V2	https://doi.org/10.18112/OPENNEURO.DS000221.V2
sub-010040	Physiological data	3T Verio	Siemens	sub-010040 spin echo for fMRI	sub-010040_Spin_echo_EPI_for_fMRI	OpenNeuro	doi:10.18112/OPENNEURO.DS000221.V2	https://doi.org/10.18112/OPENNEURO.DS000221.V2
sub-010003	Physiological data	3T Verio	Siemens	sub-010003 spin echo for fMRI	sub-010003_Spin_echo_EPI_for_fMRI	OpenNeuro	doi:10.18112/OPENNEURO.DS000221.V2	https://doi.org/10.18112/OPENNEURO.DS000221.V2
sub-010023	Physiological data	3T Verio	Siemens	sub-010023 spin echo for fMRI	sub-010023_Spin_echo_EPI_for_fMRI	OpenNeuro	doi:10.18112/OPENNEURO.DS000221.V2	https://doi.org/10.18112/OPENNEURO.DS000221.V2
sub-010077	Physiological data	3T Verio	Siemens	sub-010077 spin echo for fMRI	sub-010077_Spin_echo_EPI_for_fMRI	OpenNeuro	doi:10.18112/OPENNEURO.DS000221.V2	https://doi.org/10.18112/OPENNEURO.DS000221.V2
sub-010263	Physiological data	3T Verio	Siemens	sub-010263 spin echo for fMRI	sub-010263_Spin_echo_EPI_for_fMRI	OpenNeuro	doi:10.18112/OPENNEURO.DS000221.V2	https://doi.org/10.18112/OPENNEURO.DS000221.V2
sub-010220	Physiological data	3T Verio	Siemens	sub-010220 spin echo for fMRI	sub-010220_Spin_echo_EPI_for_fMRI	OpenNeuro	doi:10.18112/OPENNEURO.DS000221.V2	https://doi.org/10.18112/OPENNEURO.DS000221.V2
sub-010081	Physiological data	3T Verio	Siemens	sub-010081 spin echo for fMRI	sub-010081_Spin_echo_EPI_for_fMRI	OpenNeuro	doi:10.18112/OPENNEURO.DS000221.V2	https://doi.org/10.18112/OPENNEURO.DS000221.V2
sub-010162	Physiological data	3T Verio	Siemens	sub-010162 spin echo for fMRI	sub-010162_Spin_echo_EPI_for_fMRI	OpenNeuro	doi:10.18112/OPENNEURO.DS000221.V2	https://doi.org/10.18112/OPENNEURO.DS000221.V2
sub-010070	Physiological data	3T Verio	Siemens	sub-010070 spin echo for fMRI	sub-010070_Spin_echo_EPI_for_fMRI	OpenNeuro	doi:10.18112/OPENNEURO.DS000221.V2	https://doi.org/10.18112/OPENNEURO.DS000221.V2
sub-010252	Physiological data	3T Verio	Siemens	sub-010252 spin echo for fMRI	sub-010252_Spin_echo_EPI_for_fMRI	OpenNeuro	doi:10.18112/OPENNEURO.DS000221.V2	https://doi.org/10.18112/OPENNEURO.DS000221.V2
sub-010155	Physiological data	3T Verio	Siemens	sub-010155 spin echo for fMRI	sub-010155_Spin_echo_EPI_for_fMRI	OpenNeuro	doi:10.18112/OPENNEURO.DS000221.V2	https://doi.org/10.18112/OPENNEURO.DS000221.V2
sub-010073	Physiological data	3T Verio	Siemens	sub-010073 spin echo for fMRI	sub-010073_Spin_echo_EPI_for_fMRI	OpenNeuro	doi:10.18112/OPENNEURO.DS000221.V2	https://doi.org/10.18112/OPENNEURO.DS000221.V2
sub-010200	Physiological data	3T Verio	Siemens	sub-010200 spin echo for fMRI	sub-010200_Spin_echo_EPI_for_fMRI	OpenNeuro	doi:10.18112/OPENNEURO.DS000221.V2	https://doi.org/10.18112/OPENNEURO.DS000221.V2
sub-010299	Physiological data	3T Verio	Siemens	sub-010299 spin echo for fMRI	sub-010299_Spin_echo_EPI_for_fMRI	OpenNeuro	doi:10.18112/OPENNEURO.DS000221.V2	https://doi.org/10.18112/OPENNEURO.DS000221.V2
sub-010304	Physiological data	3T Verio	Siemens	sub-010304 spin echo for fMRI	sub-010304_Spin_echo_EPI_for_fMRI	OpenNeuro	doi:10.18112/OPENNEURO.DS000221.V2	https://doi.org/10.18112/OPENNEURO.DS000221.V2
sub-010317	Physiological data	3T Verio	Siemens	sub-010317 spin echo for fMRI	sub-010317_Spin_echo_EPI_for_fMRI	OpenNeuro	doi:10.18112/OPENNEURO.DS000221.V2	https://doi.org/10.18112/OPENNEURO.DS000221.V2
sub-010238	Physiological data	3T Verio	Siemens	sub-010238 spin echo for fMRI	sub-010238_Spin_echo_EPI_for_fMRI	OpenNeuro	doi:10.18112/OPENNEURO.DS000221.V2	https://doi.org/10.18112/OPENNEURO.DS000221.V2
sub-010207	Physiological data	3T Verio	Siemens	sub-010207 spin echo for fMRI	sub-010207_Spin_echo_EPI_for_fMRI	OpenNeuro	doi:10.18112/OPENNEURO.DS000221.V2	https://doi.org/10.18112/OPENNEURO.DS000221.V2
sub-010083	Physiological data	3T Verio	Siemens	sub-010083 spin echo for fMRI	sub-010083_Spin_echo_EPI_for_fMRI	OpenNeuro	doi:10.18112/OPENNEURO.DS000221.V2	https://doi.org/10.18112/OPENNEURO.DS000221.V2
sub-010260	Physiological data	3T Verio	Siemens	sub-010260 spin echo for fMRI	sub-010260_Spin_echo_EPI_for_fMRI	OpenNeuro	doi:10.18112/OPENNEURO.DS000221.V2	https://doi.org/10.18112/OPENNEURO.DS000221.V2
sub-010166	Physiological data	3T Verio	Siemens	sub-010166 spin echo for fMRI	sub-010166_Spin_echo_EPI_for_fMRI	OpenNeuro	doi:10.18112/OPENNEURO.DS000221.V2	https://doi.org/10.18112/OPENNEURO.DS000221.V2
sub-010075	Physiological data	3T Verio	Siemens	sub-010075 spin echo for fMRI	sub-010075_Spin_echo_EPI_for_fMRI	OpenNeuro	doi:10.18112/OPENNEURO.DS000221.V2	https://doi.org/10.18112/OPENNEURO.DS000221.V2
sub-010067	Physiological data	3T Verio	Siemens	sub-010067 spin echo for fMRI	sub-010067_Spin_echo_EPI_for_fMRI	OpenNeuro	doi:10.18112/OPENNEURO.DS000221.V2	https://doi.org/10.18112/OPENNEURO.DS000221.V2
sub-010126	Physiological data	3T Verio	Siemens	sub-010126 spin echo for fMRI	sub-010126_Spin_echo_EPI_for_fMRI	OpenNeuro	doi:10.18112/OPENNEURO.DS000221.V2	https://doi.org/10.18112/OPENNEURO.DS000221.V2
sub-010164	Physiological data	3T Verio	Siemens	sub-010164 spin echo for fMRI	sub-010164_Spin_echo_EPI_for_fMRI	OpenNeuro	doi:10.18112/OPENNEURO.DS000221.V2	https://doi.org/10.18112/OPENNEURO.DS000221.V2
sub-010157	Physiological data	3T Verio	Siemens	sub-010157 spin echo for fMRI	sub-010157_Spin_echo_EPI_for_fMRI	OpenNeuro	doi:10.18112/OPENNEURO.DS000221.V2	https://doi.org/10.18112/OPENNEURO.DS000221.V2
sub-010292	Physiological data	3T Verio	Siemens	sub-010292 spin echo for fMRI	sub-010292_Spin_echo_EPI_for_fMRI	OpenNeuro	doi:10.18112/OPENNEURO.DS000221.V2	https://doi.org/10.18112/OPENNEURO.DS000221.V2
sub-010319	Physiological data	3T Verio	Siemens	sub-010319 spin echo for fMRI	sub-010319_Spin_echo_EPI_for_fMRI	OpenNeuro	doi:10.18112/OPENNEURO.DS000221.V2	https://doi.org/10.18112/OPENNEURO.DS000221.V2
sub-010305	Physiological data	3T Verio	Siemens	sub-010305 spin echo for fMRI	sub-010305_Spin_echo_EPI_for_fMRI	OpenNeuro	doi:10.18112/OPENNEURO.DS000221.V2	https://doi.org/10.18112/OPENNEURO.DS000221.V2
sub-010310	Physiological data	3T Verio	Siemens	sub-010310 spin echo for fMRI	sub-010310_Spin_echo_EPI_for_fMRI	OpenNeuro	doi:10.18112/OPENNEURO.DS000221.V2	https://doi.org/10.18112/OPENNEURO.DS000221.V2
sub-010312	Physiological data	3T Verio	Siemens	sub-010312 spin echo for fMRI	sub-010312_Spin_echo_EPI_for_fMRI	OpenNeuro	doi:10.18112/OPENNEURO.DS000221.V2	https://doi.org/10.18112/OPENNEURO.DS000221.V2
sub-010231	Physiological data	3T Verio	Siemens	sub-010231 spin echo for fMRI	sub-010231_Spin_echo_EPI_for_fMRI	OpenNeuro	doi:10.18112/OPENNEURO.DS000221.V2	https://doi.org/10.18112/OPENNEURO.DS000221.V2
sub-010038	Physiological data	3T Verio	Siemens	sub-010038 spin echo for fMRI	sub-010038_Spin_echo_EPI_for_fMRI	OpenNeuro	doi:10.18112/OPENNEURO.DS000221.V2	https://doi.org/10.18112/OPENNEURO.DS000221.V2
sub-010303	Physiological data	3T Verio	Siemens	sub-010303 spin echo for fMRI	sub-010303_Spin_echo_EPI_for_fMRI	OpenNeuro	doi:10.18112/OPENNEURO.DS000221.V2	https://doi.org/10.18112/OPENNEURO.DS000221.V2
sub-010311	Physiological data	3T Verio	Siemens	sub-010311 spin echo for fMRI	sub-010311_Spin_echo_EPI_for_fMRI	OpenNeuro	doi:10.18112/OPENNEURO.DS000221.V2	https://doi.org/10.18112/OPENNEURO.DS000221.V2
sub-010315	Physiological data	3T Verio	Siemens	sub-010315 spin echo for fMRI	sub-010315_Spin_echo_EPI_for_fMRI	OpenNeuro	doi:10.18112/OPENNEURO.DS000221.V2	https://doi.org/10.18112/OPENNEURO.DS000221.V2
sub-010233	Physiological data	3T Verio	Siemens	sub-010233 spin echo for fMRI	sub-010233_Spin_echo_EPI_for_fMRI	OpenNeuro	doi:10.18112/OPENNEURO.DS000221.V2	https://doi.org/10.18112/OPENNEURO.DS000221.V2
sub-010066	Physiological data	3T Verio	Siemens	sub-010066 spin echo for fMRI	sub-010066_Spin_echo_EPI_for_fMRI	OpenNeuro	doi:10.18112/OPENNEURO.DS000221.V2	https://doi.org/10.18112/OPENNEURO.DS000221.V2
sub-010256	Physiological data	3T Verio	Siemens	sub-010256 spin echo for fMRI	sub-010256_Spin_echo_EPI_for_fMRI	OpenNeuro	doi:10.18112/OPENNEURO.DS000221.V2	https://doi.org/10.18112/OPENNEURO.DS000221.V2
sub-010138	Physiological data	3T Verio	Siemens	sub-010138 spin echo for fMRI	sub-010138_Spin_echo_EPI_for_fMRI	OpenNeuro	doi:10.18112/OPENNEURO.DS000221.V2	https://doi.org/10.18112/OPENNEURO.DS000221.V2
sub-010297	Physiological data	3T Verio	Siemens	sub-010297 spin echo for fMRI	sub-010297_Spin_echo_EPI_for_fMRI	OpenNeuro	doi:10.18112/OPENNEURO.DS000221.V2	https://doi.org/10.18112/OPENNEURO.DS000221.V2
sub-010253	Physiological data	3T Verio	Siemens	sub-010253 spin echo for fMRI	sub-010253_Spin_echo_EPI_for_fMRI	OpenNeuro	doi:10.18112/OPENNEURO.DS000221.V2	https://doi.org/10.18112/OPENNEURO.DS000221.V2
sub-010136	Physiological data	3T Verio	Siemens	sub-010136 spin echo for fMRI	sub-010136_Spin_echo_EPI_for_fMRI	OpenNeuro	doi:10.18112/OPENNEURO.DS000221.V2	https://doi.org/10.18112/OPENNEURO.DS000221.V2
sub-010210	Physiological data	3T Verio	Siemens	sub-010210 spin echo for fMRI	sub-010210_Spin_echo_EPI_for_fMRI	OpenNeuro	doi:10.18112/OPENNEURO.DS000221.V2	https://doi.org/10.18112/OPENNEURO.DS000221.V2
sub-010218	Physiological data	3T Verio	Siemens	sub-010218 spin echo for fMRI	sub-010218_Spin_echo_EPI_for_fMRI	OpenNeuro	doi:10.18112/OPENNEURO.DS000221.V2	https://doi.org/10.18112/OPENNEURO.DS000221.V2
sub-010306	Physiological data	3T Verio	Siemens	sub-010306 spin echo for fMRI	sub-010306_Spin_echo_EPI_for_fMRI	OpenNeuro	doi:10.18112/OPENNEURO.DS000221.V2	https://doi.org/10.18112/OPENNEURO.DS000221.V2
sub-010224	Physiological data	3T Verio	Siemens	sub-010224 spin echo for fMRI	sub-010224_Spin_echo_EPI_for_fMRI	OpenNeuro	doi:10.18112/OPENNEURO.DS000221.V2	https://doi.org/10.18112/OPENNEURO.DS000221.V2
sub-010068	Physiological data	3T Verio	Siemens	sub-010068 spin echo for fMRI	sub-010068_Spin_echo_EPI_for_fMRI	OpenNeuro	doi:10.18112/OPENNEURO.DS000221.V2	https://doi.org/10.18112/OPENNEURO.DS000221.V2
sub-010061	Physiological data	3T Verio	Siemens	sub-010061 spin echo for fMRI	sub-010061_Spin_echo_EPI_for_fMRI	OpenNeuro	doi:10.18112/OPENNEURO.DS000221.V2	https://doi.org/10.18112/OPENNEURO.DS000221.V2
sub-010176	Physiological data	3T Verio	Siemens	sub-010176 spin echo for fMRI	sub-010176_Spin_echo_EPI_for_fMRI	OpenNeuro	doi:10.18112/OPENNEURO.DS000221.V2	https://doi.org/10.18112/OPENNEURO.DS000221.V2
sub-010302	Physiological data	3T Verio	Siemens	sub-010302 spin echo for fMRI	sub-010302_Spin_echo_EPI_for_fMRI	OpenNeuro	doi:10.18112/OPENNEURO.DS000221.V2	https://doi.org/10.18112/OPENNEURO.DS000221.V2
sub-010036	Physiological data	3T Verio	Siemens	sub-010036 spin echo for fMRI	sub-010036_Spin_echo_EPI_for_fMRI	OpenNeuro	doi:10.18112/OPENNEURO.DS000221.V2	https://doi.org/10.18112/OPENNEURO.DS000221.V2
sub-010191	Physiological data	3T Verio	Siemens	sub-010191 spin echo for fMRI	sub-010191_Spin_echo_EPI_for_fMRI	OpenNeuro	doi:10.18112/OPENNEURO.DS000221.V2	https://doi.org/10.18112/OPENNEURO.DS000221.V2
sub-010192	Physiological data	3T Verio	Siemens	sub-010192 spin echo for fMRI	sub-010192_Spin_echo_EPI_for_fMRI	OpenNeuro	doi:10.18112/OPENNEURO.DS000221.V2	https://doi.org/10.18112/OPENNEURO.DS000221.V2
sub-010193	Physiological data	3T Verio	Siemens	sub-010193 spin echo for fMRI	sub-010193_Spin_echo_EPI_for_fMRI	OpenNeuro	doi:10.18112/OPENNEURO.DS000221.V2	https://doi.org/10.18112/OPENNEURO.DS000221.V2
sub-010194	Physiological data	3T Verio	Siemens	sub-010194 spin echo for fMRI	sub-010194_Spin_echo_EPI_for_fMRI	OpenNeuro	doi:10.18112/OPENNEURO.DS000221.V2	https://doi.org/10.18112/OPENNEURO.DS000221.V2
sub-010042	Physiological data	3T Verio	Siemens	sub-010042 spin echo for fMRI	sub-010042_Spin_echo_EPI_for_fMRI	OpenNeuro	doi:10.18112/OPENNEURO.DS000221.V2	https://doi.org/10.18112/OPENNEURO.DS000221.V2
sub-010074	Physiological data	3T Verio	Siemens	sub-010074 spin echo for fMRI	sub-010074_Spin_echo_EPI_for_fMRI	OpenNeuro	doi:10.18112/OPENNEURO.DS000221.V2	https://doi.org/10.18112/OPENNEURO.DS000221.V2
sub-010229	Physiological data	3T Verio	Siemens	sub-010229 spin echo for fMRI	sub-010229_Spin_echo_EPI_for_fMRI	OpenNeuro	doi:10.18112/OPENNEURO.DS000221.V2	https://doi.org/10.18112/OPENNEURO.DS000221.V2
sub-010236	Physiological data	3T Verio	Siemens	sub-010236 spin echo for fMRI	sub-010236_Spin_echo_EPI_for_fMRI	OpenNeuro	doi:10.18112/OPENNEURO.DS000221.V2	https://doi.org/10.18112/OPENNEURO.DS000221.V2
sub-010094	Physiological data	3T Verio	Siemens	sub-010094 spin echo for fMRI	sub-010094_Spin_echo_EPI_for_fMRI	OpenNeuro	doi:10.18112/OPENNEURO.DS000221.V2	https://doi.org/10.18112/OPENNEURO.DS000221.V2
sub-010142	Physiological data	3T Verio	Siemens	sub-010142 spin echo for fMRI	sub-010142_Spin_echo_EPI_for_fMRI	OpenNeuro	doi:10.18112/OPENNEURO.DS000221.V2	https://doi.org/10.18112/OPENNEURO.DS000221.V2
sub-010274	Physiological data	3T Verio	Siemens	sub-010274 spin echo for fMRI	sub-010274_Spin_echo_EPI_for_fMRI	OpenNeuro	doi:10.18112/OPENNEURO.DS000221.V2	https://doi.org/10.18112/OPENNEURO.DS000221.V2
sub-010255	Physiological data	3T Verio	Siemens	sub-010255 spin echo for fMRI	sub-010255_Spin_echo_EPI_for_fMRI	OpenNeuro	doi:10.18112/OPENNEURO.DS000221.V2	https://doi.org/10.18112/OPENNEURO.DS000221.V2
sub-010279	Physiological data	3T Verio	Siemens	sub-010279 spin echo for fMRI	sub-010279_Spin_echo_EPI_for_fMRI	OpenNeuro	doi:10.18112/OPENNEURO.DS000221.V2	https://doi.org/10.18112/OPENNEURO.DS000221.V2
sub-010239	Physiological data	3T Verio	Siemens	sub-010239 spin echo for fMRI	sub-010239_Spin_echo_EPI_for_fMRI	OpenNeuro	doi:10.18112/OPENNEURO.DS000221.V2	https://doi.org/10.18112/OPENNEURO.DS000221.V2
sub-010290	Physiological data	3T Verio	Siemens	sub-010290 spin echo for fMRI	sub-010290_Spin_echo_EPI_for_fMRI	OpenNeuro	doi:10.18112/OPENNEURO.DS000221.V2	https://doi.org/10.18112/OPENNEURO.DS000221.V2
sub-010089	Physiological data	3T Verio	Siemens	sub-010089 spin echo for fMRI	sub-010089_Spin_echo_EPI_for_fMRI	OpenNeuro	doi:10.18112/OPENNEURO.DS000221.V2	https://doi.org/10.18112/OPENNEURO.DS000221.V2
sub-010246	Physiological data	3T Verio	Siemens	sub-010246 spin echo for fMRI	sub-010246_Spin_echo_EPI_for_fMRI	OpenNeuro	doi:10.18112/OPENNEURO.DS000221.V2	https://doi.org/10.18112/OPENNEURO.DS000221.V2
sub-010148	Physiological data	3T Verio	Siemens	sub-010148 spin echo for fMRI	sub-010148_Spin_echo_EPI_for_fMRI	OpenNeuro	doi:10.18112/OPENNEURO.DS000221.V2	https://doi.org/10.18112/OPENNEURO.DS000221.V2
sub-010276	Physiological data	3T Verio	Siemens	sub-010276 spin echo for fMRI	sub-010276_Spin_echo_EPI_for_fMRI	OpenNeuro	doi:10.18112/OPENNEURO.DS000221.V2	https://doi.org/10.18112/OPENNEURO.DS000221.V2
sub-010051	Physiological data	3T Verio	Siemens	sub-010051 spin echo for fMRI	sub-010051_Spin_echo_EPI_for_fMRI	OpenNeuro	doi:10.18112/OPENNEURO.DS000221.V2	https://doi.org/10.18112/OPENNEURO.DS000221.V2
sub-010250	Physiological data	3T Verio	Siemens	sub-010250 spin echo for fMRI	sub-010250_Spin_echo_EPI_for_fMRI	OpenNeuro	doi:10.18112/OPENNEURO.DS000221.V2	https://doi.org/10.18112/OPENNEURO.DS000221.V2
sub-010146	Physiological data	3T Verio	Siemens	sub-010146 spin echo for fMRI	sub-010146_Spin_echo_EPI_for_fMRI	OpenNeuro	doi:10.18112/OPENNEURO.DS000221.V2	https://doi.org/10.18112/OPENNEURO.DS000221.V2
sub-010088	Physiological data	3T Verio	Siemens	sub-010088 spin echo for fMRI	sub-010088_Spin_echo_EPI_for_fMRI	OpenNeuro	doi:10.18112/OPENNEURO.DS000221.V2	https://doi.org/10.18112/OPENNEURO.DS000221.V2
sub-010272	Physiological data	3T Verio	Siemens	sub-010272 spin echo for fMRI	sub-010272_Spin_echo_EPI_for_fMRI	OpenNeuro	doi:10.18112/OPENNEURO.DS000221.V2	https://doi.org/10.18112/OPENNEURO.DS000221.V2
sub-010086	Physiological data	3T Verio	Siemens	sub-010086 spin echo for fMRI	sub-010086_Spin_echo_EPI_for_fMRI	OpenNeuro	doi:10.18112/OPENNEURO.DS000221.V2	https://doi.org/10.18112/OPENNEURO.DS000221.V2
sub-010254	Physiological data	3T Verio	Siemens	sub-010254 spin echo for fMRI	sub-010254_Spin_echo_EPI_for_fMRI	OpenNeuro	doi:10.18112/OPENNEURO.DS000221.V2	https://doi.org/10.18112/OPENNEURO.DS000221.V2
sub-010285	Physiological data	3T Verio	Siemens	sub-010285 spin echo for fMRI	sub-010285_Spin_echo_EPI_for_fMRI	OpenNeuro	doi:10.18112/OPENNEURO.DS000221.V2	https://doi.org/10.18112/OPENNEURO.DS000221.V2
sub-010286	Physiological data	3T Verio	Siemens	sub-010286 spin echo for fMRI	sub-010286_Spin_echo_EPI_for_fMRI	OpenNeuro	doi:10.18112/OPENNEURO.DS000221.V2	https://doi.org/10.18112/OPENNEURO.DS000221.V2
sub-010251	Physiological data	3T Verio	Siemens	sub-010251 spin echo for fMRI	sub-010251_Spin_echo_EPI_for_fMRI	OpenNeuro	doi:10.18112/OPENNEURO.DS000221.V2	https://doi.org/10.18112/OPENNEURO.DS000221.V2
sub-010244	Physiological data	3T Verio	Siemens	sub-010244 spin echo for fMRI	sub-010244_Spin_echo_EPI_for_fMRI	OpenNeuro	doi:10.18112/OPENNEURO.DS000221.V2	https://doi.org/10.18112/OPENNEURO.DS000221.V2
sub-010092	Physiological data	3T Verio	Siemens	sub-010092 spin echo for fMRI	sub-010092_Spin_echo_EPI_for_fMRI	OpenNeuro	doi:10.18112/OPENNEURO.DS000221.V2	https://doi.org/10.18112/OPENNEURO.DS000221.V2
sub-010277	Physiological data	3T Verio	Siemens	sub-010277 spin echo for fMRI	sub-010277_Spin_echo_EPI_for_fMRI	OpenNeuro	doi:10.18112/OPENNEURO.DS000221.V2	https://doi.org/10.18112/OPENNEURO.DS000221.V2
sub-010284	Physiological data	3T Verio	Siemens	sub-010284 spin echo for fMRI	sub-010284_Spin_echo_EPI_for_fMRI	OpenNeuro	doi:10.18112/OPENNEURO.DS000221.V2	https://doi.org/10.18112/OPENNEURO.DS000221.V2
sub-010267	Physiological data	3T Verio	Siemens	sub-010267 spin echo for fMRI	sub-010267_Spin_echo_EPI_for_fMRI	OpenNeuro	doi:10.18112/OPENNEURO.DS000221.V2	https://doi.org/10.18112/OPENNEURO.DS000221.V2
sub-010059	Physiological data	3T Verio	Siemens	sub-010059 spin echo for fMRI	sub-010059_Spin_echo_EPI_for_fMRI	OpenNeuro	doi:10.18112/OPENNEURO.DS000221.V2	https://doi.org/10.18112/OPENNEURO.DS000221.V2
sub-010056	Physiological data	3T Verio	Siemens	sub-010056 spin echo for fMRI	sub-010056_Spin_echo_EPI_for_fMRI	OpenNeuro	doi:10.18112/OPENNEURO.DS000221.V2	https://doi.org/10.18112/OPENNEURO.DS000221.V2
sub-010266	Physiological data	3T Verio	Siemens	sub-010266 spin echo for fMRI	sub-010266_Spin_echo_EPI_for_fMRI	OpenNeuro	doi:10.18112/OPENNEURO.DS000221.V2	https://doi.org/10.18112/OPENNEURO.DS000221.V2
sub-010065	Physiological data	3T Verio	Siemens	sub-010065 spin echo for fMRI	sub-010065_Spin_echo_EPI_for_fMRI	OpenNeuro	doi:10.18112/OPENNEURO.DS000221.V2	https://doi.org/10.18112/OPENNEURO.DS000221.V2
sub-010227	Physiological data	3T Verio	Siemens	sub-010227 spin echo for fMRI	sub-010227_Spin_echo_EPI_for_fMRI	OpenNeuro	doi:10.18112/OPENNEURO.DS000221.V2	https://doi.org/10.18112/OPENNEURO.DS000221.V2
sub-010052	Physiological data	3T Verio	Siemens	sub-010052 spin echo for fMRI	sub-010052_Spin_echo_EPI_for_fMRI	OpenNeuro	doi:10.18112/OPENNEURO.DS000221.V2	https://doi.org/10.18112/OPENNEURO.DS000221.V2
sub-010064	Physiological data	3T Verio	Siemens	sub-010064 spin echo for fMRI	sub-010064_Spin_echo_EPI_for_fMRI	OpenNeuro	doi:10.18112/OPENNEURO.DS000221.V2	https://doi.org/10.18112/OPENNEURO.DS000221.V2
sub-010084	Physiological data	3T Verio	Siemens	sub-010084 spin echo for fMRI	sub-010084_Spin_echo_EPI_for_fMRI	OpenNeuro	doi:10.18112/OPENNEURO.DS000221.V2	https://doi.org/10.18112/OPENNEURO.DS000221.V2
sub-010241	Physiological data	3T Verio	Siemens	sub-010241 spin echo for fMRI	sub-010241_Spin_echo_EPI_for_fMRI	OpenNeuro	doi:10.18112/OPENNEURO.DS000221.V2	https://doi.org/10.18112/OPENNEURO.DS000221.V2
sub-010265	Physiological data	3T Verio	Siemens	sub-010265 spin echo for fMRI	sub-010265_Spin_echo_EPI_for_fMRI	OpenNeuro	doi:10.18112/OPENNEURO.DS000221.V2	https://doi.org/10.18112/OPENNEURO.DS000221.V2
sub-010271	Physiological data	3T Verio	Siemens	sub-010271 spin echo for fMRI	sub-010271_Spin_echo_EPI_for_fMRI	OpenNeuro	doi:10.18112/OPENNEURO.DS000221.V2	https://doi.org/10.18112/OPENNEURO.DS000221.V2
sub-010269	Physiological data	3T Verio	Siemens	sub-010269 spin echo for fMRI	sub-010269_Spin_echo_EPI_for_fMRI	OpenNeuro	doi:10.18112/OPENNEURO.DS000221.V2	https://doi.org/10.18112/OPENNEURO.DS000221.V2
sub-010261	Physiological data	3T Verio	Siemens	sub-010261 spin echo for fMRI	sub-010261_Spin_echo_EPI_for_fMRI	OpenNeuro	doi:10.18112/OPENNEURO.DS000221.V2	https://doi.org/10.18112/OPENNEURO.DS000221.V2
sub-010228	Physiological data	3T Verio	Siemens	sub-010228 spin echo for fMRI	sub-010228_Spin_echo_EPI_for_fMRI	OpenNeuro	doi:10.18112/OPENNEURO.DS000221.V2	https://doi.org/10.18112/OPENNEURO.DS000221.V2
sub-010230	Physiological data	3T Verio	Siemens	sub-010230 spin echo for fMRI	sub-010230_Spin_echo_EPI_for_fMRI	OpenNeuro	doi:10.18112/OPENNEURO.DS000221.V2	https://doi.org/10.18112/OPENNEURO.DS000221.V2
sub-010318	Physiological data	3T Verio	Siemens	sub-010318 spin echo for fMRI	sub-010318_Spin_echo_EPI_for_fMRI	OpenNeuro	doi:10.18112/OPENNEURO.DS000221.V2	https://doi.org/10.18112/OPENNEURO.DS000221.V2
sub-010137	Physiological data	3T Verio	Siemens	sub-010137 spin echo for fMRI	sub-010137_Spin_echo_EPI_for_fMRI	OpenNeuro	doi:10.18112/OPENNEURO.DS000221.V2	https://doi.org/10.18112/OPENNEURO.DS000221.V2
sub-010062	Physiological data	3T Verio	Siemens	sub-010062 spin echo for fMRI	sub-010062_Spin_echo_EPI_for_fMRI	OpenNeuro	doi:10.18112/OPENNEURO.DS000221.V2	https://doi.org/10.18112/OPENNEURO.DS000221.V2
sub-010072	Physiological data	3T Verio	Siemens	sub-010072 spin echo for fMRI	sub-010072_Spin_echo_EPI_for_fMRI	OpenNeuro	doi:10.18112/OPENNEURO.DS000221.V2	https://doi.org/10.18112/OPENNEURO.DS000221.V2
sub-010163	Physiological data	3T Verio	Siemens	sub-010163 spin echo for fMRI	sub-010163_Spin_echo_EPI_for_fMRI	OpenNeuro	doi:10.18112/OPENNEURO.DS000221.V2	https://doi.org/10.18112/OPENNEURO.DS000221.V2
sub-010201	Physiological data	3T Verio	Siemens	sub-010201 spin echo for fMRI	sub-010201_Spin_echo_EPI_for_fMRI	OpenNeuro	doi:10.18112/OPENNEURO.DS000221.V2	https://doi.org/10.18112/OPENNEURO.DS000221.V2
sub-010215	Physiological data	3T Verio	Siemens	sub-010215 spin echo for fMRI	sub-010215_Spin_echo_EPI_for_fMRI	OpenNeuro	doi:10.18112/OPENNEURO.DS000221.V2	https://doi.org/10.18112/OPENNEURO.DS000221.V2
sub-010216	Physiological data	3T Verio	Siemens	sub-010216 spin echo for fMRI	sub-010216_Spin_echo_EPI_for_fMRI	OpenNeuro	doi:10.18112/OPENNEURO.DS000221.V2	https://doi.org/10.18112/OPENNEURO.DS000221.V2
sub-010309	Physiological data	3T Verio	Siemens	sub-010309 spin echo for fMRI	sub-010309_Spin_echo_EPI_for_fMRI	OpenNeuro	doi:10.18112/OPENNEURO.DS000221.V2	https://doi.org/10.18112/OPENNEURO.DS000221.V2
sub-010308	Physiological data	3T Verio	Siemens	sub-010308 spin echo for fMRI	sub-010308_Spin_echo_EPI_for_fMRI	OpenNeuro	doi:10.18112/OPENNEURO.DS000221.V2	https://doi.org/10.18112/OPENNEURO.DS000221.V2
sub-010314	Physiological data	3T Verio	Siemens	sub-010314 spin echo for fMRI	sub-010314_Spin_echo_EPI_for_fMRI	OpenNeuro	doi:10.18112/OPENNEURO.DS000221.V2	https://doi.org/10.18112/OPENNEURO.DS000221.V2
sub-010232	Physiological data	3T Verio	Siemens	sub-010232 spin echo for fMRI	sub-010232_Spin_echo_EPI_for_fMRI	OpenNeuro	doi:10.18112/OPENNEURO.DS000221.V2	https://doi.org/10.18112/OPENNEURO.DS000221.V2
sub-010240	Physiological data	3T Verio	Siemens	sub-010240 spin echo for fMRI	sub-010240_Spin_echo_EPI_for_fMRI	OpenNeuro	doi:10.18112/OPENNEURO.DS000221.V2	https://doi.org/10.18112/OPENNEURO.DS000221.V2
sub-010204	Physiological data	3T Verio	Siemens	sub-010204 spin echo for fMRI	sub-010204_Spin_echo_EPI_for_fMRI	OpenNeuro	doi:10.18112/OPENNEURO.DS000221.V2	https://doi.org/10.18112/OPENNEURO.DS000221.V2
sub-010005	Physiological data	3T Verio	Siemens	sub-010005 spin echo for fMRI	sub-010005_Spin_echo_EPI_for_fMRI	OpenNeuro	doi:10.18112/OPENNEURO.DS000221.V2	https://doi.org/10.18112/OPENNEURO.DS000221.V2
sub-010080	Physiological data	3T Verio	Siemens	sub-010080 spin echo for fMRI	sub-010080_Spin_echo_EPI_for_fMRI	OpenNeuro	doi:10.18112/OPENNEURO.DS000221.V2	https://doi.org/10.18112/OPENNEURO.DS000221.V2
sub-010264	Physiological data	3T Verio	Siemens	sub-010264 spin echo for fMRI	sub-010264_Spin_echo_EPI_for_fMRI	OpenNeuro	doi:10.18112/OPENNEURO.DS000221.V2	https://doi.org/10.18112/OPENNEURO.DS000221.V2
sub-010091	Physiological data	3T Verio	Siemens	sub-010091 spin echo for fMRI	sub-010091_Spin_echo_EPI_for_fMRI	OpenNeuro	doi:10.18112/OPENNEURO.DS000221.V2	https://doi.org/10.18112/OPENNEURO.DS000221.V2
sub-010257	Physiological data	3T Verio	Siemens	sub-010257 spin echo for fMRI	sub-010257_Spin_echo_EPI_for_fMRI	OpenNeuro	doi:10.18112/OPENNEURO.DS000221.V2	https://doi.org/10.18112/OPENNEURO.DS000221.V2
sub-010278	Physiological data	3T Verio	Siemens	sub-010278 spin echo for fMRI	sub-010278_Spin_echo_EPI_for_fMRI	OpenNeuro	doi:10.18112/OPENNEURO.DS000221.V2	https://doi.org/10.18112/OPENNEURO.DS000221.V2
sub-010050	Physiological data	3T Verio	Siemens	sub-010050 spin echo for fMRI	sub-010050_Spin_echo_EPI_for_fMRI	OpenNeuro	doi:10.18112/OPENNEURO.DS000221.V2	https://doi.org/10.18112/OPENNEURO.DS000221.V2
sub-010258	Physiological data	3T Verio	Siemens	sub-010258 spin echo for fMRI	sub-010258_Spin_echo_EPI_for_fMRI	OpenNeuro	doi:10.18112/OPENNEURO.DS000221.V2	https://doi.org/10.18112/OPENNEURO.DS000221.V2
sub-010289	Physiological data	3T Verio	Siemens	sub-010289 spin echo for fMRI	sub-010289_Spin_echo_EPI_for_fMRI	OpenNeuro	doi:10.18112/OPENNEURO.DS000221.V2	https://doi.org/10.18112/OPENNEURO.DS000221.V2
sub-010268	Physiological data	3T Verio	Siemens	sub-010268 spin echo for fMRI	sub-010268_Spin_echo_EPI_for_fMRI	OpenNeuro	doi:10.18112/OPENNEURO.DS000221.V2	https://doi.org/10.18112/OPENNEURO.DS000221.V2
sub-010287	Physiological data	3T Verio	Siemens	sub-010287 spin echo for fMRI	sub-010287_Spin_echo_EPI_for_fMRI	OpenNeuro	doi:10.18112/OPENNEURO.DS000221.V2	https://doi.org/10.18112/OPENNEURO.DS000221.V2
sub-010291	Physiological data	3T Verio	Siemens	sub-010291 spin echo for fMRI	sub-010291_Spin_echo_EPI_for_fMRI	OpenNeuro	doi:10.18112/OPENNEURO.DS000221.V2	https://doi.org/10.18112/OPENNEURO.DS000221.V2
sub-010245	Physiological data	3T Verio	Siemens	sub-010245 spin echo for fMRI	sub-010245_Spin_echo_EPI_for_fMRI	OpenNeuro	doi:10.18112/OPENNEURO.DS000221.V2	https://doi.org/10.18112/OPENNEURO.DS000221.V2
sub-010282	Physiological data	3T Verio	Siemens	sub-010282 spin echo for fMRI	sub-010282_Spin_echo_EPI_for_fMRI	OpenNeuro	doi:10.18112/OPENNEURO.DS000221.V2	https://doi.org/10.18112/OPENNEURO.DS000221.V2
sub-010093	Physiological data	3T Verio	Siemens	sub-010093 spin echo for fMRI	sub-010093_Spin_echo_EPI_for_fMRI	OpenNeuro	doi:10.18112/OPENNEURO.DS000221.V2	https://doi.org/10.18112/OPENNEURO.DS000221.V2
sub-010085	Physiological data	3T Verio	Siemens	sub-010085 spin echo for fMRI	sub-010085_Spin_echo_EPI_for_fMRI	OpenNeuro	doi:10.18112/OPENNEURO.DS000221.V2	https://doi.org/10.18112/OPENNEURO.DS000221.V2
sub-010288	Physiological data	3T Verio	Siemens	sub-010288 spin echo for fMRI	sub-010288_Spin_echo_EPI_for_fMRI	OpenNeuro	doi:10.18112/OPENNEURO.DS000221.V2	https://doi.org/10.18112/OPENNEURO.DS000221.V2
sub-010087	Physiological data	3T Verio	Siemens	sub-010087 spin echo for fMRI	sub-010087_Spin_echo_EPI_for_fMRI	OpenNeuro	doi:10.18112/OPENNEURO.DS000221.V2	https://doi.org/10.18112/OPENNEURO.DS000221.V2
sub-010243	Physiological data	3T Verio	Siemens	sub-010243 spin echo for fMRI	sub-010243_Spin_echo_EPI_for_fMRI	OpenNeuro	doi:10.18112/OPENNEURO.DS000221.V2	https://doi.org/10.18112/OPENNEURO.DS000221.V2
sub-010071	Physiological data	3T Verio	Siemens	sub-010071 spin echo for fMRI	sub-010071_Spin_echo_EPI_for_fMRI	OpenNeuro	doi:10.18112/OPENNEURO.DS000221.V2	https://doi.org/10.18112/OPENNEURO.DS000221.V2
sub-010079	Physiological data	3T Verio	Siemens	sub-010079 spin echo for fMRI	sub-010079_Spin_echo_EPI_for_fMRI	OpenNeuro	doi:10.18112/OPENNEURO.DS000221.V2	https://doi.org/10.18112/OPENNEURO.DS000221.V2
sub-010069	Physiological data	3T Verio	Siemens	sub-010069 spin echo for fMRI	sub-010069_Spin_echo_EPI_for_fMRI	OpenNeuro	doi:10.18112/OPENNEURO.DS000221.V2	https://doi.org/10.18112/OPENNEURO.DS000221.V2
sub-010141	Physiological data	3T Verio	Siemens	sub-010141 spin echo for fMRI	sub-010141_Spin_echo_EPI_for_fMRI	OpenNeuro	doi:10.18112/OPENNEURO.DS000221.V2	https://doi.org/10.18112/OPENNEURO.DS000221.V2
sub-010295	Physiological data	3T Verio	Siemens	sub-010295 spin echo for fMRI	sub-010295_Spin_echo_EPI_for_fMRI	OpenNeuro	doi:10.18112/OPENNEURO.DS000221.V2	https://doi.org/10.18112/OPENNEURO.DS000221.V2
sub-010165	Physiological data	3T Verio	Siemens	sub-010165 spin echo for fMRI	sub-010165_Spin_echo_EPI_for_fMRI	OpenNeuro	doi:10.18112/OPENNEURO.DS000221.V2	https://doi.org/10.18112/OPENNEURO.DS000221.V2
sub-010270	Physiological data	3T Verio	Siemens	sub-010270 spin echo for fMRI	sub-010270_Spin_echo_EPI_for_fMRI	OpenNeuro	doi:10.18112/OPENNEURO.DS000221.V2	https://doi.org/10.18112/OPENNEURO.DS000221.V2
sub-010300	Physiological data	3T Verio	Siemens	sub-010300 spin echo for fMRI	sub-010300_Spin_echo_EPI_for_fMRI	OpenNeuro	doi:10.18112/OPENNEURO.DS000221.V2	https://doi.org/10.18112/OPENNEURO.DS000221.V2
sub-010053	Physiological data	3T Verio	Siemens	sub-010053 spin echo for fMRI	sub-010053_Spin_echo_EPI_for_fMRI	OpenNeuro	doi:10.18112/OPENNEURO.DS000221.V2	https://doi.org/10.18112/OPENNEURO.DS000221.V2
sub-010196	Physiological data	3T Verio	Siemens	sub-010196 spin echo for fMRI	sub-010196_Spin_echo_EPI_for_fMRI	OpenNeuro	doi:10.18112/OPENNEURO.DS000221.V2	https://doi.org/10.18112/OPENNEURO.DS000221.V2
sub-010275	Physiological data	3T Verio	Siemens	sub-010275 spin echo for fMRI	sub-010275_Spin_echo_EPI_for_fMRI	OpenNeuro	doi:10.18112/OPENNEURO.DS000221.V2	https://doi.org/10.18112/OPENNEURO.DS000221.V2
sub-010298	Physiological data	3T Verio	Siemens	sub-010298 spin echo for fMRI	sub-010298_Spin_echo_EPI_for_fMRI	OpenNeuro	doi:10.18112/OPENNEURO.DS000221.V2	https://doi.org/10.18112/OPENNEURO.DS000221.V2
sub-010078	Physiological data	3T Verio	Siemens	sub-010078 spin echo for fMRI	sub-010078_Spin_echo_EPI_for_fMRI	OpenNeuro	doi:10.18112/OPENNEURO.DS000221.V2	https://doi.org/10.18112/OPENNEURO.DS000221.V2
sub-010076	Physiological data	3T Verio	Siemens	sub-010076 spin echo for fMRI	sub-010076_Spin_echo_EPI_for_fMRI	OpenNeuro	doi:10.18112/OPENNEURO.DS000221.V2	https://doi.org/10.18112/OPENNEURO.DS000221.V2
sub-010203	Physiological data	3T Verio	Siemens	sub-010203 spin echo for fMRI	sub-010203_Spin_echo_EPI_for_fMRI	OpenNeuro	doi:10.18112/OPENNEURO.DS000221.V2	https://doi.org/10.18112/OPENNEURO.DS000221.V2
sub-010214	Physiological data	3T Verio	Siemens	sub-010214 spin echo for fMRI	sub-010214_Spin_echo_EPI_for_fMRI	OpenNeuro	doi:10.18112/OPENNEURO.DS000221.V2	https://doi.org/10.18112/OPENNEURO.DS000221.V2
sub-010296	Physiological data	3T Verio	Siemens	sub-010296 spin echo for fMRI	sub-010296_Spin_echo_EPI_for_fMRI	OpenNeuro	doi:10.18112/OPENNEURO.DS000221.V2	https://doi.org/10.18112/OPENNEURO.DS000221.V2
sub-010226	Physiological data	3T Verio	Siemens	sub-010226 spin echo for fMRI	sub-010226_Spin_echo_EPI_for_fMRI	OpenNeuro	doi:10.18112/OPENNEURO.DS000221.V2	https://doi.org/10.18112/OPENNEURO.DS000221.V2
sub-010301	Physiological data	3T Verio	Siemens	sub-010301 spin echo for fMRI	sub-010301_Spin_echo_EPI_for_fMRI	OpenNeuro	doi:10.18112/OPENNEURO.DS000221.V2	https://doi.org/10.18112/OPENNEURO.DS000221.V2
sub-010152	Physiological data	3T Verio	Siemens	sub-010152 spin echo for fMRI	sub-010152_Spin_echo_EPI_for_fMRI	OpenNeuro	doi:10.18112/OPENNEURO.DS000221.V2	https://doi.org/10.18112/OPENNEURO.DS000221.V2
sub-010249	Physiological data	3T Verio	Siemens	sub-010249 spin echo for fMRI	sub-010249_Spin_echo_EPI_for_fMRI	OpenNeuro	doi:10.18112/OPENNEURO.DS000221.V2	https://doi.org/10.18112/OPENNEURO.DS000221.V2
sub-010247	Physiological data	3T Verio	Siemens	sub-010247 spin echo for fMRI	sub-010247_Spin_echo_EPI_for_fMRI	OpenNeuro	doi:10.18112/OPENNEURO.DS000221.V2	https://doi.org/10.18112/OPENNEURO.DS000221.V2
sub-010195	Physiological data	3T Verio	Siemens	sub-010195 spin echo for fMRI	sub-010195_Spin_echo_EPI_for_fMRI	OpenNeuro	doi:10.18112/OPENNEURO.DS000221.V2	https://doi.org/10.18112/OPENNEURO.DS000221.V2
sub-010225	Physiological data	3T Verio	Siemens	sub-010225 spin echo for fMRI	sub-010225_Spin_echo_EPI_for_fMRI	OpenNeuro	doi:10.18112/OPENNEURO.DS000221.V2	https://doi.org/10.18112/OPENNEURO.DS000221.V2
sub-010168	Physiological data	3T Verio	Siemens	sub-010168 spin echo for fMRI	sub-010168_Spin_echo_EPI_for_fMRI	OpenNeuro	doi:10.18112/OPENNEURO.DS000221.V2	https://doi.org/10.18112/OPENNEURO.DS000221.V2
sub-010273	Physiological data	3T Verio	Siemens	sub-010273 spin echo for fMRI	sub-010273_Spin_echo_EPI_for_fMRI	OpenNeuro	doi:10.18112/OPENNEURO.DS000221.V2	https://doi.org/10.18112/OPENNEURO.DS000221.V2
sub-010307	Physiological data	3T Verio	Siemens	sub-010307 spin echo for fMRI	sub-010307_Spin_echo_EPI_for_fMRI	OpenNeuro	doi:10.18112/OPENNEURO.DS000221.V2	https://doi.org/10.18112/OPENNEURO.DS000221.V2
sub-010316	Physiological data	3T Verio	Siemens	sub-010316 spin echo for fMRI	sub-010316_Spin_echo_EPI_for_fMRI	OpenNeuro	doi:10.18112/OPENNEURO.DS000221.V2	https://doi.org/10.18112/OPENNEURO.DS000221.V2
sub-010242	Physiological data	3T Verio	Siemens	sub-010242 spin echo for fMRI	sub-010242_Spin_echo_EPI_for_fMRI	OpenNeuro	doi:10.18112/OPENNEURO.DS000221.V2	https://doi.org/10.18112/OPENNEURO.DS000221.V2
sub-010280	Physiological data	3T Verio	Siemens	sub-010280 spin echo for fMRI	sub-010280_Spin_echo_EPI_for_fMRI	OpenNeuro	doi:10.18112/OPENNEURO.DS000221.V2	https://doi.org/10.18112/OPENNEURO.DS000221.V2
sub-010090	Physiological data	3T Verio	Siemens	sub-010090 spin echo for fMRI	sub-010090_Spin_echo_EPI_for_fMRI	OpenNeuro	doi:10.18112/OPENNEURO.DS000221.V2	https://doi.org/10.18112/OPENNEURO.DS000221.V2
sub-010262	Physiological data	3T Verio	Siemens	sub-010262 spin echo for fMRI	sub-010262_Spin_echo_EPI_for_fMRI	OpenNeuro	doi:10.18112/OPENNEURO.DS000221.V2	https://doi.org/10.18112/OPENNEURO.DS000221.V2
sub-010060	Physiological data	3T Verio	Siemens	sub-010060 spin echo for fMRI	sub-010060_Spin_echo_EPI_for_fMRI	OpenNeuro	doi:10.18112/OPENNEURO.DS000221.V2	https://doi.org/10.18112/OPENNEURO.DS000221.V2
sub-010283	Physiological data	3T Verio	Siemens	sub-010283 spin echo for fMRI	sub-010283_Spin_echo_EPI_for_fMRI	OpenNeuro	doi:10.18112/OPENNEURO.DS000221.V2	https://doi.org/10.18112/OPENNEURO.DS000221.V2
sub-010063	Physiological data	3T Verio	Siemens	sub-010063 spin echo for fMRI	sub-010063_Spin_echo_EPI_for_fMRI	OpenNeuro	doi:10.18112/OPENNEURO.DS000221.V2	https://doi.org/10.18112/OPENNEURO.DS000221.V2
sub-010294	Physiological data	3T Verio	Siemens	sub-010294 spin echo for fMRI	sub-010294_Spin_echo_EPI_for_fMRI	OpenNeuro	doi:10.18112/OPENNEURO.DS000221.V2	https://doi.org/10.18112/OPENNEURO.DS000221.V2
sub-010213	Physiological data	3T Verio	Siemens	sub-010213 spin echo for fMRI	sub-010213_Spin_echo_EPI_for_fMRI	OpenNeuro	doi:10.18112/OPENNEURO.DS000221.V2	https://doi.org/10.18112/OPENNEURO.DS000221.V2
sub-010169	Physiological data	3T Verio	Siemens	sub-010169 spin echo for fMRI	sub-010169_Spin_echo_EPI_for_fMRI	OpenNeuro	doi:10.18112/OPENNEURO.DS000221.V2	https://doi.org/10.18112/OPENNEURO.DS000221.V2
sub-010110	Physiological data	3T Verio	Siemens	sub-010110 spin echo for fMRI	sub-010110_Spin_echo_EPI_for_fMRI	OpenNeuro	doi:10.18112/OPENNEURO.DS000221.V2	https://doi.org/10.18112/OPENNEURO.DS000221.V2
sub-010235	Physiological data	3T Verio	Siemens	sub-010235 spin echo for fMRI	sub-010235_Spin_echo_EPI_for_fMRI	OpenNeuro	doi:10.18112/OPENNEURO.DS000221.V2	https://doi.org/10.18112/OPENNEURO.DS000221.V2
sub-010237	Physiological data	3T Verio	Siemens	sub-010237 spin echo for fMRI	sub-010237_Spin_echo_EPI_for_fMRI	OpenNeuro	doi:10.18112/OPENNEURO.DS000221.V2	https://doi.org/10.18112/OPENNEURO.DS000221.V2
sub-010281	Physiological data	3T Verio	Siemens	sub-010281 spin echo for fMRI	sub-010281_Spin_echo_EPI_for_fMRI	OpenNeuro	doi:10.18112/OPENNEURO.DS000221.V2	https://doi.org/10.18112/OPENNEURO.DS000221.V2
sub-010293	Physiological data	3T Verio	Siemens	sub-010293 spin echo for fMRI	sub-010293_Spin_echo_EPI_for_fMRI	OpenNeuro	doi:10.18112/OPENNEURO.DS000221.V2	https://doi.org/10.18112/OPENNEURO.DS000221.V2
sub-010320	Physiological data	3T Verio	Siemens	sub-010320 spin echo for fMRI	sub-010320_Spin_echo_EPI_for_fMRI	OpenNeuro	doi:10.18112/OPENNEURO.DS000221.V2	https://doi.org/10.18112/OPENNEURO.DS000221.V2
sub-010017	Physiological data	3T Verio	Siemens	sub-010017 FLAIR	sub-010017_acq-lowres_FLAIR	OpenNeuro	doi:10.18112/OPENNEURO.DS000221.V2	https://doi.org/10.18112/OPENNEURO.DS000221.V2
sub-010015	Physiological data	3T Verio	Siemens	sub-010015 FLAIR	sub-010015_acq-lowres_FLAIR	OpenNeuro	doi:10.18112/OPENNEURO.DS000221.V2	https://doi.org/10.18112/OPENNEURO.DS000221.V2
sub-010022	Physiological data	3T Verio	Siemens	sub-010022 FLAIR	sub-010022_acq-lowres_FLAIR	OpenNeuro	doi:10.18112/OPENNEURO.DS000221.V2	https://doi.org/10.18112/OPENNEURO.DS000221.V2
sub-010033	Physiological data	3T Verio	Siemens	sub-010033 FLAIR	sub-010033_acq-lowres_FLAIR	OpenNeuro	doi:10.18112/OPENNEURO.DS000221.V2	https://doi.org/10.18112/OPENNEURO.DS000221.V2
sub-010197	Physiological data	3T Verio	Siemens	sub-010197 FLAIR	sub-010197_acq-lowres_FLAIR	OpenNeuro	doi:10.18112/OPENNEURO.DS000221.V2	https://doi.org/10.18112/OPENNEURO.DS000221.V2
sub-010027	Physiological data	3T Verio	Siemens	sub-010027 FLAIR	sub-010027_acq-lowres_FLAIR	OpenNeuro	doi:10.18112/OPENNEURO.DS000221.V2	https://doi.org/10.18112/OPENNEURO.DS000221.V2
sub-010032	Physiological data	3T Verio	Siemens	sub-010032 FLAIR	sub-010032_acq-lowres_FLAIR	OpenNeuro	doi:10.18112/OPENNEURO.DS000221.V2	https://doi.org/10.18112/OPENNEURO.DS000221.V2
sub-010321	Physiological data	3T Verio	Siemens	sub-010321 FLAIR	sub-010321_acq-lowres_FLAIR	OpenNeuro	doi:10.18112/OPENNEURO.DS000221.V2	https://doi.org/10.18112/OPENNEURO.DS000221.V2
sub-010019	Physiological data	3T Verio	Siemens	sub-010019 FLAIR	sub-010019_acq-lowres_FLAIR	OpenNeuro	doi:10.18112/OPENNEURO.DS000221.V2	https://doi.org/10.18112/OPENNEURO.DS000221.V2
sub-010134	Physiological data	3T Verio	Siemens	sub-010134 FLAIR	sub-010134_acq-lowres_FLAIR	OpenNeuro	doi:10.18112/OPENNEURO.DS000221.V2	https://doi.org/10.18112/OPENNEURO.DS000221.V2
sub-010150	Physiological data	3T Verio	Siemens	sub-010150 FLAIR	sub-010150_acq-lowres_FLAIR	OpenNeuro	doi:10.18112/OPENNEURO.DS000221.V2	https://doi.org/10.18112/OPENNEURO.DS000221.V2
sub-010183	Physiological data	3T Verio	Siemens	sub-010183 FLAIR	sub-010183_acq-lowres_FLAIR	OpenNeuro	doi:10.18112/OPENNEURO.DS000221.V2	https://doi.org/10.18112/OPENNEURO.DS000221.V2
sub-010021	Physiological data	3T Verio	Siemens	sub-010021 FLAIR	sub-010021_acq-lowres_FLAIR	OpenNeuro	doi:10.18112/OPENNEURO.DS000221.V2	https://doi.org/10.18112/OPENNEURO.DS000221.V2
sub-010031	Physiological data	3T Verio	Siemens	sub-010031 FLAIR	sub-010031_acq-lowres_FLAIR	OpenNeuro	doi:10.18112/OPENNEURO.DS000221.V2	https://doi.org/10.18112/OPENNEURO.DS000221.V2
sub-010202	Physiological data	3T Verio	Siemens	sub-010202 FLAIR	sub-010202_acq-lowres_FLAIR	OpenNeuro	doi:10.18112/OPENNEURO.DS000221.V2	https://doi.org/10.18112/OPENNEURO.DS000221.V2
sub-010028	Physiological data	3T Verio	Siemens	sub-010028 FLAIR	sub-010028_acq-lowres_FLAIR	OpenNeuro	doi:10.18112/OPENNEURO.DS000221.V2	https://doi.org/10.18112/OPENNEURO.DS000221.V2
sub-010035	Physiological data	3T Verio	Siemens	sub-010035 FLAIR	sub-010035_acq-lowres_FLAIR	OpenNeuro	doi:10.18112/OPENNEURO.DS000221.V2	https://doi.org/10.18112/OPENNEURO.DS000221.V2
sub-010034	Physiological data	3T Verio	Siemens	sub-010034 FLAIR	sub-010034_acq-lowres_FLAIR	OpenNeuro	doi:10.18112/OPENNEURO.DS000221.V2	https://doi.org/10.18112/OPENNEURO.DS000221.V2
sub-010010	Physiological data	3T Verio	Siemens	sub-010010 FLAIR	sub-010010_acq-lowres_FLAIR	OpenNeuro	doi:10.18112/OPENNEURO.DS000221.V2	https://doi.org/10.18112/OPENNEURO.DS000221.V2
sub-010016	Physiological data	3T Verio	Siemens	sub-010016 FLAIR	sub-010016_acq-lowres_FLAIR	OpenNeuro	doi:10.18112/OPENNEURO.DS000221.V2	https://doi.org/10.18112/OPENNEURO.DS000221.V2
sub-010100	Physiological data	3T Verio	Siemens	sub-010100 FLAIR	sub-010100_acq-lowres_FLAIR	OpenNeuro	doi:10.18112/OPENNEURO.DS000221.V2	https://doi.org/10.18112/OPENNEURO.DS000221.V2
sub-010170	Physiological data	3T Verio	Siemens	sub-010170 FLAIR	sub-010170_acq-lowres_FLAIR	OpenNeuro	doi:10.18112/OPENNEURO.DS000221.V2	https://doi.org/10.18112/OPENNEURO.DS000221.V2
sub-010029	Physiological data	3T Verio	Siemens	sub-010029 FLAIR	sub-010029_acq-lowres_FLAIR	OpenNeuro	doi:10.18112/OPENNEURO.DS000221.V2	https://doi.org/10.18112/OPENNEURO.DS000221.V2
sub-010026	Physiological data	3T Verio	Siemens	sub-010026 FLAIR	sub-010026_acq-lowres_FLAIR	OpenNeuro	doi:10.18112/OPENNEURO.DS000221.V2	https://doi.org/10.18112/OPENNEURO.DS000221.V2
sub-010012	Physiological data	3T Verio	Siemens	sub-010012 FLAIR	sub-010012_acq-lowres_FLAIR	OpenNeuro	doi:10.18112/OPENNEURO.DS000221.V2	https://doi.org/10.18112/OPENNEURO.DS000221.V2
sub-010043	Physiological data	3T Verio	Siemens	sub-010043 FLAIR	sub-010043_acq-lowres_FLAIR	OpenNeuro	doi:10.18112/OPENNEURO.DS000221.V2	https://doi.org/10.18112/OPENNEURO.DS000221.V2
sub-010104	Physiological data	3T Verio	Siemens	sub-010104 FLAIR	sub-010104_acq-lowres_FLAIR	OpenNeuro	doi:10.18112/OPENNEURO.DS000221.V2	https://doi.org/10.18112/OPENNEURO.DS000221.V2
sub-010199	Physiological data	3T Verio	Siemens	sub-010199 FLAIR	sub-010199_acq-lowres_FLAIR	OpenNeuro	doi:10.18112/OPENNEURO.DS000221.V2	https://doi.org/10.18112/OPENNEURO.DS000221.V2
sub-010006	Physiological data	3T Verio	Siemens	sub-010006 FLAIR	sub-010006_acq-lowres_FLAIR	OpenNeuro	doi:10.18112/OPENNEURO.DS000221.V2	https://doi.org/10.18112/OPENNEURO.DS000221.V2
sub-010002	Physiological data	3T Verio	Siemens	sub-010002 FLAIR	sub-010002_acq-lowres_FLAIR	OpenNeuro	doi:10.18112/OPENNEURO.DS000221.V2	https://doi.org/10.18112/OPENNEURO.DS000221.V2
sub-010004	Physiological data	3T Verio	Siemens	sub-010004 FLAIR	sub-010004_acq-lowres_FLAIR	OpenNeuro	doi:10.18112/OPENNEURO.DS000221.V2	https://doi.org/10.18112/OPENNEURO.DS000221.V2
sub-010044	Physiological data	3T Verio	Siemens	sub-010044 FLAIR	sub-010044_acq-lowres_FLAIR	OpenNeuro	doi:10.18112/OPENNEURO.DS000221.V2	https://doi.org/10.18112/OPENNEURO.DS000221.V2
sub-010046	Physiological data	3T Verio	Siemens	sub-010046 FLAIR	sub-010046_acq-lowres_FLAIR	OpenNeuro	doi:10.18112/OPENNEURO.DS000221.V2	https://doi.org/10.18112/OPENNEURO.DS000221.V2
sub-010222	Physiological data	3T Verio	Siemens	sub-010222 FLAIR	sub-010222_acq-lowres_FLAIR	OpenNeuro	doi:10.18112/OPENNEURO.DS000221.V2	https://doi.org/10.18112/OPENNEURO.DS000221.V2
sub-010037	Physiological data	3T Verio	Siemens	sub-010037 FLAIR	sub-010037_acq-lowres_FLAIR	OpenNeuro	doi:10.18112/OPENNEURO.DS000221.V2	https://doi.org/10.18112/OPENNEURO.DS000221.V2
sub-010007	Physiological data	3T Verio	Siemens	sub-010007 FLAIR	sub-010007_acq-lowres_FLAIR	OpenNeuro	doi:10.18112/OPENNEURO.DS000221.V2	https://doi.org/10.18112/OPENNEURO.DS000221.V2
sub-010045	Physiological data	3T Verio	Siemens	sub-010045 FLAIR	sub-010045_acq-lowres_FLAIR	OpenNeuro	doi:10.18112/OPENNEURO.DS000221.V2	https://doi.org/10.18112/OPENNEURO.DS000221.V2
sub-010048	Physiological data	3T Verio	Siemens	sub-010048 FLAIR	sub-010048_acq-lowres_FLAIR	OpenNeuro	doi:10.18112/OPENNEURO.DS000221.V2	https://doi.org/10.18112/OPENNEURO.DS000221.V2
sub-010223	Physiological data	3T Verio	Siemens	sub-010223 FLAIR	sub-010223_acq-lowres_FLAIR	OpenNeuro	doi:10.18112/OPENNEURO.DS000221.V2	https://doi.org/10.18112/OPENNEURO.DS000221.V2
sub-010234	Physiological data	3T Verio	Siemens	sub-010234 FLAIR	sub-010234_acq-lowres_FLAIR	OpenNeuro	doi:10.18112/OPENNEURO.DS000221.V2	https://doi.org/10.18112/OPENNEURO.DS000221.V2
sub-010039	Physiological data	3T Verio	Siemens	sub-010039 FLAIR	sub-010039_acq-lowres_FLAIR	OpenNeuro	doi:10.18112/OPENNEURO.DS000221.V2	https://doi.org/10.18112/OPENNEURO.DS000221.V2
sub-010041	Physiological data	3T Verio	Siemens	sub-010041 FLAIR	sub-010041_acq-lowres_FLAIR	OpenNeuro	doi:10.18112/OPENNEURO.DS000221.V2	https://doi.org/10.18112/OPENNEURO.DS000221.V2
sub-010219	Physiological data	3T Verio	Siemens	sub-010219 FLAIR	sub-010219_acq-lowres_FLAIR	OpenNeuro	doi:10.18112/OPENNEURO.DS000221.V2	https://doi.org/10.18112/OPENNEURO.DS000221.V2
sub-010049	Physiological data	3T Verio	Siemens	sub-010049 FLAIR	sub-010049_acq-lowres_FLAIR	OpenNeuro	doi:10.18112/OPENNEURO.DS000221.V2	https://doi.org/10.18112/OPENNEURO.DS000221.V2
sub-010047	Physiological data	3T Verio	Siemens	sub-010047 FLAIR	sub-010047_acq-lowres_FLAIR	OpenNeuro	doi:10.18112/OPENNEURO.DS000221.V2	https://doi.org/10.18112/OPENNEURO.DS000221.V2
sub-010030	Physiological data	3T Verio	Siemens	sub-010030 FLAIR	sub-010030_acq-lowres_FLAIR	OpenNeuro	doi:10.18112/OPENNEURO.DS000221.V2	https://doi.org/10.18112/OPENNEURO.DS000221.V2
sub-010024	Physiological data	3T Verio	Siemens	sub-010024 FLAIR	sub-010024_acq-lowres_FLAIR	OpenNeuro	doi:10.18112/OPENNEURO.DS000221.V2	https://doi.org/10.18112/OPENNEURO.DS000221.V2
sub-010040	Physiological data	3T Verio	Siemens	sub-010040 FLAIR	sub-010040_acq-lowres_FLAIR	OpenNeuro	doi:10.18112/OPENNEURO.DS000221.V2	https://doi.org/10.18112/OPENNEURO.DS000221.V2
sub-010003	Physiological data	3T Verio	Siemens	sub-010003 FLAIR	sub-010003_acq-lowres_FLAIR	OpenNeuro	doi:10.18112/OPENNEURO.DS000221.V2	https://doi.org/10.18112/OPENNEURO.DS000221.V2
sub-010023	Physiological data	3T Verio	Siemens	sub-010023 FLAIR	sub-010023_acq-lowres_FLAIR	OpenNeuro	doi:10.18112/OPENNEURO.DS000221.V2	https://doi.org/10.18112/OPENNEURO.DS000221.V2
sub-010077	Physiological data	3T Verio	Siemens	sub-010077 FLAIR	sub-010077_acq-lowres_FLAIR	OpenNeuro	doi:10.18112/OPENNEURO.DS000221.V2	https://doi.org/10.18112/OPENNEURO.DS000221.V2
sub-010263	Physiological data	3T Verio	Siemens	sub-010263 FLAIR	sub-010263_acq-lowres_FLAIR	OpenNeuro	doi:10.18112/OPENNEURO.DS000221.V2	https://doi.org/10.18112/OPENNEURO.DS000221.V2
sub-010220	Physiological data	3T Verio	Siemens	sub-010220 FLAIR	sub-010220_acq-lowres_FLAIR	OpenNeuro	doi:10.18112/OPENNEURO.DS000221.V2	https://doi.org/10.18112/OPENNEURO.DS000221.V2
sub-010081	Physiological data	3T Verio	Siemens	sub-010081 FLAIR	sub-010081_acq-lowres_FLAIR	OpenNeuro	doi:10.18112/OPENNEURO.DS000221.V2	https://doi.org/10.18112/OPENNEURO.DS000221.V2
sub-010162	Physiological data	3T Verio	Siemens	sub-010162 FLAIR	sub-010162_acq-lowres_FLAIR	OpenNeuro	doi:10.18112/OPENNEURO.DS000221.V2	https://doi.org/10.18112/OPENNEURO.DS000221.V2
sub-010070	Physiological data	3T Verio	Siemens	sub-010070 FLAIR	sub-010070_acq-lowres_FLAIR	OpenNeuro	doi:10.18112/OPENNEURO.DS000221.V2	https://doi.org/10.18112/OPENNEURO.DS000221.V2
sub-010252	Physiological data	3T Verio	Siemens	sub-010252 FLAIR	sub-010252_acq-lowres_FLAIR	OpenNeuro	doi:10.18112/OPENNEURO.DS000221.V2	https://doi.org/10.18112/OPENNEURO.DS000221.V2
sub-010155	Physiological data	3T Verio	Siemens	sub-010155 FLAIR	sub-010155_acq-lowres_FLAIR	OpenNeuro	doi:10.18112/OPENNEURO.DS000221.V2	https://doi.org/10.18112/OPENNEURO.DS000221.V2
sub-010073	Physiological data	3T Verio	Siemens	sub-010073 FLAIR	sub-010073_acq-lowres_FLAIR	OpenNeuro	doi:10.18112/OPENNEURO.DS000221.V2	https://doi.org/10.18112/OPENNEURO.DS000221.V2
sub-010200	Physiological data	3T Verio	Siemens	sub-010200 FLAIR	sub-010200_acq-lowres_FLAIR	OpenNeuro	doi:10.18112/OPENNEURO.DS000221.V2	https://doi.org/10.18112/OPENNEURO.DS000221.V2
sub-010299	Physiological data	3T Verio	Siemens	sub-010299 FLAIR	sub-010299_acq-lowres_FLAIR	OpenNeuro	doi:10.18112/OPENNEURO.DS000221.V2	https://doi.org/10.18112/OPENNEURO.DS000221.V2
sub-010304	Physiological data	3T Verio	Siemens	sub-010304 FLAIR	sub-010304_acq-lowres_FLAIR	OpenNeuro	doi:10.18112/OPENNEURO.DS000221.V2	https://doi.org/10.18112/OPENNEURO.DS000221.V2
sub-010317	Physiological data	3T Verio	Siemens	sub-010317 FLAIR	sub-010317_acq-lowres_FLAIR	OpenNeuro	doi:10.18112/OPENNEURO.DS000221.V2	https://doi.org/10.18112/OPENNEURO.DS000221.V2
sub-010238	Physiological data	3T Verio	Siemens	sub-010238 FLAIR	sub-010238_acq-lowres_FLAIR	OpenNeuro	doi:10.18112/OPENNEURO.DS000221.V2	https://doi.org/10.18112/OPENNEURO.DS000221.V2
sub-010207	Physiological data	3T Verio	Siemens	sub-010207 FLAIR	sub-010207_acq-lowres_FLAIR	OpenNeuro	doi:10.18112/OPENNEURO.DS000221.V2	https://doi.org/10.18112/OPENNEURO.DS000221.V2
sub-010083	Physiological data	3T Verio	Siemens	sub-010083 FLAIR	sub-010083_acq-lowres_FLAIR	OpenNeuro	doi:10.18112/OPENNEURO.DS000221.V2	https://doi.org/10.18112/OPENNEURO.DS000221.V2
sub-010260	Physiological data	3T Verio	Siemens	sub-010260 FLAIR	sub-010260_acq-lowres_FLAIR	OpenNeuro	doi:10.18112/OPENNEURO.DS000221.V2	https://doi.org/10.18112/OPENNEURO.DS000221.V2
sub-010166	Physiological data	3T Verio	Siemens	sub-010166 FLAIR	sub-010166_acq-lowres_FLAIR	OpenNeuro	doi:10.18112/OPENNEURO.DS000221.V2	https://doi.org/10.18112/OPENNEURO.DS000221.V2
sub-010075	Physiological data	3T Verio	Siemens	sub-010075 FLAIR	sub-010075_acq-lowres_FLAIR	OpenNeuro	doi:10.18112/OPENNEURO.DS000221.V2	https://doi.org/10.18112/OPENNEURO.DS000221.V2
sub-010067	Physiological data	3T Verio	Siemens	sub-010067 FLAIR	sub-010067_acq-lowres_FLAIR	OpenNeuro	doi:10.18112/OPENNEURO.DS000221.V2	https://doi.org/10.18112/OPENNEURO.DS000221.V2
sub-010126	Physiological data	3T Verio	Siemens	sub-010126 FLAIR	sub-010126_acq-lowres_FLAIR	OpenNeuro	doi:10.18112/OPENNEURO.DS000221.V2	https://doi.org/10.18112/OPENNEURO.DS000221.V2
sub-010164	Physiological data	3T Verio	Siemens	sub-010164 FLAIR	sub-010164_acq-lowres_FLAIR	OpenNeuro	doi:10.18112/OPENNEURO.DS000221.V2	https://doi.org/10.18112/OPENNEURO.DS000221.V2
sub-010157	Physiological data	3T Verio	Siemens	sub-010157 FLAIR	sub-010157_acq-lowres_FLAIR	OpenNeuro	doi:10.18112/OPENNEURO.DS000221.V2	https://doi.org/10.18112/OPENNEURO.DS000221.V2
sub-010292	Physiological data	3T Verio	Siemens	sub-010292 FLAIR	sub-010292_acq-lowres_FLAIR	OpenNeuro	doi:10.18112/OPENNEURO.DS000221.V2	https://doi.org/10.18112/OPENNEURO.DS000221.V2
sub-010319	Physiological data	3T Verio	Siemens	sub-010319 FLAIR	sub-010319_acq-lowres_FLAIR	OpenNeuro	doi:10.18112/OPENNEURO.DS000221.V2	https://doi.org/10.18112/OPENNEURO.DS000221.V2
sub-010305	Physiological data	3T Verio	Siemens	sub-010305 FLAIR	sub-010305_acq-lowres_FLAIR	OpenNeuro	doi:10.18112/OPENNEURO.DS000221.V2	https://doi.org/10.18112/OPENNEURO.DS000221.V2
sub-010310	Physiological data	3T Verio	Siemens	sub-010310 FLAIR	sub-010310_acq-lowres_FLAIR	OpenNeuro	doi:10.18112/OPENNEURO.DS000221.V2	https://doi.org/10.18112/OPENNEURO.DS000221.V2
sub-010312	Physiological data	3T Verio	Siemens	sub-010312 FLAIR	sub-010312_acq-lowres_FLAIR	OpenNeuro	doi:10.18112/OPENNEURO.DS000221.V2	https://doi.org/10.18112/OPENNEURO.DS000221.V2
sub-010231	Physiological data	3T Verio	Siemens	sub-010231 FLAIR	sub-010231_acq-lowres_FLAIR	OpenNeuro	doi:10.18112/OPENNEURO.DS000221.V2	https://doi.org/10.18112/OPENNEURO.DS000221.V2
sub-010038	Physiological data	3T Verio	Siemens	sub-010038 FLAIR	sub-010038_acq-lowres_FLAIR	OpenNeuro	doi:10.18112/OPENNEURO.DS000221.V2	https://doi.org/10.18112/OPENNEURO.DS000221.V2
sub-010303	Physiological data	3T Verio	Siemens	sub-010303 FLAIR	sub-010303_acq-lowres_FLAIR	OpenNeuro	doi:10.18112/OPENNEURO.DS000221.V2	https://doi.org/10.18112/OPENNEURO.DS000221.V2
sub-010311	Physiological data	3T Verio	Siemens	sub-010311 FLAIR	sub-010311_acq-lowres_FLAIR	OpenNeuro	doi:10.18112/OPENNEURO.DS000221.V2	https://doi.org/10.18112/OPENNEURO.DS000221.V2
sub-010315	Physiological data	3T Verio	Siemens	sub-010315 FLAIR	sub-010315_acq-lowres_FLAIR	OpenNeuro	doi:10.18112/OPENNEURO.DS000221.V2	https://doi.org/10.18112/OPENNEURO.DS000221.V2
sub-010233	Physiological data	3T Verio	Siemens	sub-010233 FLAIR	sub-010233_acq-lowres_FLAIR	OpenNeuro	doi:10.18112/OPENNEURO.DS000221.V2	https://doi.org/10.18112/OPENNEURO.DS000221.V2
sub-010066	Physiological data	3T Verio	Siemens	sub-010066 FLAIR	sub-010066_acq-lowres_FLAIR	OpenNeuro	doi:10.18112/OPENNEURO.DS000221.V2	https://doi.org/10.18112/OPENNEURO.DS000221.V2
sub-010256	Physiological data	3T Verio	Siemens	sub-010256 FLAIR	sub-010256_acq-lowres_FLAIR	OpenNeuro	doi:10.18112/OPENNEURO.DS000221.V2	https://doi.org/10.18112/OPENNEURO.DS000221.V2
sub-010138	Physiological data	3T Verio	Siemens	sub-010138 FLAIR	sub-010138_acq-lowres_FLAIR	OpenNeuro	doi:10.18112/OPENNEURO.DS000221.V2	https://doi.org/10.18112/OPENNEURO.DS000221.V2
sub-010297	Physiological data	3T Verio	Siemens	sub-010297 FLAIR	sub-010297_acq-lowres_FLAIR	OpenNeuro	doi:10.18112/OPENNEURO.DS000221.V2	https://doi.org/10.18112/OPENNEURO.DS000221.V2
sub-010253	Physiological data	3T Verio	Siemens	sub-010253 FLAIR	sub-010253_acq-lowres_FLAIR	OpenNeuro	doi:10.18112/OPENNEURO.DS000221.V2	https://doi.org/10.18112/OPENNEURO.DS000221.V2
sub-010136	Physiological data	3T Verio	Siemens	sub-010136 FLAIR	sub-010136_acq-lowres_FLAIR	OpenNeuro	doi:10.18112/OPENNEURO.DS000221.V2	https://doi.org/10.18112/OPENNEURO.DS000221.V2
sub-010210	Physiological data	3T Verio	Siemens	sub-010210 FLAIR	sub-010210_acq-lowres_FLAIR	OpenNeuro	doi:10.18112/OPENNEURO.DS000221.V2	https://doi.org/10.18112/OPENNEURO.DS000221.V2
sub-010218	Physiological data	3T Verio	Siemens	sub-010218 FLAIR	sub-010218_acq-lowres_FLAIR	OpenNeuro	doi:10.18112/OPENNEURO.DS000221.V2	https://doi.org/10.18112/OPENNEURO.DS000221.V2
sub-010306	Physiological data	3T Verio	Siemens	sub-010306 FLAIR	sub-010306_acq-lowres_FLAIR	OpenNeuro	doi:10.18112/OPENNEURO.DS000221.V2	https://doi.org/10.18112/OPENNEURO.DS000221.V2
sub-010224	Physiological data	3T Verio	Siemens	sub-010224 FLAIR	sub-010224_acq-lowres_FLAIR	OpenNeuro	doi:10.18112/OPENNEURO.DS000221.V2	https://doi.org/10.18112/OPENNEURO.DS000221.V2
sub-010068	Physiological data	3T Verio	Siemens	sub-010068 FLAIR	sub-010068_acq-lowres_FLAIR	OpenNeuro	doi:10.18112/OPENNEURO.DS000221.V2	https://doi.org/10.18112/OPENNEURO.DS000221.V2
sub-010061	Physiological data	3T Verio	Siemens	sub-010061 FLAIR	sub-010061_acq-lowres_FLAIR	OpenNeuro	doi:10.18112/OPENNEURO.DS000221.V2	https://doi.org/10.18112/OPENNEURO.DS000221.V2
sub-010176	Physiological data	3T Verio	Siemens	sub-010176 FLAIR	sub-010176_acq-lowres_FLAIR	OpenNeuro	doi:10.18112/OPENNEURO.DS000221.V2	https://doi.org/10.18112/OPENNEURO.DS000221.V2
sub-010302	Physiological data	3T Verio	Siemens	sub-010302 FLAIR	sub-010302_acq-lowres_FLAIR	OpenNeuro	doi:10.18112/OPENNEURO.DS000221.V2	https://doi.org/10.18112/OPENNEURO.DS000221.V2
sub-010036	Physiological data	3T Verio	Siemens	sub-010036 FLAIR	sub-010036_acq-lowres_FLAIR	OpenNeuro	doi:10.18112/OPENNEURO.DS000221.V2	https://doi.org/10.18112/OPENNEURO.DS000221.V2
sub-010191	Physiological data	3T Verio	Siemens	sub-010191 FLAIR	sub-010191_acq-lowres_FLAIR	OpenNeuro	doi:10.18112/OPENNEURO.DS000221.V2	https://doi.org/10.18112/OPENNEURO.DS000221.V2
sub-010192	Physiological data	3T Verio	Siemens	sub-010192 FLAIR	sub-010192_acq-lowres_FLAIR	OpenNeuro	doi:10.18112/OPENNEURO.DS000221.V2	https://doi.org/10.18112/OPENNEURO.DS000221.V2
sub-010193	Physiological data	3T Verio	Siemens	sub-010193 FLAIR	sub-010193_acq-lowres_FLAIR	OpenNeuro	doi:10.18112/OPENNEURO.DS000221.V2	https://doi.org/10.18112/OPENNEURO.DS000221.V2
sub-010194	Physiological data	3T Verio	Siemens	sub-010194 FLAIR	sub-010194_acq-lowres_FLAIR	OpenNeuro	doi:10.18112/OPENNEURO.DS000221.V2	https://doi.org/10.18112/OPENNEURO.DS000221.V2
sub-010042	Physiological data	3T Verio	Siemens	sub-010042 FLAIR	sub-010042_acq-lowres_FLAIR	OpenNeuro	doi:10.18112/OPENNEURO.DS000221.V2	https://doi.org/10.18112/OPENNEURO.DS000221.V2
sub-010074	Physiological data	3T Verio	Siemens	sub-010074 FLAIR	sub-010074_acq-lowres_FLAIR	OpenNeuro	doi:10.18112/OPENNEURO.DS000221.V2	https://doi.org/10.18112/OPENNEURO.DS000221.V2
sub-010229	Physiological data	3T Verio	Siemens	sub-010229 FLAIR	sub-010229_acq-lowres_FLAIR	OpenNeuro	doi:10.18112/OPENNEURO.DS000221.V2	https://doi.org/10.18112/OPENNEURO.DS000221.V2
sub-010236	Physiological data	3T Verio	Siemens	sub-010236 FLAIR	sub-010236_acq-lowres_FLAIR	OpenNeuro	doi:10.18112/OPENNEURO.DS000221.V2	https://doi.org/10.18112/OPENNEURO.DS000221.V2
sub-010094	Physiological data	3T Verio	Siemens	sub-010094 FLAIR	sub-010094_acq-lowres_FLAIR	OpenNeuro	doi:10.18112/OPENNEURO.DS000221.V2	https://doi.org/10.18112/OPENNEURO.DS000221.V2
sub-010142	Physiological data	3T Verio	Siemens	sub-010142 FLAIR	sub-010142_acq-lowres_FLAIR	OpenNeuro	doi:10.18112/OPENNEURO.DS000221.V2	https://doi.org/10.18112/OPENNEURO.DS000221.V2
sub-010274	Physiological data	3T Verio	Siemens	sub-010274 FLAIR	sub-010274_acq-lowres_FLAIR	OpenNeuro	doi:10.18112/OPENNEURO.DS000221.V2	https://doi.org/10.18112/OPENNEURO.DS000221.V2
sub-010255	Physiological data	3T Verio	Siemens	sub-010255 FLAIR	sub-010255_acq-lowres_FLAIR	OpenNeuro	doi:10.18112/OPENNEURO.DS000221.V2	https://doi.org/10.18112/OPENNEURO.DS000221.V2
sub-010279	Physiological data	3T Verio	Siemens	sub-010279 FLAIR	sub-010279_acq-highres_FLAIR	OpenNeuro	doi:10.18112/OPENNEURO.DS000221.V2	https://doi.org/10.18112/OPENNEURO.DS000221.V2
sub-010239	Physiological data	3T Verio	Siemens	sub-010239 FLAIR	sub-010239_acq-highres_FLAIR	OpenNeuro	doi:10.18112/OPENNEURO.DS000221.V2	https://doi.org/10.18112/OPENNEURO.DS000221.V2
sub-010290	Physiological data	3T Verio	Siemens	sub-010290 FLAIR	sub-010290_acq-highres_FLAIR	OpenNeuro	doi:10.18112/OPENNEURO.DS000221.V2	https://doi.org/10.18112/OPENNEURO.DS000221.V2
sub-010089	Physiological data	3T Verio	Siemens	sub-010089 FLAIR	sub-010089_acq-highres_FLAIR	OpenNeuro	doi:10.18112/OPENNEURO.DS000221.V2	https://doi.org/10.18112/OPENNEURO.DS000221.V2
sub-010246	Physiological data	3T Verio	Siemens	sub-010246 FLAIR	sub-010246_acq-highres_FLAIR	OpenNeuro	doi:10.18112/OPENNEURO.DS000221.V2	https://doi.org/10.18112/OPENNEURO.DS000221.V2
sub-010148	Physiological data	3T Verio	Siemens	sub-010148 FLAIR	sub-010148_acq-highres_FLAIR	OpenNeuro	doi:10.18112/OPENNEURO.DS000221.V2	https://doi.org/10.18112/OPENNEURO.DS000221.V2
sub-010276	Physiological data	3T Verio	Siemens	sub-010276 FLAIR	sub-010276_acq-highres_FLAIR	OpenNeuro	doi:10.18112/OPENNEURO.DS000221.V2	https://doi.org/10.18112/OPENNEURO.DS000221.V2
sub-010051	Physiological data	3T Verio	Siemens	sub-010051 FLAIR	sub-010051_acq-highres_FLAIR	OpenNeuro	doi:10.18112/OPENNEURO.DS000221.V2	https://doi.org/10.18112/OPENNEURO.DS000221.V2
sub-010250	Physiological data	3T Verio	Siemens	sub-010250 FLAIR	sub-010250_acq-highres_FLAIR	OpenNeuro	doi:10.18112/OPENNEURO.DS000221.V2	https://doi.org/10.18112/OPENNEURO.DS000221.V2
sub-010146	Physiological data	3T Verio	Siemens	sub-010146 FLAIR	sub-010146_acq-highres_FLAIR	OpenNeuro	doi:10.18112/OPENNEURO.DS000221.V2	https://doi.org/10.18112/OPENNEURO.DS000221.V2
sub-010088	Physiological data	3T Verio	Siemens	sub-010088 FLAIR	sub-010088_acq-highres_FLAIR	OpenNeuro	doi:10.18112/OPENNEURO.DS000221.V2	https://doi.org/10.18112/OPENNEURO.DS000221.V2
sub-010272	Physiological data	3T Verio	Siemens	sub-010272 FLAIR	sub-010272_acq-highres_FLAIR	OpenNeuro	doi:10.18112/OPENNEURO.DS000221.V2	https://doi.org/10.18112/OPENNEURO.DS000221.V2
sub-010086	Physiological data	3T Verio	Siemens	sub-010086 FLAIR	sub-010086_acq-highres_FLAIR	OpenNeuro	doi:10.18112/OPENNEURO.DS000221.V2	https://doi.org/10.18112/OPENNEURO.DS000221.V2
sub-010254	Physiological data	3T Verio	Siemens	sub-010254 FLAIR	sub-010254_acq-highres_FLAIR	OpenNeuro	doi:10.18112/OPENNEURO.DS000221.V2	https://doi.org/10.18112/OPENNEURO.DS000221.V2
sub-010285	Physiological data	3T Verio	Siemens	sub-010285 FLAIR	sub-010285_acq-highres_FLAIR	OpenNeuro	doi:10.18112/OPENNEURO.DS000221.V2	https://doi.org/10.18112/OPENNEURO.DS000221.V2
sub-010286	Physiological data	3T Verio	Siemens	sub-010286 FLAIR	sub-010286_acq-highres_FLAIR	OpenNeuro	doi:10.18112/OPENNEURO.DS000221.V2	https://doi.org/10.18112/OPENNEURO.DS000221.V2
sub-010251	Physiological data	3T Verio	Siemens	sub-010251 FLAIR	sub-010251_acq-highres_FLAIR	OpenNeuro	doi:10.18112/OPENNEURO.DS000221.V2	https://doi.org/10.18112/OPENNEURO.DS000221.V2
sub-010244	Physiological data	3T Verio	Siemens	sub-010244 FLAIR	sub-010244_acq-highres_FLAIR	OpenNeuro	doi:10.18112/OPENNEURO.DS000221.V2	https://doi.org/10.18112/OPENNEURO.DS000221.V2
sub-010092	Physiological data	3T Verio	Siemens	sub-010092 FLAIR	sub-010092_acq-highres_FLAIR	OpenNeuro	doi:10.18112/OPENNEURO.DS000221.V2	https://doi.org/10.18112/OPENNEURO.DS000221.V2
sub-010277	Physiological data	3T Verio	Siemens	sub-010277 FLAIR	sub-010277_acq-highres_FLAIR	OpenNeuro	doi:10.18112/OPENNEURO.DS000221.V2	https://doi.org/10.18112/OPENNEURO.DS000221.V2
sub-010284	Physiological data	3T Verio	Siemens	sub-010284 FLAIR	sub-010284_acq-highres_FLAIR	OpenNeuro	doi:10.18112/OPENNEURO.DS000221.V2	https://doi.org/10.18112/OPENNEURO.DS000221.V2
sub-010267	Physiological data	3T Verio	Siemens	sub-010267 FLAIR	sub-010267_acq-highres_FLAIR	OpenNeuro	doi:10.18112/OPENNEURO.DS000221.V2	https://doi.org/10.18112/OPENNEURO.DS000221.V2
sub-010059	Physiological data	3T Verio	Siemens	sub-010059 FLAIR	sub-010059_acq-highres_FLAIR	OpenNeuro	doi:10.18112/OPENNEURO.DS000221.V2	https://doi.org/10.18112/OPENNEURO.DS000221.V2
sub-010056	Physiological data	3T Verio	Siemens	sub-010056 FLAIR	sub-010056_acq-highres_FLAIR	OpenNeuro	doi:10.18112/OPENNEURO.DS000221.V2	https://doi.org/10.18112/OPENNEURO.DS000221.V2
sub-010266	Physiological data	3T Verio	Siemens	sub-010266 FLAIR	sub-010266_acq-highres_FLAIR	OpenNeuro	doi:10.18112/OPENNEURO.DS000221.V2	https://doi.org/10.18112/OPENNEURO.DS000221.V2
sub-010065	Physiological data	3T Verio	Siemens	sub-010065 FLAIR	sub-010065_acq-highres_FLAIR	OpenNeuro	doi:10.18112/OPENNEURO.DS000221.V2	https://doi.org/10.18112/OPENNEURO.DS000221.V2
sub-010227	Physiological data	3T Verio	Siemens	sub-010227 FLAIR	sub-010227_acq-highres_FLAIR	OpenNeuro	doi:10.18112/OPENNEURO.DS000221.V2	https://doi.org/10.18112/OPENNEURO.DS000221.V2
sub-010052	Physiological data	3T Verio	Siemens	sub-010052 FLAIR	sub-010052_acq-highres_FLAIR	OpenNeuro	doi:10.18112/OPENNEURO.DS000221.V2	https://doi.org/10.18112/OPENNEURO.DS000221.V2
sub-010064	Physiological data	3T Verio	Siemens	sub-010064 FLAIR	sub-010064_acq-highres_FLAIR	OpenNeuro	doi:10.18112/OPENNEURO.DS000221.V2	https://doi.org/10.18112/OPENNEURO.DS000221.V2
sub-010084	Physiological data	3T Verio	Siemens	sub-010084 FLAIR	sub-010084_acq-highres_FLAIR	OpenNeuro	doi:10.18112/OPENNEURO.DS000221.V2	https://doi.org/10.18112/OPENNEURO.DS000221.V2
sub-010241	Physiological data	3T Verio	Siemens	sub-010241 FLAIR	sub-010241_acq-highres_FLAIR	OpenNeuro	doi:10.18112/OPENNEURO.DS000221.V2	https://doi.org/10.18112/OPENNEURO.DS000221.V2
sub-010265	Physiological data	3T Verio	Siemens	sub-010265 FLAIR	sub-010265_acq-highres_FLAIR	OpenNeuro	doi:10.18112/OPENNEURO.DS000221.V2	https://doi.org/10.18112/OPENNEURO.DS000221.V2
sub-010271	Physiological data	3T Verio	Siemens	sub-010271 FLAIR	sub-010271_acq-highres_FLAIR	OpenNeuro	doi:10.18112/OPENNEURO.DS000221.V2	https://doi.org/10.18112/OPENNEURO.DS000221.V2
sub-010269	Physiological data	3T Verio	Siemens	sub-010269 FLAIR	sub-010269_acq-highres_FLAIR	OpenNeuro	doi:10.18112/OPENNEURO.DS000221.V2	https://doi.org/10.18112/OPENNEURO.DS000221.V2
sub-010261	Physiological data	3T Verio	Siemens	sub-010261 FLAIR	sub-010261_acq-highres_FLAIR	OpenNeuro	doi:10.18112/OPENNEURO.DS000221.V2	https://doi.org/10.18112/OPENNEURO.DS000221.V2
sub-010228	Physiological data	3T Verio	Siemens	sub-010228 FLAIR	sub-010228_acq-highres_FLAIR	OpenNeuro	doi:10.18112/OPENNEURO.DS000221.V2	https://doi.org/10.18112/OPENNEURO.DS000221.V2
sub-010230	Physiological data	3T Verio	Siemens	sub-010230 FLAIR	sub-010230_acq-highres_FLAIR	OpenNeuro	doi:10.18112/OPENNEURO.DS000221.V2	https://doi.org/10.18112/OPENNEURO.DS000221.V2
sub-010318	Physiological data	3T Verio	Siemens	sub-010318 FLAIR	sub-010318_acq-highres_FLAIR	OpenNeuro	doi:10.18112/OPENNEURO.DS000221.V2	https://doi.org/10.18112/OPENNEURO.DS000221.V2
sub-010137	Physiological data	3T Verio	Siemens	sub-010137 FLAIR	sub-010137_acq-highres_FLAIR	OpenNeuro	doi:10.18112/OPENNEURO.DS000221.V2	https://doi.org/10.18112/OPENNEURO.DS000221.V2
sub-010062	Physiological data	3T Verio	Siemens	sub-010062 FLAIR	sub-010062_acq-highres_FLAIR	OpenNeuro	doi:10.18112/OPENNEURO.DS000221.V2	https://doi.org/10.18112/OPENNEURO.DS000221.V2
sub-010072	Physiological data	3T Verio	Siemens	sub-010072 FLAIR	sub-010072_acq-highres_FLAIR	OpenNeuro	doi:10.18112/OPENNEURO.DS000221.V2	https://doi.org/10.18112/OPENNEURO.DS000221.V2
sub-010163	Physiological data	3T Verio	Siemens	sub-010163 FLAIR	sub-010163_acq-highres_FLAIR	OpenNeuro	doi:10.18112/OPENNEURO.DS000221.V2	https://doi.org/10.18112/OPENNEURO.DS000221.V2
sub-010201	Physiological data	3T Verio	Siemens	sub-010201 FLAIR	sub-010201_acq-highres_FLAIR	OpenNeuro	doi:10.18112/OPENNEURO.DS000221.V2	https://doi.org/10.18112/OPENNEURO.DS000221.V2
sub-010215	Physiological data	3T Verio	Siemens	sub-010215 FLAIR	sub-010215_acq-highres_FLAIR	OpenNeuro	doi:10.18112/OPENNEURO.DS000221.V2	https://doi.org/10.18112/OPENNEURO.DS000221.V2
sub-010216	Physiological data	3T Verio	Siemens	sub-010216 FLAIR	sub-010216_acq-highres_FLAIR	OpenNeuro	doi:10.18112/OPENNEURO.DS000221.V2	https://doi.org/10.18112/OPENNEURO.DS000221.V2
sub-010309	Physiological data	3T Verio	Siemens	sub-010309 FLAIR	sub-010309_acq-highres_FLAIR	OpenNeuro	doi:10.18112/OPENNEURO.DS000221.V2	https://doi.org/10.18112/OPENNEURO.DS000221.V2
sub-010308	Physiological data	3T Verio	Siemens	sub-010308 FLAIR	sub-010308_acq-highres_FLAIR	OpenNeuro	doi:10.18112/OPENNEURO.DS000221.V2	https://doi.org/10.18112/OPENNEURO.DS000221.V2
sub-010314	Physiological data	3T Verio	Siemens	sub-010314 FLAIR	sub-010314_acq-highres_FLAIR	OpenNeuro	doi:10.18112/OPENNEURO.DS000221.V2	https://doi.org/10.18112/OPENNEURO.DS000221.V2
sub-010232	Physiological data	3T Verio	Siemens	sub-010232 FLAIR	sub-010232_acq-highres_FLAIR	OpenNeuro	doi:10.18112/OPENNEURO.DS000221.V2	https://doi.org/10.18112/OPENNEURO.DS000221.V2
sub-010240	Physiological data	3T Verio	Siemens	sub-010240 FLAIR	sub-010240_acq-highres_FLAIR	OpenNeuro	doi:10.18112/OPENNEURO.DS000221.V2	https://doi.org/10.18112/OPENNEURO.DS000221.V2
sub-010204	Physiological data	3T Verio	Siemens	sub-010204 FLAIR	sub-010204_acq-highres_FLAIR	OpenNeuro	doi:10.18112/OPENNEURO.DS000221.V2	https://doi.org/10.18112/OPENNEURO.DS000221.V2
sub-010005	Physiological data	3T Verio	Siemens	sub-010005 FLAIR	sub-010005_acq-highres_FLAIR	OpenNeuro	doi:10.18112/OPENNEURO.DS000221.V2	https://doi.org/10.18112/OPENNEURO.DS000221.V2
sub-010080	Physiological data	3T Verio	Siemens	sub-010080 FLAIR	sub-010080_acq-highres_FLAIR	OpenNeuro	doi:10.18112/OPENNEURO.DS000221.V2	https://doi.org/10.18112/OPENNEURO.DS000221.V2
sub-010264	Physiological data	3T Verio	Siemens	sub-010264 FLAIR	sub-010264_acq-highres_FLAIR	OpenNeuro	doi:10.18112/OPENNEURO.DS000221.V2	https://doi.org/10.18112/OPENNEURO.DS000221.V2
sub-010091	Physiological data	3T Verio	Siemens	sub-010091 FLAIR	sub-010091_acq-highres_FLAIR	OpenNeuro	doi:10.18112/OPENNEURO.DS000221.V2	https://doi.org/10.18112/OPENNEURO.DS000221.V2
sub-010257	Physiological data	3T Verio	Siemens	sub-010257 FLAIR	sub-010257_acq-highres_FLAIR	OpenNeuro	doi:10.18112/OPENNEURO.DS000221.V2	https://doi.org/10.18112/OPENNEURO.DS000221.V2
sub-010278	Physiological data	3T Verio	Siemens	sub-010278 FLAIR	sub-010278_acq-highres_FLAIR	OpenNeuro	doi:10.18112/OPENNEURO.DS000221.V2	https://doi.org/10.18112/OPENNEURO.DS000221.V2
sub-010050	Physiological data	3T Verio	Siemens	sub-010050 FLAIR	sub-010050_acq-highres_FLAIR	OpenNeuro	doi:10.18112/OPENNEURO.DS000221.V2	https://doi.org/10.18112/OPENNEURO.DS000221.V2
sub-010258	Physiological data	3T Verio	Siemens	sub-010258 FLAIR	sub-010258_acq-highres_FLAIR	OpenNeuro	doi:10.18112/OPENNEURO.DS000221.V2	https://doi.org/10.18112/OPENNEURO.DS000221.V2
sub-010289	Physiological data	3T Verio	Siemens	sub-010289 FLAIR	sub-010289_acq-highres_FLAIR	OpenNeuro	doi:10.18112/OPENNEURO.DS000221.V2	https://doi.org/10.18112/OPENNEURO.DS000221.V2
sub-010268	Physiological data	3T Verio	Siemens	sub-010268 FLAIR	sub-010268_acq-highres_FLAIR	OpenNeuro	doi:10.18112/OPENNEURO.DS000221.V2	https://doi.org/10.18112/OPENNEURO.DS000221.V2
sub-010287	Physiological data	3T Verio	Siemens	sub-010287 FLAIR	sub-010287_acq-highres_FLAIR	OpenNeuro	doi:10.18112/OPENNEURO.DS000221.V2	https://doi.org/10.18112/OPENNEURO.DS000221.V2
sub-010291	Physiological data	3T Verio	Siemens	sub-010291 FLAIR	sub-010291_acq-highres_FLAIR	OpenNeuro	doi:10.18112/OPENNEURO.DS000221.V2	https://doi.org/10.18112/OPENNEURO.DS000221.V2
sub-010245	Physiological data	3T Verio	Siemens	sub-010245 FLAIR	sub-010245_acq-highres_FLAIR	OpenNeuro	doi:10.18112/OPENNEURO.DS000221.V2	https://doi.org/10.18112/OPENNEURO.DS000221.V2
sub-010282	Physiological data	3T Verio	Siemens	sub-010282 FLAIR	sub-010282_acq-highres_FLAIR	OpenNeuro	doi:10.18112/OPENNEURO.DS000221.V2	https://doi.org/10.18112/OPENNEURO.DS000221.V2
sub-010093	Physiological data	3T Verio	Siemens	sub-010093 FLAIR	sub-010093_acq-highres_FLAIR	OpenNeuro	doi:10.18112/OPENNEURO.DS000221.V2	https://doi.org/10.18112/OPENNEURO.DS000221.V2
sub-010085	Physiological data	3T Verio	Siemens	sub-010085 FLAIR	sub-010085_acq-highres_FLAIR	OpenNeuro	doi:10.18112/OPENNEURO.DS000221.V2	https://doi.org/10.18112/OPENNEURO.DS000221.V2
sub-010288	Physiological data	3T Verio	Siemens	sub-010288 FLAIR	sub-010288_acq-highres_FLAIR	OpenNeuro	doi:10.18112/OPENNEURO.DS000221.V2	https://doi.org/10.18112/OPENNEURO.DS000221.V2
sub-010087	Physiological data	3T Verio	Siemens	sub-010087 FLAIR	sub-010087_acq-highres_FLAIR	OpenNeuro	doi:10.18112/OPENNEURO.DS000221.V2	https://doi.org/10.18112/OPENNEURO.DS000221.V2
sub-010243	Physiological data	3T Verio	Siemens	sub-010243 FLAIR	sub-010243_acq-highres_FLAIR	OpenNeuro	doi:10.18112/OPENNEURO.DS000221.V2	https://doi.org/10.18112/OPENNEURO.DS000221.V2
sub-010071	Physiological data	3T Verio	Siemens	sub-010071 FLAIR	sub-010071_acq-highres_FLAIR	OpenNeuro	doi:10.18112/OPENNEURO.DS000221.V2	https://doi.org/10.18112/OPENNEURO.DS000221.V2
sub-010079	Physiological data	3T Verio	Siemens	sub-010079 FLAIR	sub-010079_acq-highres_FLAIR	OpenNeuro	doi:10.18112/OPENNEURO.DS000221.V2	https://doi.org/10.18112/OPENNEURO.DS000221.V2
sub-010069	Physiological data	3T Verio	Siemens	sub-010069 FLAIR	sub-010069_acq-highres_FLAIR	OpenNeuro	doi:10.18112/OPENNEURO.DS000221.V2	https://doi.org/10.18112/OPENNEURO.DS000221.V2
sub-010141	Physiological data	3T Verio	Siemens	sub-010141 FLAIR	sub-010141_acq-highres_FLAIR	OpenNeuro	doi:10.18112/OPENNEURO.DS000221.V2	https://doi.org/10.18112/OPENNEURO.DS000221.V2
sub-010295	Physiological data	3T Verio	Siemens	sub-010295 FLAIR	sub-010295_acq-highres_FLAIR	OpenNeuro	doi:10.18112/OPENNEURO.DS000221.V2	https://doi.org/10.18112/OPENNEURO.DS000221.V2
sub-010165	Physiological data	3T Verio	Siemens	sub-010165 FLAIR	sub-010165_acq-highres_FLAIR	OpenNeuro	doi:10.18112/OPENNEURO.DS000221.V2	https://doi.org/10.18112/OPENNEURO.DS000221.V2
sub-010270	Physiological data	3T Verio	Siemens	sub-010270 FLAIR	sub-010270_acq-highres_FLAIR	OpenNeuro	doi:10.18112/OPENNEURO.DS000221.V2	https://doi.org/10.18112/OPENNEURO.DS000221.V2
sub-010300	Physiological data	3T Verio	Siemens	sub-010300 FLAIR	sub-010300_acq-highres_FLAIR	OpenNeuro	doi:10.18112/OPENNEURO.DS000221.V2	https://doi.org/10.18112/OPENNEURO.DS000221.V2
sub-010053	Physiological data	3T Verio	Siemens	sub-010053 FLAIR	sub-010053_acq-highres_FLAIR	OpenNeuro	doi:10.18112/OPENNEURO.DS000221.V2	https://doi.org/10.18112/OPENNEURO.DS000221.V2
sub-010196	Physiological data	3T Verio	Siemens	sub-010196 FLAIR	sub-010196_acq-highres_FLAIR	OpenNeuro	doi:10.18112/OPENNEURO.DS000221.V2	https://doi.org/10.18112/OPENNEURO.DS000221.V2
sub-010275	Physiological data	3T Verio	Siemens	sub-010275 FLAIR	sub-010275_acq-highres_FLAIR	OpenNeuro	doi:10.18112/OPENNEURO.DS000221.V2	https://doi.org/10.18112/OPENNEURO.DS000221.V2
sub-010298	Physiological data	3T Verio	Siemens	sub-010298 FLAIR	sub-010298_acq-highres_FLAIR	OpenNeuro	doi:10.18112/OPENNEURO.DS000221.V2	https://doi.org/10.18112/OPENNEURO.DS000221.V2
sub-010078	Physiological data	3T Verio	Siemens	sub-010078 FLAIR	sub-010078_acq-highres_FLAIR	OpenNeuro	doi:10.18112/OPENNEURO.DS000221.V2	https://doi.org/10.18112/OPENNEURO.DS000221.V2
sub-010076	Physiological data	3T Verio	Siemens	sub-010076 FLAIR	sub-010076_acq-highres_FLAIR	OpenNeuro	doi:10.18112/OPENNEURO.DS000221.V2	https://doi.org/10.18112/OPENNEURO.DS000221.V2
sub-010203	Physiological data	3T Verio	Siemens	sub-010203 FLAIR	sub-010203_acq-highres_FLAIR	OpenNeuro	doi:10.18112/OPENNEURO.DS000221.V2	https://doi.org/10.18112/OPENNEURO.DS000221.V2
sub-010214	Physiological data	3T Verio	Siemens	sub-010214 FLAIR	sub-010214_acq-highres_FLAIR	OpenNeuro	doi:10.18112/OPENNEURO.DS000221.V2	https://doi.org/10.18112/OPENNEURO.DS000221.V2
sub-010296	Physiological data	3T Verio	Siemens	sub-010296 FLAIR	sub-010296_acq-highres_FLAIR	OpenNeuro	doi:10.18112/OPENNEURO.DS000221.V2	https://doi.org/10.18112/OPENNEURO.DS000221.V2
sub-010226	Physiological data	3T Verio	Siemens	sub-010226 FLAIR	sub-010226_acq-highres_FLAIR	OpenNeuro	doi:10.18112/OPENNEURO.DS000221.V2	https://doi.org/10.18112/OPENNEURO.DS000221.V2
sub-010301	Physiological data	3T Verio	Siemens	sub-010301 FLAIR	sub-010301_acq-highres_FLAIR	OpenNeuro	doi:10.18112/OPENNEURO.DS000221.V2	https://doi.org/10.18112/OPENNEURO.DS000221.V2
sub-010152	Physiological data	3T Verio	Siemens	sub-010152 FLAIR	sub-010152_acq-highres_FLAIR	OpenNeuro	doi:10.18112/OPENNEURO.DS000221.V2	https://doi.org/10.18112/OPENNEURO.DS000221.V2
sub-010249	Physiological data	3T Verio	Siemens	sub-010249 FLAIR	sub-010249_acq-highres_FLAIR	OpenNeuro	doi:10.18112/OPENNEURO.DS000221.V2	https://doi.org/10.18112/OPENNEURO.DS000221.V2
sub-010247	Physiological data	3T Verio	Siemens	sub-010247 FLAIR	sub-010247_acq-highres_FLAIR	OpenNeuro	doi:10.18112/OPENNEURO.DS000221.V2	https://doi.org/10.18112/OPENNEURO.DS000221.V2
sub-010195	Physiological data	3T Verio	Siemens	sub-010195 FLAIR	sub-010195_acq-highres_FLAIR	OpenNeuro	doi:10.18112/OPENNEURO.DS000221.V2	https://doi.org/10.18112/OPENNEURO.DS000221.V2
sub-010225	Physiological data	3T Verio	Siemens	sub-010225 FLAIR	sub-010225_acq-highres_FLAIR	OpenNeuro	doi:10.18112/OPENNEURO.DS000221.V2	https://doi.org/10.18112/OPENNEURO.DS000221.V2
sub-010168	Physiological data	3T Verio	Siemens	sub-010168 FLAIR	sub-010168_acq-highres_FLAIR	OpenNeuro	doi:10.18112/OPENNEURO.DS000221.V2	https://doi.org/10.18112/OPENNEURO.DS000221.V2
sub-010273	Physiological data	3T Verio	Siemens	sub-010273 FLAIR	sub-010273_acq-highres_FLAIR	OpenNeuro	doi:10.18112/OPENNEURO.DS000221.V2	https://doi.org/10.18112/OPENNEURO.DS000221.V2
sub-010307	Physiological data	3T Verio	Siemens	sub-010307 FLAIR	sub-010307_acq-highres_FLAIR	OpenNeuro	doi:10.18112/OPENNEURO.DS000221.V2	https://doi.org/10.18112/OPENNEURO.DS000221.V2
sub-010316	Physiological data	3T Verio	Siemens	sub-010316 FLAIR	sub-010316_acq-highres_FLAIR	OpenNeuro	doi:10.18112/OPENNEURO.DS000221.V2	https://doi.org/10.18112/OPENNEURO.DS000221.V2
sub-010242	Physiological data	3T Verio	Siemens	sub-010242 FLAIR	sub-010242_acq-highres_FLAIR	OpenNeuro	doi:10.18112/OPENNEURO.DS000221.V2	https://doi.org/10.18112/OPENNEURO.DS000221.V2
sub-010280	Physiological data	3T Verio	Siemens	sub-010280 FLAIR	sub-010280_acq-highres_FLAIR	OpenNeuro	doi:10.18112/OPENNEURO.DS000221.V2	https://doi.org/10.18112/OPENNEURO.DS000221.V2
sub-010090	Physiological data	3T Verio	Siemens	sub-010090 FLAIR	sub-010090_acq-highres_FLAIR	OpenNeuro	doi:10.18112/OPENNEURO.DS000221.V2	https://doi.org/10.18112/OPENNEURO.DS000221.V2
sub-010262	Physiological data	3T Verio	Siemens	sub-010262 FLAIR	sub-010262_acq-highres_FLAIR	OpenNeuro	doi:10.18112/OPENNEURO.DS000221.V2	https://doi.org/10.18112/OPENNEURO.DS000221.V2
sub-010060	Physiological data	3T Verio	Siemens	sub-010060 FLAIR	sub-010060_acq-highres_FLAIR	OpenNeuro	doi:10.18112/OPENNEURO.DS000221.V2	https://doi.org/10.18112/OPENNEURO.DS000221.V2
sub-010283	Physiological data	3T Verio	Siemens	sub-010283 FLAIR	sub-010283_acq-highres_FLAIR	OpenNeuro	doi:10.18112/OPENNEURO.DS000221.V2	https://doi.org/10.18112/OPENNEURO.DS000221.V2
sub-010063	Physiological data	3T Verio	Siemens	sub-010063 FLAIR	sub-010063_acq-highres_FLAIR	OpenNeuro	doi:10.18112/OPENNEURO.DS000221.V2	https://doi.org/10.18112/OPENNEURO.DS000221.V2
sub-010294	Physiological data	3T Verio	Siemens	sub-010294 FLAIR	sub-010294_acq-highres_FLAIR	OpenNeuro	doi:10.18112/OPENNEURO.DS000221.V2	https://doi.org/10.18112/OPENNEURO.DS000221.V2
sub-010213	Physiological data	3T Verio	Siemens	sub-010213 FLAIR	sub-010213_acq-highres_FLAIR	OpenNeuro	doi:10.18112/OPENNEURO.DS000221.V2	https://doi.org/10.18112/OPENNEURO.DS000221.V2
sub-010169	Physiological data	3T Verio	Siemens	sub-010169 FLAIR	sub-010169_acq-highres_FLAIR	OpenNeuro	doi:10.18112/OPENNEURO.DS000221.V2	https://doi.org/10.18112/OPENNEURO.DS000221.V2
sub-010110	Physiological data	3T Verio	Siemens	sub-010110 FLAIR	sub-010110_acq-highres_FLAIR	OpenNeuro	doi:10.18112/OPENNEURO.DS000221.V2	https://doi.org/10.18112/OPENNEURO.DS000221.V2
sub-010235	Physiological data	3T Verio	Siemens	sub-010235 FLAIR	sub-010235_acq-highres_FLAIR	OpenNeuro	doi:10.18112/OPENNEURO.DS000221.V2	https://doi.org/10.18112/OPENNEURO.DS000221.V2
sub-010237	Physiological data	3T Verio	Siemens	sub-010237 FLAIR	sub-010237_acq-highres_FLAIR	OpenNeuro	doi:10.18112/OPENNEURO.DS000221.V2	https://doi.org/10.18112/OPENNEURO.DS000221.V2
sub-010281	Physiological data	3T Verio	Siemens	sub-010281 FLAIR	sub-010281_acq-highres_FLAIR	OpenNeuro	doi:10.18112/OPENNEURO.DS000221.V2	https://doi.org/10.18112/OPENNEURO.DS000221.V2
sub-010293	Physiological data	3T Verio	Siemens	sub-010293 FLAIR	sub-010293_acq-highres_FLAIR	OpenNeuro	doi:10.18112/OPENNEURO.DS000221.V2	https://doi.org/10.18112/OPENNEURO.DS000221.V2
sub-010320	Physiological data	3T Verio	Siemens	sub-010320 FLAIR	sub-010320_acq-highres_FLAIR	OpenNeuro	doi:10.18112/OPENNEURO.DS000221.V2	https://doi.org/10.18112/OPENNEURO.DS000221.V2
sub-010017	Physiological data	3T Verio	Siemens	sub-010017 diffusion weighted imaging	sub-010017_dwi	OpenNeuro	doi:10.18112/OPENNEURO.DS000221.V2	https://doi.org/10.18112/OPENNEURO.DS000221.V2
sub-010015	Physiological data	3T Verio	Siemens	sub-010015 diffusion weighted imaging	sub-010015_dwi	OpenNeuro	doi:10.18112/OPENNEURO.DS000221.V2	https://doi.org/10.18112/OPENNEURO.DS000221.V2
sub-010022	Physiological data	3T Verio	Siemens	sub-010022 diffusion weighted imaging	sub-010022_dwi	OpenNeuro	doi:10.18112/OPENNEURO.DS000221.V2	https://doi.org/10.18112/OPENNEURO.DS000221.V2
sub-010033	Physiological data	3T Verio	Siemens	sub-010033 diffusion weighted imaging	sub-010033_dwi	OpenNeuro	doi:10.18112/OPENNEURO.DS000221.V2	https://doi.org/10.18112/OPENNEURO.DS000221.V2
sub-010197	Physiological data	3T Verio	Siemens	sub-010197 diffusion weighted imaging	sub-010197_dwi	OpenNeuro	doi:10.18112/OPENNEURO.DS000221.V2	https://doi.org/10.18112/OPENNEURO.DS000221.V2
sub-010027	Physiological data	3T Verio	Siemens	sub-010027 diffusion weighted imaging	sub-010027_dwi	OpenNeuro	doi:10.18112/OPENNEURO.DS000221.V2	https://doi.org/10.18112/OPENNEURO.DS000221.V2
sub-010032	Physiological data	3T Verio	Siemens	sub-010032 diffusion weighted imaging	sub-010032_dwi	OpenNeuro	doi:10.18112/OPENNEURO.DS000221.V2	https://doi.org/10.18112/OPENNEURO.DS000221.V2
sub-010321	Physiological data	3T Verio	Siemens	sub-010321 diffusion weighted imaging	sub-010321_dwi	OpenNeuro	doi:10.18112/OPENNEURO.DS000221.V2	https://doi.org/10.18112/OPENNEURO.DS000221.V2
sub-010020	Physiological data	3T Verio	Siemens	sub-010020 diffusion weighted imaging	sub-010020_dwi	OpenNeuro	doi:10.18112/OPENNEURO.DS000221.V2	https://doi.org/10.18112/OPENNEURO.DS000221.V2
sub-010019	Physiological data	3T Verio	Siemens	sub-010019 diffusion weighted imaging	sub-010019_dwi	OpenNeuro	doi:10.18112/OPENNEURO.DS000221.V2	https://doi.org/10.18112/OPENNEURO.DS000221.V2
sub-010134	Physiological data	3T Verio	Siemens	sub-010134 diffusion weighted imaging	sub-010134_dwi	OpenNeuro	doi:10.18112/OPENNEURO.DS000221.V2	https://doi.org/10.18112/OPENNEURO.DS000221.V2
sub-010150	Physiological data	3T Verio	Siemens	sub-010150 diffusion weighted imaging	sub-010150_dwi	OpenNeuro	doi:10.18112/OPENNEURO.DS000221.V2	https://doi.org/10.18112/OPENNEURO.DS000221.V2
sub-010183	Physiological data	3T Verio	Siemens	sub-010183 diffusion weighted imaging	sub-010183_dwi	OpenNeuro	doi:10.18112/OPENNEURO.DS000221.V2	https://doi.org/10.18112/OPENNEURO.DS000221.V2
sub-010021	Physiological data	3T Verio	Siemens	sub-010021 diffusion weighted imaging	sub-010021_dwi	OpenNeuro	doi:10.18112/OPENNEURO.DS000221.V2	https://doi.org/10.18112/OPENNEURO.DS000221.V2
sub-010031	Physiological data	3T Verio	Siemens	sub-010031 diffusion weighted imaging	sub-010031_dwi	OpenNeuro	doi:10.18112/OPENNEURO.DS000221.V2	https://doi.org/10.18112/OPENNEURO.DS000221.V2
sub-010202	Physiological data	3T Verio	Siemens	sub-010202 diffusion weighted imaging	sub-010202_dwi	OpenNeuro	doi:10.18112/OPENNEURO.DS000221.V2	https://doi.org/10.18112/OPENNEURO.DS000221.V2
sub-010028	Physiological data	3T Verio	Siemens	sub-010028 diffusion weighted imaging	sub-010028_dwi	OpenNeuro	doi:10.18112/OPENNEURO.DS000221.V2	https://doi.org/10.18112/OPENNEURO.DS000221.V2
sub-010035	Physiological data	3T Verio	Siemens	sub-010035 diffusion weighted imaging	sub-010035_dwi	OpenNeuro	doi:10.18112/OPENNEURO.DS000221.V2	https://doi.org/10.18112/OPENNEURO.DS000221.V2
sub-010034	Physiological data	3T Verio	Siemens	sub-010034 diffusion weighted imaging	sub-010034_dwi	OpenNeuro	doi:10.18112/OPENNEURO.DS000221.V2	https://doi.org/10.18112/OPENNEURO.DS000221.V2
sub-010010	Physiological data	3T Verio	Siemens	sub-010010 diffusion weighted imaging	sub-010010_dwi	OpenNeuro	doi:10.18112/OPENNEURO.DS000221.V2	https://doi.org/10.18112/OPENNEURO.DS000221.V2
sub-010016	Physiological data	3T Verio	Siemens	sub-010016 diffusion weighted imaging	sub-010016_dwi	OpenNeuro	doi:10.18112/OPENNEURO.DS000221.V2	https://doi.org/10.18112/OPENNEURO.DS000221.V2
sub-010100	Physiological data	3T Verio	Siemens	sub-010100 diffusion weighted imaging	sub-010100_dwi	OpenNeuro	doi:10.18112/OPENNEURO.DS000221.V2	https://doi.org/10.18112/OPENNEURO.DS000221.V2
sub-010170	Physiological data	3T Verio	Siemens	sub-010170 diffusion weighted imaging	sub-010170_dwi	OpenNeuro	doi:10.18112/OPENNEURO.DS000221.V2	https://doi.org/10.18112/OPENNEURO.DS000221.V2
sub-010029	Physiological data	3T Verio	Siemens	sub-010029 diffusion weighted imaging	sub-010029_dwi	OpenNeuro	doi:10.18112/OPENNEURO.DS000221.V2	https://doi.org/10.18112/OPENNEURO.DS000221.V2
sub-010026	Physiological data	3T Verio	Siemens	sub-010026 diffusion weighted imaging	sub-010026_dwi	OpenNeuro	doi:10.18112/OPENNEURO.DS000221.V2	https://doi.org/10.18112/OPENNEURO.DS000221.V2
sub-010012	Physiological data	3T Verio	Siemens	sub-010012 diffusion weighted imaging	sub-010012_dwi	OpenNeuro	doi:10.18112/OPENNEURO.DS000221.V2	https://doi.org/10.18112/OPENNEURO.DS000221.V2
sub-010043	Physiological data	3T Verio	Siemens	sub-010043 diffusion weighted imaging	sub-010043_dwi	OpenNeuro	doi:10.18112/OPENNEURO.DS000221.V2	https://doi.org/10.18112/OPENNEURO.DS000221.V2
sub-010104	Physiological data	3T Verio	Siemens	sub-010104 diffusion weighted imaging	sub-010104_dwi	OpenNeuro	doi:10.18112/OPENNEURO.DS000221.V2	https://doi.org/10.18112/OPENNEURO.DS000221.V2
sub-010199	Physiological data	3T Verio	Siemens	sub-010199 diffusion weighted imaging	sub-010199_dwi	OpenNeuro	doi:10.18112/OPENNEURO.DS000221.V2	https://doi.org/10.18112/OPENNEURO.DS000221.V2
sub-010006	Physiological data	3T Verio	Siemens	sub-010006 diffusion weighted imaging	sub-010006_dwi	OpenNeuro	doi:10.18112/OPENNEURO.DS000221.V2	https://doi.org/10.18112/OPENNEURO.DS000221.V2
sub-010002	Physiological data	3T Verio	Siemens	sub-010002 diffusion weighted imaging	sub-010002_dwi	OpenNeuro	doi:10.18112/OPENNEURO.DS000221.V2	https://doi.org/10.18112/OPENNEURO.DS000221.V2
sub-010004	Physiological data	3T Verio	Siemens	sub-010004 diffusion weighted imaging	sub-010004_dwi	OpenNeuro	doi:10.18112/OPENNEURO.DS000221.V2	https://doi.org/10.18112/OPENNEURO.DS000221.V2
sub-010044	Physiological data	3T Verio	Siemens	sub-010044 diffusion weighted imaging	sub-010044_dwi	OpenNeuro	doi:10.18112/OPENNEURO.DS000221.V2	https://doi.org/10.18112/OPENNEURO.DS000221.V2
sub-010046	Physiological data	3T Verio	Siemens	sub-010046 diffusion weighted imaging	sub-010046_dwi	OpenNeuro	doi:10.18112/OPENNEURO.DS000221.V2	https://doi.org/10.18112/OPENNEURO.DS000221.V2
sub-010222	Physiological data	3T Verio	Siemens	sub-010222 diffusion weighted imaging	sub-010222_dwi	OpenNeuro	doi:10.18112/OPENNEURO.DS000221.V2	https://doi.org/10.18112/OPENNEURO.DS000221.V2
sub-010037	Physiological data	3T Verio	Siemens	sub-010037 diffusion weighted imaging	sub-010037_dwi	OpenNeuro	doi:10.18112/OPENNEURO.DS000221.V2	https://doi.org/10.18112/OPENNEURO.DS000221.V2
sub-010007	Physiological data	3T Verio	Siemens	sub-010007 diffusion weighted imaging	sub-010007_dwi	OpenNeuro	doi:10.18112/OPENNEURO.DS000221.V2	https://doi.org/10.18112/OPENNEURO.DS000221.V2
sub-010045	Physiological data	3T Verio	Siemens	sub-010045 diffusion weighted imaging	sub-010045_dwi	OpenNeuro	doi:10.18112/OPENNEURO.DS000221.V2	https://doi.org/10.18112/OPENNEURO.DS000221.V2
sub-010048	Physiological data	3T Verio	Siemens	sub-010048 diffusion weighted imaging	sub-010048_dwi	OpenNeuro	doi:10.18112/OPENNEURO.DS000221.V2	https://doi.org/10.18112/OPENNEURO.DS000221.V2
sub-010223	Physiological data	3T Verio	Siemens	sub-010223 diffusion weighted imaging	sub-010223_dwi	OpenNeuro	doi:10.18112/OPENNEURO.DS000221.V2	https://doi.org/10.18112/OPENNEURO.DS000221.V2
sub-010234	Physiological data	3T Verio	Siemens	sub-010234 diffusion weighted imaging	sub-010234_dwi	OpenNeuro	doi:10.18112/OPENNEURO.DS000221.V2	https://doi.org/10.18112/OPENNEURO.DS000221.V2
sub-010039	Physiological data	3T Verio	Siemens	sub-010039 diffusion weighted imaging	sub-010039_dwi	OpenNeuro	doi:10.18112/OPENNEURO.DS000221.V2	https://doi.org/10.18112/OPENNEURO.DS000221.V2
sub-010041	Physiological data	3T Verio	Siemens	sub-010041 diffusion weighted imaging	sub-010041_dwi	OpenNeuro	doi:10.18112/OPENNEURO.DS000221.V2	https://doi.org/10.18112/OPENNEURO.DS000221.V2
sub-010219	Physiological data	3T Verio	Siemens	sub-010219 diffusion weighted imaging	sub-010219_dwi	OpenNeuro	doi:10.18112/OPENNEURO.DS000221.V2	https://doi.org/10.18112/OPENNEURO.DS000221.V2
sub-010049	Physiological data	3T Verio	Siemens	sub-010049 diffusion weighted imaging	sub-010049_dwi	OpenNeuro	doi:10.18112/OPENNEURO.DS000221.V2	https://doi.org/10.18112/OPENNEURO.DS000221.V2
sub-010047	Physiological data	3T Verio	Siemens	sub-010047 diffusion weighted imaging	sub-010047_dwi	OpenNeuro	doi:10.18112/OPENNEURO.DS000221.V2	https://doi.org/10.18112/OPENNEURO.DS000221.V2
sub-010030	Physiological data	3T Verio	Siemens	sub-010030 diffusion weighted imaging	sub-010030_dwi	OpenNeuro	doi:10.18112/OPENNEURO.DS000221.V2	https://doi.org/10.18112/OPENNEURO.DS000221.V2
sub-010024	Physiological data	3T Verio	Siemens	sub-010024 diffusion weighted imaging	sub-010024_dwi	OpenNeuro	doi:10.18112/OPENNEURO.DS000221.V2	https://doi.org/10.18112/OPENNEURO.DS000221.V2
sub-010040	Physiological data	3T Verio	Siemens	sub-010040 diffusion weighted imaging	sub-010040_dwi	OpenNeuro	doi:10.18112/OPENNEURO.DS000221.V2	https://doi.org/10.18112/OPENNEURO.DS000221.V2
sub-010003	Physiological data	3T Verio	Siemens	sub-010003 diffusion weighted imaging	sub-010003_dwi	OpenNeuro	doi:10.18112/OPENNEURO.DS000221.V2	https://doi.org/10.18112/OPENNEURO.DS000221.V2
sub-010023	Physiological data	3T Verio	Siemens	sub-010023 diffusion weighted imaging	sub-010023_dwi	OpenNeuro	doi:10.18112/OPENNEURO.DS000221.V2	https://doi.org/10.18112/OPENNEURO.DS000221.V2
sub-010077	Physiological data	3T Verio	Siemens	sub-010077 diffusion weighted imaging	sub-010077_dwi	OpenNeuro	doi:10.18112/OPENNEURO.DS000221.V2	https://doi.org/10.18112/OPENNEURO.DS000221.V2
sub-010263	Physiological data	3T Verio	Siemens	sub-010263 diffusion weighted imaging	sub-010263_dwi	OpenNeuro	doi:10.18112/OPENNEURO.DS000221.V2	https://doi.org/10.18112/OPENNEURO.DS000221.V2
sub-010220	Physiological data	3T Verio	Siemens	sub-010220 diffusion weighted imaging	sub-010220_dwi	OpenNeuro	doi:10.18112/OPENNEURO.DS000221.V2	https://doi.org/10.18112/OPENNEURO.DS000221.V2
sub-010081	Physiological data	3T Verio	Siemens	sub-010081 diffusion weighted imaging	sub-010081_dwi	OpenNeuro	doi:10.18112/OPENNEURO.DS000221.V2	https://doi.org/10.18112/OPENNEURO.DS000221.V2
sub-010162	Physiological data	3T Verio	Siemens	sub-010162 diffusion weighted imaging	sub-010162_dwi	OpenNeuro	doi:10.18112/OPENNEURO.DS000221.V2	https://doi.org/10.18112/OPENNEURO.DS000221.V2
sub-010070	Physiological data	3T Verio	Siemens	sub-010070 diffusion weighted imaging	sub-010070_dwi	OpenNeuro	doi:10.18112/OPENNEURO.DS000221.V2	https://doi.org/10.18112/OPENNEURO.DS000221.V2
sub-010252	Physiological data	3T Verio	Siemens	sub-010252 diffusion weighted imaging	sub-010252_dwi	OpenNeuro	doi:10.18112/OPENNEURO.DS000221.V2	https://doi.org/10.18112/OPENNEURO.DS000221.V2
sub-010155	Physiological data	3T Verio	Siemens	sub-010155 diffusion weighted imaging	sub-010155_dwi	OpenNeuro	doi:10.18112/OPENNEURO.DS000221.V2	https://doi.org/10.18112/OPENNEURO.DS000221.V2
sub-010073	Physiological data	3T Verio	Siemens	sub-010073 diffusion weighted imaging	sub-010073_dwi	OpenNeuro	doi:10.18112/OPENNEURO.DS000221.V2	https://doi.org/10.18112/OPENNEURO.DS000221.V2
sub-010200	Physiological data	3T Verio	Siemens	sub-010200 diffusion weighted imaging	sub-010200_dwi	OpenNeuro	doi:10.18112/OPENNEURO.DS000221.V2	https://doi.org/10.18112/OPENNEURO.DS000221.V2
sub-010299	Physiological data	3T Verio	Siemens	sub-010299 diffusion weighted imaging	sub-010299_dwi	OpenNeuro	doi:10.18112/OPENNEURO.DS000221.V2	https://doi.org/10.18112/OPENNEURO.DS000221.V2
sub-010304	Physiological data	3T Verio	Siemens	sub-010304 diffusion weighted imaging	sub-010304_dwi	OpenNeuro	doi:10.18112/OPENNEURO.DS000221.V2	https://doi.org/10.18112/OPENNEURO.DS000221.V2
sub-010317	Physiological data	3T Verio	Siemens	sub-010317 diffusion weighted imaging	sub-010317_dwi	OpenNeuro	doi:10.18112/OPENNEURO.DS000221.V2	https://doi.org/10.18112/OPENNEURO.DS000221.V2
sub-010238	Physiological data	3T Verio	Siemens	sub-010238 diffusion weighted imaging	sub-010238_dwi	OpenNeuro	doi:10.18112/OPENNEURO.DS000221.V2	https://doi.org/10.18112/OPENNEURO.DS000221.V2
sub-010207	Physiological data	3T Verio	Siemens	sub-010207 diffusion weighted imaging	sub-010207_dwi	OpenNeuro	doi:10.18112/OPENNEURO.DS000221.V2	https://doi.org/10.18112/OPENNEURO.DS000221.V2
sub-010083	Physiological data	3T Verio	Siemens	sub-010083 diffusion weighted imaging	sub-010083_dwi	OpenNeuro	doi:10.18112/OPENNEURO.DS000221.V2	https://doi.org/10.18112/OPENNEURO.DS000221.V2
sub-010260	Physiological data	3T Verio	Siemens	sub-010260 diffusion weighted imaging	sub-010260_dwi	OpenNeuro	doi:10.18112/OPENNEURO.DS000221.V2	https://doi.org/10.18112/OPENNEURO.DS000221.V2
sub-010166	Physiological data	3T Verio	Siemens	sub-010166 diffusion weighted imaging	sub-010166_dwi	OpenNeuro	doi:10.18112/OPENNEURO.DS000221.V2	https://doi.org/10.18112/OPENNEURO.DS000221.V2
sub-010075	Physiological data	3T Verio	Siemens	sub-010075 diffusion weighted imaging	sub-010075_dwi	OpenNeuro	doi:10.18112/OPENNEURO.DS000221.V2	https://doi.org/10.18112/OPENNEURO.DS000221.V2
sub-010067	Physiological data	3T Verio	Siemens	sub-010067 diffusion weighted imaging	sub-010067_dwi	OpenNeuro	doi:10.18112/OPENNEURO.DS000221.V2	https://doi.org/10.18112/OPENNEURO.DS000221.V2
sub-010126	Physiological data	3T Verio	Siemens	sub-010126 diffusion weighted imaging	sub-010126_dwi	OpenNeuro	doi:10.18112/OPENNEURO.DS000221.V2	https://doi.org/10.18112/OPENNEURO.DS000221.V2
sub-010164	Physiological data	3T Verio	Siemens	sub-010164 diffusion weighted imaging	sub-010164_dwi	OpenNeuro	doi:10.18112/OPENNEURO.DS000221.V2	https://doi.org/10.18112/OPENNEURO.DS000221.V2
sub-010157	Physiological data	3T Verio	Siemens	sub-010157 diffusion weighted imaging	sub-010157_dwi	OpenNeuro	doi:10.18112/OPENNEURO.DS000221.V2	https://doi.org/10.18112/OPENNEURO.DS000221.V2
sub-010292	Physiological data	3T Verio	Siemens	sub-010292 diffusion weighted imaging	sub-010292_dwi	OpenNeuro	doi:10.18112/OPENNEURO.DS000221.V2	https://doi.org/10.18112/OPENNEURO.DS000221.V2
sub-010319	Physiological data	3T Verio	Siemens	sub-010319 diffusion weighted imaging	sub-010319_dwi	OpenNeuro	doi:10.18112/OPENNEURO.DS000221.V2	https://doi.org/10.18112/OPENNEURO.DS000221.V2
sub-010305	Physiological data	3T Verio	Siemens	sub-010305 diffusion weighted imaging	sub-010305_dwi	OpenNeuro	doi:10.18112/OPENNEURO.DS000221.V2	https://doi.org/10.18112/OPENNEURO.DS000221.V2
sub-010310	Physiological data	3T Verio	Siemens	sub-010310 diffusion weighted imaging	sub-010310_dwi	OpenNeuro	doi:10.18112/OPENNEURO.DS000221.V2	https://doi.org/10.18112/OPENNEURO.DS000221.V2
sub-010312	Physiological data	3T Verio	Siemens	sub-010312 diffusion weighted imaging	sub-010312_dwi	OpenNeuro	doi:10.18112/OPENNEURO.DS000221.V2	https://doi.org/10.18112/OPENNEURO.DS000221.V2
sub-010231	Physiological data	3T Verio	Siemens	sub-010231 diffusion weighted imaging	sub-010231_dwi	OpenNeuro	doi:10.18112/OPENNEURO.DS000221.V2	https://doi.org/10.18112/OPENNEURO.DS000221.V2
sub-010038	Physiological data	3T Verio	Siemens	sub-010038 diffusion weighted imaging	sub-010038_dwi	OpenNeuro	doi:10.18112/OPENNEURO.DS000221.V2	https://doi.org/10.18112/OPENNEURO.DS000221.V2
sub-010303	Physiological data	3T Verio	Siemens	sub-010303 diffusion weighted imaging	sub-010303_dwi	OpenNeuro	doi:10.18112/OPENNEURO.DS000221.V2	https://doi.org/10.18112/OPENNEURO.DS000221.V2
sub-010311	Physiological data	3T Verio	Siemens	sub-010311 diffusion weighted imaging	sub-010311_dwi	OpenNeuro	doi:10.18112/OPENNEURO.DS000221.V2	https://doi.org/10.18112/OPENNEURO.DS000221.V2
sub-010315	Physiological data	3T Verio	Siemens	sub-010315 diffusion weighted imaging	sub-010315_dwi	OpenNeuro	doi:10.18112/OPENNEURO.DS000221.V2	https://doi.org/10.18112/OPENNEURO.DS000221.V2
sub-010233	Physiological data	3T Verio	Siemens	sub-010233 diffusion weighted imaging	sub-010233_dwi	OpenNeuro	doi:10.18112/OPENNEURO.DS000221.V2	https://doi.org/10.18112/OPENNEURO.DS000221.V2
sub-010066	Physiological data	3T Verio	Siemens	sub-010066 diffusion weighted imaging	sub-010066_dwi	OpenNeuro	doi:10.18112/OPENNEURO.DS000221.V2	https://doi.org/10.18112/OPENNEURO.DS000221.V2
sub-010256	Physiological data	3T Verio	Siemens	sub-010256 diffusion weighted imaging	sub-010256_dwi	OpenNeuro	doi:10.18112/OPENNEURO.DS000221.V2	https://doi.org/10.18112/OPENNEURO.DS000221.V2
sub-010138	Physiological data	3T Verio	Siemens	sub-010138 diffusion weighted imaging	sub-010138_dwi	OpenNeuro	doi:10.18112/OPENNEURO.DS000221.V2	https://doi.org/10.18112/OPENNEURO.DS000221.V2
sub-010297	Physiological data	3T Verio	Siemens	sub-010297 diffusion weighted imaging	sub-010297_dwi	OpenNeuro	doi:10.18112/OPENNEURO.DS000221.V2	https://doi.org/10.18112/OPENNEURO.DS000221.V2
sub-010253	Physiological data	3T Verio	Siemens	sub-010253 diffusion weighted imaging	sub-010253_dwi	OpenNeuro	doi:10.18112/OPENNEURO.DS000221.V2	https://doi.org/10.18112/OPENNEURO.DS000221.V2
sub-010136	Physiological data	3T Verio	Siemens	sub-010136 diffusion weighted imaging	sub-010136_dwi	OpenNeuro	doi:10.18112/OPENNEURO.DS000221.V2	https://doi.org/10.18112/OPENNEURO.DS000221.V2
sub-010210	Physiological data	3T Verio	Siemens	sub-010210 diffusion weighted imaging	sub-010210_dwi	OpenNeuro	doi:10.18112/OPENNEURO.DS000221.V2	https://doi.org/10.18112/OPENNEURO.DS000221.V2
sub-010218	Physiological data	3T Verio	Siemens	sub-010218 diffusion weighted imaging	sub-010218_dwi	OpenNeuro	doi:10.18112/OPENNEURO.DS000221.V2	https://doi.org/10.18112/OPENNEURO.DS000221.V2
sub-010306	Physiological data	3T Verio	Siemens	sub-010306 diffusion weighted imaging	sub-010306_dwi	OpenNeuro	doi:10.18112/OPENNEURO.DS000221.V2	https://doi.org/10.18112/OPENNEURO.DS000221.V2
sub-010224	Physiological data	3T Verio	Siemens	sub-010224 diffusion weighted imaging	sub-010224_dwi	OpenNeuro	doi:10.18112/OPENNEURO.DS000221.V2	https://doi.org/10.18112/OPENNEURO.DS000221.V2
sub-010068	Physiological data	3T Verio	Siemens	sub-010068 diffusion weighted imaging	sub-010068_dwi	OpenNeuro	doi:10.18112/OPENNEURO.DS000221.V2	https://doi.org/10.18112/OPENNEURO.DS000221.V2
sub-010061	Physiological data	3T Verio	Siemens	sub-010061 diffusion weighted imaging	sub-010061_dwi	OpenNeuro	doi:10.18112/OPENNEURO.DS000221.V2	https://doi.org/10.18112/OPENNEURO.DS000221.V2
sub-010176	Physiological data	3T Verio	Siemens	sub-010176 diffusion weighted imaging	sub-010176_dwi	OpenNeuro	doi:10.18112/OPENNEURO.DS000221.V2	https://doi.org/10.18112/OPENNEURO.DS000221.V2
sub-010302	Physiological data	3T Verio	Siemens	sub-010302 diffusion weighted imaging	sub-010302_dwi	OpenNeuro	doi:10.18112/OPENNEURO.DS000221.V2	https://doi.org/10.18112/OPENNEURO.DS000221.V2
sub-010036	Physiological data	3T Verio	Siemens	sub-010036 diffusion weighted imaging	sub-010036_dwi	OpenNeuro	doi:10.18112/OPENNEURO.DS000221.V2	https://doi.org/10.18112/OPENNEURO.DS000221.V2
sub-010191	Physiological data	3T Verio	Siemens	sub-010191 diffusion weighted imaging	sub-010191_dwi	OpenNeuro	doi:10.18112/OPENNEURO.DS000221.V2	https://doi.org/10.18112/OPENNEURO.DS000221.V2
sub-010192	Physiological data	3T Verio	Siemens	sub-010192 diffusion weighted imaging	sub-010192_dwi	OpenNeuro	doi:10.18112/OPENNEURO.DS000221.V2	https://doi.org/10.18112/OPENNEURO.DS000221.V2
sub-010193	Physiological data	3T Verio	Siemens	sub-010193 diffusion weighted imaging	sub-010193_dwi	OpenNeuro	doi:10.18112/OPENNEURO.DS000221.V2	https://doi.org/10.18112/OPENNEURO.DS000221.V2
sub-010194	Physiological data	3T Verio	Siemens	sub-010194 diffusion weighted imaging	sub-010194_dwi	OpenNeuro	doi:10.18112/OPENNEURO.DS000221.V2	https://doi.org/10.18112/OPENNEURO.DS000221.V2
sub-010042	Physiological data	3T Verio	Siemens	sub-010042 diffusion weighted imaging	sub-010042_dwi	OpenNeuro	doi:10.18112/OPENNEURO.DS000221.V2	https://doi.org/10.18112/OPENNEURO.DS000221.V2
sub-010074	Physiological data	3T Verio	Siemens	sub-010074 diffusion weighted imaging	sub-010074_dwi	OpenNeuro	doi:10.18112/OPENNEURO.DS000221.V2	https://doi.org/10.18112/OPENNEURO.DS000221.V2
sub-010229	Physiological data	3T Verio	Siemens	sub-010229 diffusion weighted imaging	sub-010229_dwi	OpenNeuro	doi:10.18112/OPENNEURO.DS000221.V2	https://doi.org/10.18112/OPENNEURO.DS000221.V2
sub-010236	Physiological data	3T Verio	Siemens	sub-010236 diffusion weighted imaging	sub-010236_dwi	OpenNeuro	doi:10.18112/OPENNEURO.DS000221.V2	https://doi.org/10.18112/OPENNEURO.DS000221.V2
sub-010094	Physiological data	3T Verio	Siemens	sub-010094 diffusion weighted imaging	sub-010094_dwi	OpenNeuro	doi:10.18112/OPENNEURO.DS000221.V2	https://doi.org/10.18112/OPENNEURO.DS000221.V2
sub-010142	Physiological data	3T Verio	Siemens	sub-010142 diffusion weighted imaging	sub-010142_dwi	OpenNeuro	doi:10.18112/OPENNEURO.DS000221.V2	https://doi.org/10.18112/OPENNEURO.DS000221.V2
sub-010274	Physiological data	3T Verio	Siemens	sub-010274 diffusion weighted imaging	sub-010274_dwi	OpenNeuro	doi:10.18112/OPENNEURO.DS000221.V2	https://doi.org/10.18112/OPENNEURO.DS000221.V2
sub-010255	Physiological data	3T Verio	Siemens	sub-010255 diffusion weighted imaging	sub-010255_dwi	OpenNeuro	doi:10.18112/OPENNEURO.DS000221.V2	https://doi.org/10.18112/OPENNEURO.DS000221.V2
sub-010279	Physiological data	3T Verio	Siemens	sub-010279 diffusion weighted imaging	sub-010279_dwi	OpenNeuro	doi:10.18112/OPENNEURO.DS000221.V2	https://doi.org/10.18112/OPENNEURO.DS000221.V2
sub-010239	Physiological data	3T Verio	Siemens	sub-010239 diffusion weighted imaging	sub-010239_dwi	OpenNeuro	doi:10.18112/OPENNEURO.DS000221.V2	https://doi.org/10.18112/OPENNEURO.DS000221.V2
sub-010290	Physiological data	3T Verio	Siemens	sub-010290 diffusion weighted imaging	sub-010290_dwi	OpenNeuro	doi:10.18112/OPENNEURO.DS000221.V2	https://doi.org/10.18112/OPENNEURO.DS000221.V2
sub-010089	Physiological data	3T Verio	Siemens	sub-010089 diffusion weighted imaging	sub-010089_dwi	OpenNeuro	doi:10.18112/OPENNEURO.DS000221.V2	https://doi.org/10.18112/OPENNEURO.DS000221.V2
sub-010246	Physiological data	3T Verio	Siemens	sub-010246 diffusion weighted imaging	sub-010246_dwi	OpenNeuro	doi:10.18112/OPENNEURO.DS000221.V2	https://doi.org/10.18112/OPENNEURO.DS000221.V2
sub-010148	Physiological data	3T Verio	Siemens	sub-010148 diffusion weighted imaging	sub-010148_dwi	OpenNeuro	doi:10.18112/OPENNEURO.DS000221.V2	https://doi.org/10.18112/OPENNEURO.DS000221.V2
sub-010276	Physiological data	3T Verio	Siemens	sub-010276 diffusion weighted imaging	sub-010276_dwi	OpenNeuro	doi:10.18112/OPENNEURO.DS000221.V2	https://doi.org/10.18112/OPENNEURO.DS000221.V2
sub-010051	Physiological data	3T Verio	Siemens	sub-010051 diffusion weighted imaging	sub-010051_dwi	OpenNeuro	doi:10.18112/OPENNEURO.DS000221.V2	https://doi.org/10.18112/OPENNEURO.DS000221.V2
sub-010250	Physiological data	3T Verio	Siemens	sub-010250 diffusion weighted imaging	sub-010250_dwi	OpenNeuro	doi:10.18112/OPENNEURO.DS000221.V2	https://doi.org/10.18112/OPENNEURO.DS000221.V2
sub-010146	Physiological data	3T Verio	Siemens	sub-010146 diffusion weighted imaging	sub-010146_dwi	OpenNeuro	doi:10.18112/OPENNEURO.DS000221.V2	https://doi.org/10.18112/OPENNEURO.DS000221.V2
sub-010088	Physiological data	3T Verio	Siemens	sub-010088 diffusion weighted imaging	sub-010088_dwi	OpenNeuro	doi:10.18112/OPENNEURO.DS000221.V2	https://doi.org/10.18112/OPENNEURO.DS000221.V2
sub-010272	Physiological data	3T Verio	Siemens	sub-010272 diffusion weighted imaging	sub-010272_dwi	OpenNeuro	doi:10.18112/OPENNEURO.DS000221.V2	https://doi.org/10.18112/OPENNEURO.DS000221.V2
sub-010086	Physiological data	3T Verio	Siemens	sub-010086 diffusion weighted imaging	sub-010086_dwi	OpenNeuro	doi:10.18112/OPENNEURO.DS000221.V2	https://doi.org/10.18112/OPENNEURO.DS000221.V2
sub-010254	Physiological data	3T Verio	Siemens	sub-010254 diffusion weighted imaging	sub-010254_dwi	OpenNeuro	doi:10.18112/OPENNEURO.DS000221.V2	https://doi.org/10.18112/OPENNEURO.DS000221.V2
sub-010285	Physiological data	3T Verio	Siemens	sub-010285 diffusion weighted imaging	sub-010285_dwi	OpenNeuro	doi:10.18112/OPENNEURO.DS000221.V2	https://doi.org/10.18112/OPENNEURO.DS000221.V2
sub-010286	Physiological data	3T Verio	Siemens	sub-010286 diffusion weighted imaging	sub-010286_dwi	OpenNeuro	doi:10.18112/OPENNEURO.DS000221.V2	https://doi.org/10.18112/OPENNEURO.DS000221.V2
sub-010251	Physiological data	3T Verio	Siemens	sub-010251 diffusion weighted imaging	sub-010251_dwi	OpenNeuro	doi:10.18112/OPENNEURO.DS000221.V2	https://doi.org/10.18112/OPENNEURO.DS000221.V2
sub-010244	Physiological data	3T Verio	Siemens	sub-010244 diffusion weighted imaging	sub-010244_dwi	OpenNeuro	doi:10.18112/OPENNEURO.DS000221.V2	https://doi.org/10.18112/OPENNEURO.DS000221.V2
sub-010092	Physiological data	3T Verio	Siemens	sub-010092 diffusion weighted imaging	sub-010092_dwi	OpenNeuro	doi:10.18112/OPENNEURO.DS000221.V2	https://doi.org/10.18112/OPENNEURO.DS000221.V2
sub-010277	Physiological data	3T Verio	Siemens	sub-010277 diffusion weighted imaging	sub-010277_dwi	OpenNeuro	doi:10.18112/OPENNEURO.DS000221.V2	https://doi.org/10.18112/OPENNEURO.DS000221.V2
sub-010284	Physiological data	3T Verio	Siemens	sub-010284 diffusion weighted imaging	sub-010284_dwi	OpenNeuro	doi:10.18112/OPENNEURO.DS000221.V2	https://doi.org/10.18112/OPENNEURO.DS000221.V2
sub-010267	Physiological data	3T Verio	Siemens	sub-010267 diffusion weighted imaging	sub-010267_dwi	OpenNeuro	doi:10.18112/OPENNEURO.DS000221.V2	https://doi.org/10.18112/OPENNEURO.DS000221.V2
sub-010059	Physiological data	3T Verio	Siemens	sub-010059 diffusion weighted imaging	sub-010059_dwi	OpenNeuro	doi:10.18112/OPENNEURO.DS000221.V2	https://doi.org/10.18112/OPENNEURO.DS000221.V2
sub-010056	Physiological data	3T Verio	Siemens	sub-010056 diffusion weighted imaging	sub-010056_dwi	OpenNeuro	doi:10.18112/OPENNEURO.DS000221.V2	https://doi.org/10.18112/OPENNEURO.DS000221.V2
sub-010266	Physiological data	3T Verio	Siemens	sub-010266 diffusion weighted imaging	sub-010266_dwi	OpenNeuro	doi:10.18112/OPENNEURO.DS000221.V2	https://doi.org/10.18112/OPENNEURO.DS000221.V2
sub-010065	Physiological data	3T Verio	Siemens	sub-010065 diffusion weighted imaging	sub-010065_dwi	OpenNeuro	doi:10.18112/OPENNEURO.DS000221.V2	https://doi.org/10.18112/OPENNEURO.DS000221.V2
sub-010227	Physiological data	3T Verio	Siemens	sub-010227 diffusion weighted imaging	sub-010227_dwi	OpenNeuro	doi:10.18112/OPENNEURO.DS000221.V2	https://doi.org/10.18112/OPENNEURO.DS000221.V2
sub-010052	Physiological data	3T Verio	Siemens	sub-010052 diffusion weighted imaging	sub-010052_dwi	OpenNeuro	doi:10.18112/OPENNEURO.DS000221.V2	https://doi.org/10.18112/OPENNEURO.DS000221.V2
sub-010064	Physiological data	3T Verio	Siemens	sub-010064 diffusion weighted imaging	sub-010064_dwi	OpenNeuro	doi:10.18112/OPENNEURO.DS000221.V2	https://doi.org/10.18112/OPENNEURO.DS000221.V2
sub-010084	Physiological data	3T Verio	Siemens	sub-010084 diffusion weighted imaging	sub-010084_dwi	OpenNeuro	doi:10.18112/OPENNEURO.DS000221.V2	https://doi.org/10.18112/OPENNEURO.DS000221.V2
sub-010241	Physiological data	3T Verio	Siemens	sub-010241 diffusion weighted imaging	sub-010241_dwi	OpenNeuro	doi:10.18112/OPENNEURO.DS000221.V2	https://doi.org/10.18112/OPENNEURO.DS000221.V2
sub-010265	Physiological data	3T Verio	Siemens	sub-010265 diffusion weighted imaging	sub-010265_dwi	OpenNeuro	doi:10.18112/OPENNEURO.DS000221.V2	https://doi.org/10.18112/OPENNEURO.DS000221.V2
sub-010271	Physiological data	3T Verio	Siemens	sub-010271 diffusion weighted imaging	sub-010271_dwi	OpenNeuro	doi:10.18112/OPENNEURO.DS000221.V2	https://doi.org/10.18112/OPENNEURO.DS000221.V2
sub-010269	Physiological data	3T Verio	Siemens	sub-010269 diffusion weighted imaging	sub-010269_dwi	OpenNeuro	doi:10.18112/OPENNEURO.DS000221.V2	https://doi.org/10.18112/OPENNEURO.DS000221.V2
sub-010261	Physiological data	3T Verio	Siemens	sub-010261 diffusion weighted imaging	sub-010261_dwi	OpenNeuro	doi:10.18112/OPENNEURO.DS000221.V2	https://doi.org/10.18112/OPENNEURO.DS000221.V2
sub-010228	Physiological data	3T Verio	Siemens	sub-010228 diffusion weighted imaging	sub-010228_dwi	OpenNeuro	doi:10.18112/OPENNEURO.DS000221.V2	https://doi.org/10.18112/OPENNEURO.DS000221.V2
sub-010230	Physiological data	3T Verio	Siemens	sub-010230 diffusion weighted imaging	sub-010230_dwi	OpenNeuro	doi:10.18112/OPENNEURO.DS000221.V2	https://doi.org/10.18112/OPENNEURO.DS000221.V2
sub-010318	Physiological data	3T Verio	Siemens	sub-010318 diffusion weighted imaging	sub-010318_dwi	OpenNeuro	doi:10.18112/OPENNEURO.DS000221.V2	https://doi.org/10.18112/OPENNEURO.DS000221.V2
sub-010137	Physiological data	3T Verio	Siemens	sub-010137 diffusion weighted imaging	sub-010137_dwi	OpenNeuro	doi:10.18112/OPENNEURO.DS000221.V2	https://doi.org/10.18112/OPENNEURO.DS000221.V2
sub-010062	Physiological data	3T Verio	Siemens	sub-010062 diffusion weighted imaging	sub-010062_dwi	OpenNeuro	doi:10.18112/OPENNEURO.DS000221.V2	https://doi.org/10.18112/OPENNEURO.DS000221.V2
sub-010072	Physiological data	3T Verio	Siemens	sub-010072 diffusion weighted imaging	sub-010072_dwi	OpenNeuro	doi:10.18112/OPENNEURO.DS000221.V2	https://doi.org/10.18112/OPENNEURO.DS000221.V2
sub-010163	Physiological data	3T Verio	Siemens	sub-010163 diffusion weighted imaging	sub-010163_dwi	OpenNeuro	doi:10.18112/OPENNEURO.DS000221.V2	https://doi.org/10.18112/OPENNEURO.DS000221.V2
sub-010201	Physiological data	3T Verio	Siemens	sub-010201 diffusion weighted imaging	sub-010201_dwi	OpenNeuro	doi:10.18112/OPENNEURO.DS000221.V2	https://doi.org/10.18112/OPENNEURO.DS000221.V2
sub-010215	Physiological data	3T Verio	Siemens	sub-010215 diffusion weighted imaging	sub-010215_dwi	OpenNeuro	doi:10.18112/OPENNEURO.DS000221.V2	https://doi.org/10.18112/OPENNEURO.DS000221.V2
sub-010216	Physiological data	3T Verio	Siemens	sub-010216 diffusion weighted imaging	sub-010216_dwi	OpenNeuro	doi:10.18112/OPENNEURO.DS000221.V2	https://doi.org/10.18112/OPENNEURO.DS000221.V2
sub-010309	Physiological data	3T Verio	Siemens	sub-010309 diffusion weighted imaging	sub-010309_dwi	OpenNeuro	doi:10.18112/OPENNEURO.DS000221.V2	https://doi.org/10.18112/OPENNEURO.DS000221.V2
sub-010308	Physiological data	3T Verio	Siemens	sub-010308 diffusion weighted imaging	sub-010308_dwi	OpenNeuro	doi:10.18112/OPENNEURO.DS000221.V2	https://doi.org/10.18112/OPENNEURO.DS000221.V2
sub-010314	Physiological data	3T Verio	Siemens	sub-010314 diffusion weighted imaging	sub-010314_dwi	OpenNeuro	doi:10.18112/OPENNEURO.DS000221.V2	https://doi.org/10.18112/OPENNEURO.DS000221.V2
sub-010232	Physiological data	3T Verio	Siemens	sub-010232 diffusion weighted imaging	sub-010232_dwi	OpenNeuro	doi:10.18112/OPENNEURO.DS000221.V2	https://doi.org/10.18112/OPENNEURO.DS000221.V2
sub-010240	Physiological data	3T Verio	Siemens	sub-010240 diffusion weighted imaging	sub-010240_dwi	OpenNeuro	doi:10.18112/OPENNEURO.DS000221.V2	https://doi.org/10.18112/OPENNEURO.DS000221.V2
sub-010204	Physiological data	3T Verio	Siemens	sub-010204 diffusion weighted imaging	sub-010204_dwi	OpenNeuro	doi:10.18112/OPENNEURO.DS000221.V2	https://doi.org/10.18112/OPENNEURO.DS000221.V2
sub-010005	Physiological data	3T Verio	Siemens	sub-010005 diffusion weighted imaging	sub-010005_dwi	OpenNeuro	doi:10.18112/OPENNEURO.DS000221.V2	https://doi.org/10.18112/OPENNEURO.DS000221.V2
sub-010080	Physiological data	3T Verio	Siemens	sub-010080 diffusion weighted imaging	sub-010080_dwi	OpenNeuro	doi:10.18112/OPENNEURO.DS000221.V2	https://doi.org/10.18112/OPENNEURO.DS000221.V2
sub-010264	Physiological data	3T Verio	Siemens	sub-010264 diffusion weighted imaging	sub-010264_dwi	OpenNeuro	doi:10.18112/OPENNEURO.DS000221.V2	https://doi.org/10.18112/OPENNEURO.DS000221.V2
sub-010091	Physiological data	3T Verio	Siemens	sub-010091 diffusion weighted imaging	sub-010091_dwi	OpenNeuro	doi:10.18112/OPENNEURO.DS000221.V2	https://doi.org/10.18112/OPENNEURO.DS000221.V2
sub-010257	Physiological data	3T Verio	Siemens	sub-010257 diffusion weighted imaging	sub-010257_dwi	OpenNeuro	doi:10.18112/OPENNEURO.DS000221.V2	https://doi.org/10.18112/OPENNEURO.DS000221.V2
sub-010278	Physiological data	3T Verio	Siemens	sub-010278 diffusion weighted imaging	sub-010278_dwi	OpenNeuro	doi:10.18112/OPENNEURO.DS000221.V2	https://doi.org/10.18112/OPENNEURO.DS000221.V2
sub-010050	Physiological data	3T Verio	Siemens	sub-010050 diffusion weighted imaging	sub-010050_dwi	OpenNeuro	doi:10.18112/OPENNEURO.DS000221.V2	https://doi.org/10.18112/OPENNEURO.DS000221.V2
sub-010258	Physiological data	3T Verio	Siemens	sub-010258 diffusion weighted imaging	sub-010258_dwi	OpenNeuro	doi:10.18112/OPENNEURO.DS000221.V2	https://doi.org/10.18112/OPENNEURO.DS000221.V2
sub-010289	Physiological data	3T Verio	Siemens	sub-010289 diffusion weighted imaging	sub-010289_dwi	OpenNeuro	doi:10.18112/OPENNEURO.DS000221.V2	https://doi.org/10.18112/OPENNEURO.DS000221.V2
sub-010268	Physiological data	3T Verio	Siemens	sub-010268 diffusion weighted imaging	sub-010268_dwi	OpenNeuro	doi:10.18112/OPENNEURO.DS000221.V2	https://doi.org/10.18112/OPENNEURO.DS000221.V2
sub-010287	Physiological data	3T Verio	Siemens	sub-010287 diffusion weighted imaging	sub-010287_dwi	OpenNeuro	doi:10.18112/OPENNEURO.DS000221.V2	https://doi.org/10.18112/OPENNEURO.DS000221.V2
sub-010291	Physiological data	3T Verio	Siemens	sub-010291 diffusion weighted imaging	sub-010291_dwi	OpenNeuro	doi:10.18112/OPENNEURO.DS000221.V2	https://doi.org/10.18112/OPENNEURO.DS000221.V2
sub-010245	Physiological data	3T Verio	Siemens	sub-010245 diffusion weighted imaging	sub-010245_dwi	OpenNeuro	doi:10.18112/OPENNEURO.DS000221.V2	https://doi.org/10.18112/OPENNEURO.DS000221.V2
sub-010282	Physiological data	3T Verio	Siemens	sub-010282 diffusion weighted imaging	sub-010282_dwi	OpenNeuro	doi:10.18112/OPENNEURO.DS000221.V2	https://doi.org/10.18112/OPENNEURO.DS000221.V2
sub-010093	Physiological data	3T Verio	Siemens	sub-010093 diffusion weighted imaging	sub-010093_dwi	OpenNeuro	doi:10.18112/OPENNEURO.DS000221.V2	https://doi.org/10.18112/OPENNEURO.DS000221.V2
sub-010085	Physiological data	3T Verio	Siemens	sub-010085 diffusion weighted imaging	sub-010085_dwi	OpenNeuro	doi:10.18112/OPENNEURO.DS000221.V2	https://doi.org/10.18112/OPENNEURO.DS000221.V2
sub-010288	Physiological data	3T Verio	Siemens	sub-010288 diffusion weighted imaging	sub-010288_dwi	OpenNeuro	doi:10.18112/OPENNEURO.DS000221.V2	https://doi.org/10.18112/OPENNEURO.DS000221.V2
sub-010087	Physiological data	3T Verio	Siemens	sub-010087 diffusion weighted imaging	sub-010087_dwi	OpenNeuro	doi:10.18112/OPENNEURO.DS000221.V2	https://doi.org/10.18112/OPENNEURO.DS000221.V2
sub-010243	Physiological data	3T Verio	Siemens	sub-010243 diffusion weighted imaging	sub-010243_dwi	OpenNeuro	doi:10.18112/OPENNEURO.DS000221.V2	https://doi.org/10.18112/OPENNEURO.DS000221.V2
sub-010071	Physiological data	3T Verio	Siemens	sub-010071 diffusion weighted imaging	sub-010071_dwi	OpenNeuro	doi:10.18112/OPENNEURO.DS000221.V2	https://doi.org/10.18112/OPENNEURO.DS000221.V2
sub-010079	Physiological data	3T Verio	Siemens	sub-010079 diffusion weighted imaging	sub-010079_dwi	OpenNeuro	doi:10.18112/OPENNEURO.DS000221.V2	https://doi.org/10.18112/OPENNEURO.DS000221.V2
sub-010069	Physiological data	3T Verio	Siemens	sub-010069 diffusion weighted imaging	sub-010069_dwi	OpenNeuro	doi:10.18112/OPENNEURO.DS000221.V2	https://doi.org/10.18112/OPENNEURO.DS000221.V2
sub-010141	Physiological data	3T Verio	Siemens	sub-010141 diffusion weighted imaging	sub-010141_dwi	OpenNeuro	doi:10.18112/OPENNEURO.DS000221.V2	https://doi.org/10.18112/OPENNEURO.DS000221.V2
sub-010295	Physiological data	3T Verio	Siemens	sub-010295 diffusion weighted imaging	sub-010295_dwi	OpenNeuro	doi:10.18112/OPENNEURO.DS000221.V2	https://doi.org/10.18112/OPENNEURO.DS000221.V2
sub-010165	Physiological data	3T Verio	Siemens	sub-010165 diffusion weighted imaging	sub-010165_dwi	OpenNeuro	doi:10.18112/OPENNEURO.DS000221.V2	https://doi.org/10.18112/OPENNEURO.DS000221.V2
sub-010270	Physiological data	3T Verio	Siemens	sub-010270 diffusion weighted imaging	sub-010270_dwi	OpenNeuro	doi:10.18112/OPENNEURO.DS000221.V2	https://doi.org/10.18112/OPENNEURO.DS000221.V2
sub-010300	Physiological data	3T Verio	Siemens	sub-010300 diffusion weighted imaging	sub-010300_dwi	OpenNeuro	doi:10.18112/OPENNEURO.DS000221.V2	https://doi.org/10.18112/OPENNEURO.DS000221.V2
sub-010053	Physiological data	3T Verio	Siemens	sub-010053 diffusion weighted imaging	sub-010053_dwi	OpenNeuro	doi:10.18112/OPENNEURO.DS000221.V2	https://doi.org/10.18112/OPENNEURO.DS000221.V2
sub-010196	Physiological data	3T Verio	Siemens	sub-010196 diffusion weighted imaging	sub-010196_dwi	OpenNeuro	doi:10.18112/OPENNEURO.DS000221.V2	https://doi.org/10.18112/OPENNEURO.DS000221.V2
sub-010275	Physiological data	3T Verio	Siemens	sub-010275 diffusion weighted imaging	sub-010275_dwi	OpenNeuro	doi:10.18112/OPENNEURO.DS000221.V2	https://doi.org/10.18112/OPENNEURO.DS000221.V2
sub-010298	Physiological data	3T Verio	Siemens	sub-010298 diffusion weighted imaging	sub-010298_dwi	OpenNeuro	doi:10.18112/OPENNEURO.DS000221.V2	https://doi.org/10.18112/OPENNEURO.DS000221.V2
sub-010078	Physiological data	3T Verio	Siemens	sub-010078 diffusion weighted imaging	sub-010078_dwi	OpenNeuro	doi:10.18112/OPENNEURO.DS000221.V2	https://doi.org/10.18112/OPENNEURO.DS000221.V2
sub-010076	Physiological data	3T Verio	Siemens	sub-010076 diffusion weighted imaging	sub-010076_dwi	OpenNeuro	doi:10.18112/OPENNEURO.DS000221.V2	https://doi.org/10.18112/OPENNEURO.DS000221.V2
sub-010203	Physiological data	3T Verio	Siemens	sub-010203 diffusion weighted imaging	sub-010203_dwi	OpenNeuro	doi:10.18112/OPENNEURO.DS000221.V2	https://doi.org/10.18112/OPENNEURO.DS000221.V2
sub-010214	Physiological data	3T Verio	Siemens	sub-010214 diffusion weighted imaging	sub-010214_dwi	OpenNeuro	doi:10.18112/OPENNEURO.DS000221.V2	https://doi.org/10.18112/OPENNEURO.DS000221.V2
sub-010296	Physiological data	3T Verio	Siemens	sub-010296 diffusion weighted imaging	sub-010296_dwi	OpenNeuro	doi:10.18112/OPENNEURO.DS000221.V2	https://doi.org/10.18112/OPENNEURO.DS000221.V2
sub-010226	Physiological data	3T Verio	Siemens	sub-010226 diffusion weighted imaging	sub-010226_dwi	OpenNeuro	doi:10.18112/OPENNEURO.DS000221.V2	https://doi.org/10.18112/OPENNEURO.DS000221.V2
sub-010301	Physiological data	3T Verio	Siemens	sub-010301 diffusion weighted imaging	sub-010301_dwi	OpenNeuro	doi:10.18112/OPENNEURO.DS000221.V2	https://doi.org/10.18112/OPENNEURO.DS000221.V2
sub-010152	Physiological data	3T Verio	Siemens	sub-010152 diffusion weighted imaging	sub-010152_dwi	OpenNeuro	doi:10.18112/OPENNEURO.DS000221.V2	https://doi.org/10.18112/OPENNEURO.DS000221.V2
sub-010249	Physiological data	3T Verio	Siemens	sub-010249 diffusion weighted imaging	sub-010249_dwi	OpenNeuro	doi:10.18112/OPENNEURO.DS000221.V2	https://doi.org/10.18112/OPENNEURO.DS000221.V2
sub-010247	Physiological data	3T Verio	Siemens	sub-010247 diffusion weighted imaging	sub-010247_dwi	OpenNeuro	doi:10.18112/OPENNEURO.DS000221.V2	https://doi.org/10.18112/OPENNEURO.DS000221.V2
sub-010195	Physiological data	3T Verio	Siemens	sub-010195 diffusion weighted imaging	sub-010195_dwi	OpenNeuro	doi:10.18112/OPENNEURO.DS000221.V2	https://doi.org/10.18112/OPENNEURO.DS000221.V2
sub-010225	Physiological data	3T Verio	Siemens	sub-010225 diffusion weighted imaging	sub-010225_dwi	OpenNeuro	doi:10.18112/OPENNEURO.DS000221.V2	https://doi.org/10.18112/OPENNEURO.DS000221.V2
sub-010168	Physiological data	3T Verio	Siemens	sub-010168 diffusion weighted imaging	sub-010168_dwi	OpenNeuro	doi:10.18112/OPENNEURO.DS000221.V2	https://doi.org/10.18112/OPENNEURO.DS000221.V2
sub-010273	Physiological data	3T Verio	Siemens	sub-010273 diffusion weighted imaging	sub-010273_dwi	OpenNeuro	doi:10.18112/OPENNEURO.DS000221.V2	https://doi.org/10.18112/OPENNEURO.DS000221.V2
sub-010307	Physiological data	3T Verio	Siemens	sub-010307 diffusion weighted imaging	sub-010307_dwi	OpenNeuro	doi:10.18112/OPENNEURO.DS000221.V2	https://doi.org/10.18112/OPENNEURO.DS000221.V2
sub-010316	Physiological data	3T Verio	Siemens	sub-010316 diffusion weighted imaging	sub-010316_dwi	OpenNeuro	doi:10.18112/OPENNEURO.DS000221.V2	https://doi.org/10.18112/OPENNEURO.DS000221.V2
sub-010242	Physiological data	3T Verio	Siemens	sub-010242 diffusion weighted imaging	sub-010242_dwi	OpenNeuro	doi:10.18112/OPENNEURO.DS000221.V2	https://doi.org/10.18112/OPENNEURO.DS000221.V2
sub-010280	Physiological data	3T Verio	Siemens	sub-010280 diffusion weighted imaging	sub-010280_dwi	OpenNeuro	doi:10.18112/OPENNEURO.DS000221.V2	https://doi.org/10.18112/OPENNEURO.DS000221.V2
sub-010090	Physiological data	3T Verio	Siemens	sub-010090 diffusion weighted imaging	sub-010090_dwi	OpenNeuro	doi:10.18112/OPENNEURO.DS000221.V2	https://doi.org/10.18112/OPENNEURO.DS000221.V2
sub-010262	Physiological data	3T Verio	Siemens	sub-010262 diffusion weighted imaging	sub-010262_dwi	OpenNeuro	doi:10.18112/OPENNEURO.DS000221.V2	https://doi.org/10.18112/OPENNEURO.DS000221.V2
sub-010060	Physiological data	3T Verio	Siemens	sub-010060 diffusion weighted imaging	sub-010060_dwi	OpenNeuro	doi:10.18112/OPENNEURO.DS000221.V2	https://doi.org/10.18112/OPENNEURO.DS000221.V2
sub-010283	Physiological data	3T Verio	Siemens	sub-010283 diffusion weighted imaging	sub-010283_dwi	OpenNeuro	doi:10.18112/OPENNEURO.DS000221.V2	https://doi.org/10.18112/OPENNEURO.DS000221.V2
sub-010063	Physiological data	3T Verio	Siemens	sub-010063 diffusion weighted imaging	sub-010063_dwi	OpenNeuro	doi:10.18112/OPENNEURO.DS000221.V2	https://doi.org/10.18112/OPENNEURO.DS000221.V2
sub-010294	Physiological data	3T Verio	Siemens	sub-010294 diffusion weighted imaging	sub-010294_dwi	OpenNeuro	doi:10.18112/OPENNEURO.DS000221.V2	https://doi.org/10.18112/OPENNEURO.DS000221.V2
sub-010213	Physiological data	3T Verio	Siemens	sub-010213 diffusion weighted imaging	sub-010213_dwi	OpenNeuro	doi:10.18112/OPENNEURO.DS000221.V2	https://doi.org/10.18112/OPENNEURO.DS000221.V2
sub-010169	Physiological data	3T Verio	Siemens	sub-010169 diffusion weighted imaging	sub-010169_dwi	OpenNeuro	doi:10.18112/OPENNEURO.DS000221.V2	https://doi.org/10.18112/OPENNEURO.DS000221.V2
sub-010110	Physiological data	3T Verio	Siemens	sub-010110 diffusion weighted imaging	sub-010110_dwi	OpenNeuro	doi:10.18112/OPENNEURO.DS000221.V2	https://doi.org/10.18112/OPENNEURO.DS000221.V2
sub-010235	Physiological data	3T Verio	Siemens	sub-010235 diffusion weighted imaging	sub-010235_dwi	OpenNeuro	doi:10.18112/OPENNEURO.DS000221.V2	https://doi.org/10.18112/OPENNEURO.DS000221.V2
sub-010237	Physiological data	3T Verio	Siemens	sub-010237 diffusion weighted imaging	sub-010237_dwi	OpenNeuro	doi:10.18112/OPENNEURO.DS000221.V2	https://doi.org/10.18112/OPENNEURO.DS000221.V2
sub-010281	Physiological data	3T Verio	Siemens	sub-010281 diffusion weighted imaging	sub-010281_dwi	OpenNeuro	doi:10.18112/OPENNEURO.DS000221.V2	https://doi.org/10.18112/OPENNEURO.DS000221.V2
sub-010293	Physiological data	3T Verio	Siemens	sub-010293 diffusion weighted imaging	sub-010293_dwi	OpenNeuro	doi:10.18112/OPENNEURO.DS000221.V2	https://doi.org/10.18112/OPENNEURO.DS000221.V2
sub-010320	Physiological data	3T Verio	Siemens	sub-010320 diffusion weighted imaging	sub-010320_dwi	OpenNeuro	doi:10.18112/OPENNEURO.DS000221.V2	https://doi.org/10.18112/OPENNEURO.DS000221.V2
sub-010017	Physiological data	3T Verio	Siemens	sub-010017 spin echo for DWI	sub-010017_SEfmapDWI	OpenNeuro	doi:10.18112/OPENNEURO.DS000221.V2	https://doi.org/10.18112/OPENNEURO.DS000221.V2
sub-010015	Physiological data	3T Verio	Siemens	sub-010015 spin echo for DWI	sub-010015_SEfmapDWI	OpenNeuro	doi:10.18112/OPENNEURO.DS000221.V2	https://doi.org/10.18112/OPENNEURO.DS000221.V2
sub-010022	Physiological data	3T Verio	Siemens	sub-010022 spin echo for DWI	sub-010022_SEfmapDWI	OpenNeuro	doi:10.18112/OPENNEURO.DS000221.V2	https://doi.org/10.18112/OPENNEURO.DS000221.V2
sub-010033	Physiological data	3T Verio	Siemens	sub-010033 spin echo for DWI	sub-010033_SEfmapDWI	OpenNeuro	doi:10.18112/OPENNEURO.DS000221.V2	https://doi.org/10.18112/OPENNEURO.DS000221.V2
sub-010197	Physiological data	3T Verio	Siemens	sub-010197 spin echo for DWI	sub-010197_SEfmapDWI	OpenNeuro	doi:10.18112/OPENNEURO.DS000221.V2	https://doi.org/10.18112/OPENNEURO.DS000221.V2
sub-010027	Physiological data	3T Verio	Siemens	sub-010027 spin echo for DWI	sub-010027_SEfmapDWI	OpenNeuro	doi:10.18112/OPENNEURO.DS000221.V2	https://doi.org/10.18112/OPENNEURO.DS000221.V2
sub-010032	Physiological data	3T Verio	Siemens	sub-010032 spin echo for DWI	sub-010032_SEfmapDWI	OpenNeuro	doi:10.18112/OPENNEURO.DS000221.V2	https://doi.org/10.18112/OPENNEURO.DS000221.V2
sub-010321	Physiological data	3T Verio	Siemens	sub-010321 spin echo for DWI	sub-010321_SEfmapDWI	OpenNeuro	doi:10.18112/OPENNEURO.DS000221.V2	https://doi.org/10.18112/OPENNEURO.DS000221.V2
sub-010020	Physiological data	3T Verio	Siemens	sub-010020 spin echo for DWI	sub-010020_SEfmapDWI	OpenNeuro	doi:10.18112/OPENNEURO.DS000221.V2	https://doi.org/10.18112/OPENNEURO.DS000221.V2
sub-010019	Physiological data	3T Verio	Siemens	sub-010019 spin echo for DWI	sub-010019_SEfmapDWI	OpenNeuro	doi:10.18112/OPENNEURO.DS000221.V2	https://doi.org/10.18112/OPENNEURO.DS000221.V2
sub-010134	Physiological data	3T Verio	Siemens	sub-010134 spin echo for DWI	sub-010134_SEfmapDWI	OpenNeuro	doi:10.18112/OPENNEURO.DS000221.V2	https://doi.org/10.18112/OPENNEURO.DS000221.V2
sub-010150	Physiological data	3T Verio	Siemens	sub-010150 spin echo for DWI	sub-010150_SEfmapDWI	OpenNeuro	doi:10.18112/OPENNEURO.DS000221.V2	https://doi.org/10.18112/OPENNEURO.DS000221.V2
sub-010183	Physiological data	3T Verio	Siemens	sub-010183 spin echo for DWI	sub-010183_SEfmapDWI	OpenNeuro	doi:10.18112/OPENNEURO.DS000221.V2	https://doi.org/10.18112/OPENNEURO.DS000221.V2
sub-010021	Physiological data	3T Verio	Siemens	sub-010021 spin echo for DWI	sub-010021_SEfmapDWI	OpenNeuro	doi:10.18112/OPENNEURO.DS000221.V2	https://doi.org/10.18112/OPENNEURO.DS000221.V2
sub-010031	Physiological data	3T Verio	Siemens	sub-010031 spin echo for DWI	sub-010031_SEfmapDWI	OpenNeuro	doi:10.18112/OPENNEURO.DS000221.V2	https://doi.org/10.18112/OPENNEURO.DS000221.V2
sub-010202	Physiological data	3T Verio	Siemens	sub-010202 spin echo for DWI	sub-010202_SEfmapDWI	OpenNeuro	doi:10.18112/OPENNEURO.DS000221.V2	https://doi.org/10.18112/OPENNEURO.DS000221.V2
sub-010028	Physiological data	3T Verio	Siemens	sub-010028 spin echo for DWI	sub-010028_SEfmapDWI	OpenNeuro	doi:10.18112/OPENNEURO.DS000221.V2	https://doi.org/10.18112/OPENNEURO.DS000221.V2
sub-010035	Physiological data	3T Verio	Siemens	sub-010035 spin echo for DWI	sub-010035_SEfmapDWI	OpenNeuro	doi:10.18112/OPENNEURO.DS000221.V2	https://doi.org/10.18112/OPENNEURO.DS000221.V2
sub-010034	Physiological data	3T Verio	Siemens	sub-010034 spin echo for DWI	sub-010034_SEfmapDWI	OpenNeuro	doi:10.18112/OPENNEURO.DS000221.V2	https://doi.org/10.18112/OPENNEURO.DS000221.V2
sub-010010	Physiological data	3T Verio	Siemens	sub-010010 spin echo for DWI	sub-010010_SEfmapDWI	OpenNeuro	doi:10.18112/OPENNEURO.DS000221.V2	https://doi.org/10.18112/OPENNEURO.DS000221.V2
sub-010016	Physiological data	3T Verio	Siemens	sub-010016 spin echo for DWI	sub-010016_SEfmapDWI	OpenNeuro	doi:10.18112/OPENNEURO.DS000221.V2	https://doi.org/10.18112/OPENNEURO.DS000221.V2
sub-010100	Physiological data	3T Verio	Siemens	sub-010100 spin echo for DWI	sub-010100_SEfmapDWI	OpenNeuro	doi:10.18112/OPENNEURO.DS000221.V2	https://doi.org/10.18112/OPENNEURO.DS000221.V2
sub-010170	Physiological data	3T Verio	Siemens	sub-010170 spin echo for DWI	sub-010170_SEfmapDWI	OpenNeuro	doi:10.18112/OPENNEURO.DS000221.V2	https://doi.org/10.18112/OPENNEURO.DS000221.V2
sub-010029	Physiological data	3T Verio	Siemens	sub-010029 spin echo for DWI	sub-010029_SEfmapDWI	OpenNeuro	doi:10.18112/OPENNEURO.DS000221.V2	https://doi.org/10.18112/OPENNEURO.DS000221.V2
sub-010026	Physiological data	3T Verio	Siemens	sub-010026 spin echo for DWI	sub-010026_SEfmapDWI	OpenNeuro	doi:10.18112/OPENNEURO.DS000221.V2	https://doi.org/10.18112/OPENNEURO.DS000221.V2
sub-010012	Physiological data	3T Verio	Siemens	sub-010012 spin echo for DWI	sub-010012_SEfmapDWI	OpenNeuro	doi:10.18112/OPENNEURO.DS000221.V2	https://doi.org/10.18112/OPENNEURO.DS000221.V2
sub-010043	Physiological data	3T Verio	Siemens	sub-010043 spin echo for DWI	sub-010043_SEfmapDWI	OpenNeuro	doi:10.18112/OPENNEURO.DS000221.V2	https://doi.org/10.18112/OPENNEURO.DS000221.V2
sub-010104	Physiological data	3T Verio	Siemens	sub-010104 spin echo for DWI	sub-010104_SEfmapDWI	OpenNeuro	doi:10.18112/OPENNEURO.DS000221.V2	https://doi.org/10.18112/OPENNEURO.DS000221.V2
sub-010199	Physiological data	3T Verio	Siemens	sub-010199 spin echo for DWI	sub-010199_SEfmapDWI	OpenNeuro	doi:10.18112/OPENNEURO.DS000221.V2	https://doi.org/10.18112/OPENNEURO.DS000221.V2
sub-010006	Physiological data	3T Verio	Siemens	sub-010006 spin echo for DWI	sub-010006_SEfmapDWI	OpenNeuro	doi:10.18112/OPENNEURO.DS000221.V2	https://doi.org/10.18112/OPENNEURO.DS000221.V2
sub-010002	Physiological data	3T Verio	Siemens	sub-010002 spin echo for DWI	sub-010002_SEfmapDWI	OpenNeuro	doi:10.18112/OPENNEURO.DS000221.V2	https://doi.org/10.18112/OPENNEURO.DS000221.V2
sub-010004	Physiological data	3T Verio	Siemens	sub-010004 spin echo for DWI	sub-010004_SEfmapDWI	OpenNeuro	doi:10.18112/OPENNEURO.DS000221.V2	https://doi.org/10.18112/OPENNEURO.DS000221.V2
sub-010044	Physiological data	3T Verio	Siemens	sub-010044 spin echo for DWI	sub-010044_SEfmapDWI	OpenNeuro	doi:10.18112/OPENNEURO.DS000221.V2	https://doi.org/10.18112/OPENNEURO.DS000221.V2
sub-010046	Physiological data	3T Verio	Siemens	sub-010046 spin echo for DWI	sub-010046_SEfmapDWI	OpenNeuro	doi:10.18112/OPENNEURO.DS000221.V2	https://doi.org/10.18112/OPENNEURO.DS000221.V2
sub-010222	Physiological data	3T Verio	Siemens	sub-010222 spin echo for DWI	sub-010222_SEfmapDWI	OpenNeuro	doi:10.18112/OPENNEURO.DS000221.V2	https://doi.org/10.18112/OPENNEURO.DS000221.V2
sub-010037	Physiological data	3T Verio	Siemens	sub-010037 spin echo for DWI	sub-010037_SEfmapDWI	OpenNeuro	doi:10.18112/OPENNEURO.DS000221.V2	https://doi.org/10.18112/OPENNEURO.DS000221.V2
sub-010007	Physiological data	3T Verio	Siemens	sub-010007 spin echo for DWI	sub-010007_SEfmapDWI	OpenNeuro	doi:10.18112/OPENNEURO.DS000221.V2	https://doi.org/10.18112/OPENNEURO.DS000221.V2
sub-010045	Physiological data	3T Verio	Siemens	sub-010045 spin echo for DWI	sub-010045_SEfmapDWI	OpenNeuro	doi:10.18112/OPENNEURO.DS000221.V2	https://doi.org/10.18112/OPENNEURO.DS000221.V2
sub-010048	Physiological data	3T Verio	Siemens	sub-010048 spin echo for DWI	sub-010048_SEfmapDWI	OpenNeuro	doi:10.18112/OPENNEURO.DS000221.V2	https://doi.org/10.18112/OPENNEURO.DS000221.V2
sub-010223	Physiological data	3T Verio	Siemens	sub-010223 spin echo for DWI	sub-010223_SEfmapDWI	OpenNeuro	doi:10.18112/OPENNEURO.DS000221.V2	https://doi.org/10.18112/OPENNEURO.DS000221.V2
sub-010234	Physiological data	3T Verio	Siemens	sub-010234 spin echo for DWI	sub-010234_SEfmapDWI	OpenNeuro	doi:10.18112/OPENNEURO.DS000221.V2	https://doi.org/10.18112/OPENNEURO.DS000221.V2
sub-010039	Physiological data	3T Verio	Siemens	sub-010039 spin echo for DWI	sub-010039_SEfmapDWI	OpenNeuro	doi:10.18112/OPENNEURO.DS000221.V2	https://doi.org/10.18112/OPENNEURO.DS000221.V2
sub-010041	Physiological data	3T Verio	Siemens	sub-010041 spin echo for DWI	sub-010041_SEfmapDWI	OpenNeuro	doi:10.18112/OPENNEURO.DS000221.V2	https://doi.org/10.18112/OPENNEURO.DS000221.V2
sub-010219	Physiological data	3T Verio	Siemens	sub-010219 spin echo for DWI	sub-010219_SEfmapDWI	OpenNeuro	doi:10.18112/OPENNEURO.DS000221.V2	https://doi.org/10.18112/OPENNEURO.DS000221.V2
sub-010049	Physiological data	3T Verio	Siemens	sub-010049 spin echo for DWI	sub-010049_SEfmapDWI	OpenNeuro	doi:10.18112/OPENNEURO.DS000221.V2	https://doi.org/10.18112/OPENNEURO.DS000221.V2
sub-010047	Physiological data	3T Verio	Siemens	sub-010047 spin echo for DWI	sub-010047_SEfmapDWI	OpenNeuro	doi:10.18112/OPENNEURO.DS000221.V2	https://doi.org/10.18112/OPENNEURO.DS000221.V2
sub-010030	Physiological data	3T Verio	Siemens	sub-010030 spin echo for DWI	sub-010030_SEfmapDWI	OpenNeuro	doi:10.18112/OPENNEURO.DS000221.V2	https://doi.org/10.18112/OPENNEURO.DS000221.V2
sub-010024	Physiological data	3T Verio	Siemens	sub-010024 spin echo for DWI	sub-010024_SEfmapDWI	OpenNeuro	doi:10.18112/OPENNEURO.DS000221.V2	https://doi.org/10.18112/OPENNEURO.DS000221.V2
sub-010040	Physiological data	3T Verio	Siemens	sub-010040 spin echo for DWI	sub-010040_SEfmapDWI	OpenNeuro	doi:10.18112/OPENNEURO.DS000221.V2	https://doi.org/10.18112/OPENNEURO.DS000221.V2
sub-010003	Physiological data	3T Verio	Siemens	sub-010003 spin echo for DWI	sub-010003_SEfmapDWI	OpenNeuro	doi:10.18112/OPENNEURO.DS000221.V2	https://doi.org/10.18112/OPENNEURO.DS000221.V2
sub-010023	Physiological data	3T Verio	Siemens	sub-010023 spin echo for DWI	sub-010023_SEfmapDWI	OpenNeuro	doi:10.18112/OPENNEURO.DS000221.V2	https://doi.org/10.18112/OPENNEURO.DS000221.V2
sub-010077	Physiological data	3T Verio	Siemens	sub-010077 spin echo for DWI	sub-010077_SEfmapDWI	OpenNeuro	doi:10.18112/OPENNEURO.DS000221.V2	https://doi.org/10.18112/OPENNEURO.DS000221.V2
sub-010263	Physiological data	3T Verio	Siemens	sub-010263 spin echo for DWI	sub-010263_SEfmapDWI	OpenNeuro	doi:10.18112/OPENNEURO.DS000221.V2	https://doi.org/10.18112/OPENNEURO.DS000221.V2
sub-010220	Physiological data	3T Verio	Siemens	sub-010220 spin echo for DWI	sub-010220_SEfmapDWI	OpenNeuro	doi:10.18112/OPENNEURO.DS000221.V2	https://doi.org/10.18112/OPENNEURO.DS000221.V2
sub-010081	Physiological data	3T Verio	Siemens	sub-010081 spin echo for DWI	sub-010081_SEfmapDWI	OpenNeuro	doi:10.18112/OPENNEURO.DS000221.V2	https://doi.org/10.18112/OPENNEURO.DS000221.V2
sub-010162	Physiological data	3T Verio	Siemens	sub-010162 spin echo for DWI	sub-010162_SEfmapDWI	OpenNeuro	doi:10.18112/OPENNEURO.DS000221.V2	https://doi.org/10.18112/OPENNEURO.DS000221.V2
sub-010070	Physiological data	3T Verio	Siemens	sub-010070 spin echo for DWI	sub-010070_SEfmapDWI	OpenNeuro	doi:10.18112/OPENNEURO.DS000221.V2	https://doi.org/10.18112/OPENNEURO.DS000221.V2
sub-010252	Physiological data	3T Verio	Siemens	sub-010252 spin echo for DWI	sub-010252_SEfmapDWI	OpenNeuro	doi:10.18112/OPENNEURO.DS000221.V2	https://doi.org/10.18112/OPENNEURO.DS000221.V2
sub-010155	Physiological data	3T Verio	Siemens	sub-010155 spin echo for DWI	sub-010155_SEfmapDWI	OpenNeuro	doi:10.18112/OPENNEURO.DS000221.V2	https://doi.org/10.18112/OPENNEURO.DS000221.V2
sub-010073	Physiological data	3T Verio	Siemens	sub-010073 spin echo for DWI	sub-010073_SEfmapDWI	OpenNeuro	doi:10.18112/OPENNEURO.DS000221.V2	https://doi.org/10.18112/OPENNEURO.DS000221.V2
sub-010200	Physiological data	3T Verio	Siemens	sub-010200 spin echo for DWI	sub-010200_SEfmapDWI	OpenNeuro	doi:10.18112/OPENNEURO.DS000221.V2	https://doi.org/10.18112/OPENNEURO.DS000221.V2
sub-010299	Physiological data	3T Verio	Siemens	sub-010299 spin echo for DWI	sub-010299_SEfmapDWI	OpenNeuro	doi:10.18112/OPENNEURO.DS000221.V2	https://doi.org/10.18112/OPENNEURO.DS000221.V2
sub-010304	Physiological data	3T Verio	Siemens	sub-010304 spin echo for DWI	sub-010304_SEfmapDWI	OpenNeuro	doi:10.18112/OPENNEURO.DS000221.V2	https://doi.org/10.18112/OPENNEURO.DS000221.V2
sub-010317	Physiological data	3T Verio	Siemens	sub-010317 spin echo for DWI	sub-010317_SEfmapDWI	OpenNeuro	doi:10.18112/OPENNEURO.DS000221.V2	https://doi.org/10.18112/OPENNEURO.DS000221.V2
sub-010238	Physiological data	3T Verio	Siemens	sub-010238 spin echo for DWI	sub-010238_SEfmapDWI	OpenNeuro	doi:10.18112/OPENNEURO.DS000221.V2	https://doi.org/10.18112/OPENNEURO.DS000221.V2
sub-010207	Physiological data	3T Verio	Siemens	sub-010207 spin echo for DWI	sub-010207_SEfmapDWI	OpenNeuro	doi:10.18112/OPENNEURO.DS000221.V2	https://doi.org/10.18112/OPENNEURO.DS000221.V2
sub-010083	Physiological data	3T Verio	Siemens	sub-010083 spin echo for DWI	sub-010083_SEfmapDWI	OpenNeuro	doi:10.18112/OPENNEURO.DS000221.V2	https://doi.org/10.18112/OPENNEURO.DS000221.V2
sub-010260	Physiological data	3T Verio	Siemens	sub-010260 spin echo for DWI	sub-010260_SEfmapDWI	OpenNeuro	doi:10.18112/OPENNEURO.DS000221.V2	https://doi.org/10.18112/OPENNEURO.DS000221.V2
sub-010166	Physiological data	3T Verio	Siemens	sub-010166 spin echo for DWI	sub-010166_SEfmapDWI	OpenNeuro	doi:10.18112/OPENNEURO.DS000221.V2	https://doi.org/10.18112/OPENNEURO.DS000221.V2
sub-010075	Physiological data	3T Verio	Siemens	sub-010075 spin echo for DWI	sub-010075_SEfmapDWI	OpenNeuro	doi:10.18112/OPENNEURO.DS000221.V2	https://doi.org/10.18112/OPENNEURO.DS000221.V2
sub-010067	Physiological data	3T Verio	Siemens	sub-010067 spin echo for DWI	sub-010067_SEfmapDWI	OpenNeuro	doi:10.18112/OPENNEURO.DS000221.V2	https://doi.org/10.18112/OPENNEURO.DS000221.V2
sub-010126	Physiological data	3T Verio	Siemens	sub-010126 spin echo for DWI	sub-010126_SEfmapDWI	OpenNeuro	doi:10.18112/OPENNEURO.DS000221.V2	https://doi.org/10.18112/OPENNEURO.DS000221.V2
sub-010164	Physiological data	3T Verio	Siemens	sub-010164 spin echo for DWI	sub-010164_SEfmapDWI	OpenNeuro	doi:10.18112/OPENNEURO.DS000221.V2	https://doi.org/10.18112/OPENNEURO.DS000221.V2
sub-010157	Physiological data	3T Verio	Siemens	sub-010157 spin echo for DWI	sub-010157_SEfmapDWI	OpenNeuro	doi:10.18112/OPENNEURO.DS000221.V2	https://doi.org/10.18112/OPENNEURO.DS000221.V2
sub-010292	Physiological data	3T Verio	Siemens	sub-010292 spin echo for DWI	sub-010292_SEfmapDWI	OpenNeuro	doi:10.18112/OPENNEURO.DS000221.V2	https://doi.org/10.18112/OPENNEURO.DS000221.V2
sub-010319	Physiological data	3T Verio	Siemens	sub-010319 spin echo for DWI	sub-010319_SEfmapDWI	OpenNeuro	doi:10.18112/OPENNEURO.DS000221.V2	https://doi.org/10.18112/OPENNEURO.DS000221.V2
sub-010305	Physiological data	3T Verio	Siemens	sub-010305 spin echo for DWI	sub-010305_SEfmapDWI	OpenNeuro	doi:10.18112/OPENNEURO.DS000221.V2	https://doi.org/10.18112/OPENNEURO.DS000221.V2
sub-010310	Physiological data	3T Verio	Siemens	sub-010310 spin echo for DWI	sub-010310_SEfmapDWI	OpenNeuro	doi:10.18112/OPENNEURO.DS000221.V2	https://doi.org/10.18112/OPENNEURO.DS000221.V2
sub-010312	Physiological data	3T Verio	Siemens	sub-010312 spin echo for DWI	sub-010312_SEfmapDWI	OpenNeuro	doi:10.18112/OPENNEURO.DS000221.V2	https://doi.org/10.18112/OPENNEURO.DS000221.V2
sub-010231	Physiological data	3T Verio	Siemens	sub-010231 spin echo for DWI	sub-010231_SEfmapDWI	OpenNeuro	doi:10.18112/OPENNEURO.DS000221.V2	https://doi.org/10.18112/OPENNEURO.DS000221.V2
sub-010038	Physiological data	3T Verio	Siemens	sub-010038 spin echo for DWI	sub-010038_SEfmapDWI	OpenNeuro	doi:10.18112/OPENNEURO.DS000221.V2	https://doi.org/10.18112/OPENNEURO.DS000221.V2
sub-010303	Physiological data	3T Verio	Siemens	sub-010303 spin echo for DWI	sub-010303_SEfmapDWI	OpenNeuro	doi:10.18112/OPENNEURO.DS000221.V2	https://doi.org/10.18112/OPENNEURO.DS000221.V2
sub-010311	Physiological data	3T Verio	Siemens	sub-010311 spin echo for DWI	sub-010311_SEfmapDWI	OpenNeuro	doi:10.18112/OPENNEURO.DS000221.V2	https://doi.org/10.18112/OPENNEURO.DS000221.V2
sub-010315	Physiological data	3T Verio	Siemens	sub-010315 spin echo for DWI	sub-010315_SEfmapDWI	OpenNeuro	doi:10.18112/OPENNEURO.DS000221.V2	https://doi.org/10.18112/OPENNEURO.DS000221.V2
sub-010233	Physiological data	3T Verio	Siemens	sub-010233 spin echo for DWI	sub-010233_SEfmapDWI	OpenNeuro	doi:10.18112/OPENNEURO.DS000221.V2	https://doi.org/10.18112/OPENNEURO.DS000221.V2
sub-010066	Physiological data	3T Verio	Siemens	sub-010066 spin echo for DWI	sub-010066_SEfmapDWI	OpenNeuro	doi:10.18112/OPENNEURO.DS000221.V2	https://doi.org/10.18112/OPENNEURO.DS000221.V2
sub-010256	Physiological data	3T Verio	Siemens	sub-010256 spin echo for DWI	sub-010256_SEfmapDWI	OpenNeuro	doi:10.18112/OPENNEURO.DS000221.V2	https://doi.org/10.18112/OPENNEURO.DS000221.V2
sub-010138	Physiological data	3T Verio	Siemens	sub-010138 spin echo for DWI	sub-010138_SEfmapDWI	OpenNeuro	doi:10.18112/OPENNEURO.DS000221.V2	https://doi.org/10.18112/OPENNEURO.DS000221.V2
sub-010297	Physiological data	3T Verio	Siemens	sub-010297 spin echo for DWI	sub-010297_SEfmapDWI	OpenNeuro	doi:10.18112/OPENNEURO.DS000221.V2	https://doi.org/10.18112/OPENNEURO.DS000221.V2
[truncated: 363 more rows]
