# Supplementary material for: A mind-brain-body dataset of MRI, EEG, cognition, emotion, and peripheral physiology in young and old adults
Source: Sci Data. 2019 Feb 12;6:180308. doi: 10.1038/sdata.2018.308 (PMC6371893; doi:10.1038/sdata.2018.308)
Supplement: Supplementary file 1 [file sdata2018308-isa1.zip › a_Babayan195A_behavioural.txt]

Sample Name	Protocol REF	Assay Name	Raw Data File	Comment[Data Repository]	Comment[Data Record Accession]	Comment[Data Record URI]
sub-010017	Psychological Assessment	sub-010017 behavioural data	Behavioural_Data_MPILMBB_LEMON.tar.gz	Functional Connectomes Project International Neuroimaging Data-Sharing Initiative	doi:10.15387/fcp_indi.mpi_lemon	http://dx.doi.org/10.15387/fcp_indi.mpi_lemon
sub-010015	Psychological Assessment	sub-010015 behavioural data	Behavioural_Data_MPILMBB_LEMON.tar.gz	Functional Connectomes Project International Neuroimaging Data-Sharing Initiative	doi:10.15387/fcp_indi.mpi_lemon	http://dx.doi.org/10.15387/fcp_indi.mpi_lemon
sub-010100	Psychological Assessment	sub-010100 behavioural data	Behavioural_Data_MPILMBB_LEMON.tar.gz	Functional Connectomes Project International Neuroimaging Data-Sharing Initiative	doi:10.15387/fcp_indi.mpi_lemon	http://dx.doi.org/10.15387/fcp_indi.mpi_lemon
sub-010003	Psychological Assessment	sub-010003 behavioural data	Behavioural_Data_MPILMBB_LEMON.tar.gz	Functional Connectomes Project International Neuroimaging Data-Sharing Initiative	doi:10.15387/fcp_indi.mpi_lemon	http://dx.doi.org/10.15387/fcp_indi.mpi_lemon
sub-010022	Psychological Assessment	sub-010022 behavioural data	Behavioural_Data_MPILMBB_LEMON.tar.gz	Functional Connectomes Project International Neuroimaging Data-Sharing Initiative	doi:10.15387/fcp_indi.mpi_lemon	http://dx.doi.org/10.15387/fcp_indi.mpi_lemon
sub-010021	Psychological Assessment	sub-010021 behavioural data	Behavioural_Data_MPILMBB_LEMON.tar.gz	Functional Connectomes Project International Neuroimaging Data-Sharing Initiative	doi:10.15387/fcp_indi.mpi_lemon	http://dx.doi.org/10.15387/fcp_indi.mpi_lemon
sub-010023	Psychological Assessment	sub-010023 behavioural data	Behavioural_Data_MPILMBB_LEMON.tar.gz	Functional Connectomes Project International Neuroimaging Data-Sharing Initiative	doi:10.15387/fcp_indi.mpi_lemon	http://dx.doi.org/10.15387/fcp_indi.mpi_lemon
sub-010104	Psychological Assessment	sub-010104 behavioural data	Behavioural_Data_MPILMBB_LEMON.tar.gz	Functional Connectomes Project International Neuroimaging Data-Sharing Initiative	doi:10.15387/fcp_indi.mpi_lemon	http://dx.doi.org/10.15387/fcp_indi.mpi_lemon
sub-010010	Psychological Assessment	sub-010010 behavioural data	Behavioural_Data_MPILMBB_LEMON.tar.gz	Functional Connectomes Project International Neuroimaging Data-Sharing Initiative	doi:10.15387/fcp_indi.mpi_lemon	http://dx.doi.org/10.15387/fcp_indi.mpi_lemon
sub-010016	Psychological Assessment	sub-010016 behavioural data	Behavioural_Data_MPILMBB_LEMON.tar.gz	Functional Connectomes Project International Neuroimaging Data-Sharing Initiative	doi:10.15387/fcp_indi.mpi_lemon	http://dx.doi.org/10.15387/fcp_indi.mpi_lemon
sub-010019	Psychological Assessment	sub-010019 behavioural data	Behavioural_Data_MPILMBB_LEMON.tar.gz	Functional Connectomes Project International Neuroimaging Data-Sharing Initiative	doi:10.15387/fcp_indi.mpi_lemon	http://dx.doi.org/10.15387/fcp_indi.mpi_lemon
sub-010024	Psychological Assessment	sub-010024 behavioural data	Behavioural_Data_MPILMBB_LEMON.tar.gz	Functional Connectomes Project International Neuroimaging Data-Sharing Initiative	doi:10.15387/fcp_indi.mpi_lemon	http://dx.doi.org/10.15387/fcp_indi.mpi_lemon
sub-010169	Psychological Assessment	sub-010169 behavioural data	Behavioural_Data_MPILMBB_LEMON.tar.gz	Functional Connectomes Project International Neuroimaging Data-Sharing Initiative	doi:10.15387/fcp_indi.mpi_lemon	http://dx.doi.org/10.15387/fcp_indi.mpi_lemon
sub-010026	Psychological Assessment	sub-010026 behavioural data	Behavioural_Data_MPILMBB_LEMON.tar.gz	Functional Connectomes Project International Neuroimaging Data-Sharing Initiative	doi:10.15387/fcp_indi.mpi_lemon	http://dx.doi.org/10.15387/fcp_indi.mpi_lemon
sub-010027	Psychological Assessment	sub-010027 behavioural data	Behavioural_Data_MPILMBB_LEMON.tar.gz	Functional Connectomes Project International Neuroimaging Data-Sharing Initiative	doi:10.15387/fcp_indi.mpi_lemon	http://dx.doi.org/10.15387/fcp_indi.mpi_lemon
sub-010134	Psychological Assessment	sub-010134 behavioural data	Behavioural_Data_MPILMBB_LEMON.tar.gz	Functional Connectomes Project International Neuroimaging Data-Sharing Initiative	doi:10.15387/fcp_indi.mpi_lemon	http://dx.doi.org/10.15387/fcp_indi.mpi_lemon
sub-010028	Psychological Assessment	sub-010028 behavioural data	Behavioural_Data_MPILMBB_LEMON.tar.gz	Functional Connectomes Project International Neuroimaging Data-Sharing Initiative	doi:10.15387/fcp_indi.mpi_lemon	http://dx.doi.org/10.15387/fcp_indi.mpi_lemon
sub-010029	Psychological Assessment	sub-010029 behavioural data	Behavioural_Data_MPILMBB_LEMON.tar.gz	Functional Connectomes Project International Neuroimaging Data-Sharing Initiative	doi:10.15387/fcp_indi.mpi_lemon	http://dx.doi.org/10.15387/fcp_indi.mpi_lemon
sub-010030	Psychological Assessment	sub-010030 behavioural data	Behavioural_Data_MPILMBB_LEMON.tar.gz	Functional Connectomes Project International Neuroimaging Data-Sharing Initiative	doi:10.15387/fcp_indi.mpi_lemon	http://dx.doi.org/10.15387/fcp_indi.mpi_lemon
sub-010150	Psychological Assessment	sub-010150 behavioural data	Behavioural_Data_MPILMBB_LEMON.tar.gz	Functional Connectomes Project International Neuroimaging Data-Sharing Initiative	doi:10.15387/fcp_indi.mpi_lemon	http://dx.doi.org/10.15387/fcp_indi.mpi_lemon
sub-010032	Psychological Assessment	sub-010032 behavioural data	Behavioural_Data_MPILMBB_LEMON.tar.gz	Functional Connectomes Project International Neuroimaging Data-Sharing Initiative	doi:10.15387/fcp_indi.mpi_lemon	http://dx.doi.org/10.15387/fcp_indi.mpi_lemon
sub-010031	Psychological Assessment	sub-010031 behavioural data	Behavioural_Data_MPILMBB_LEMON.tar.gz	Functional Connectomes Project International Neuroimaging Data-Sharing Initiative	doi:10.15387/fcp_indi.mpi_lemon	http://dx.doi.org/10.15387/fcp_indi.mpi_lemon
sub-010321	Psychological Assessment	sub-010321 behavioural data	Behavioural_Data_MPILMBB_LEMON.tar.gz	Functional Connectomes Project International Neuroimaging Data-Sharing Initiative	doi:10.15387/fcp_indi.mpi_lemon	http://dx.doi.org/10.15387/fcp_indi.mpi_lemon
sub-010033	Psychological Assessment	sub-010033 behavioural data	Behavioural_Data_MPILMBB_LEMON.tar.gz	Functional Connectomes Project International Neuroimaging Data-Sharing Initiative	doi:10.15387/fcp_indi.mpi_lemon	http://dx.doi.org/10.15387/fcp_indi.mpi_lemon
sub-010020	Psychological Assessment	sub-010020 behavioural data	Behavioural_Data_MPILMBB_LEMON.tar.gz	Functional Connectomes Project International Neuroimaging Data-Sharing Initiative	doi:10.15387/fcp_indi.mpi_lemon	http://dx.doi.org/10.15387/fcp_indi.mpi_lemon
sub-010170	Psychological Assessment	sub-010170 behavioural data	Behavioural_Data_MPILMBB_LEMON.tar.gz	Functional Connectomes Project International Neuroimaging Data-Sharing Initiative	doi:10.15387/fcp_indi.mpi_lemon	http://dx.doi.org/10.15387/fcp_indi.mpi_lemon
sub-010110	Psychological Assessment	sub-010110 behavioural data	Behavioural_Data_MPILMBB_LEMON.tar.gz	Functional Connectomes Project International Neuroimaging Data-Sharing Initiative	doi:10.15387/fcp_indi.mpi_lemon	http://dx.doi.org/10.15387/fcp_indi.mpi_lemon
sub-010183	Psychological Assessment	sub-010183 behavioural data	Behavioural_Data_MPILMBB_LEMON.tar.gz	Functional Connectomes Project International Neuroimaging Data-Sharing Initiative	doi:10.15387/fcp_indi.mpi_lemon	http://dx.doi.org/10.15387/fcp_indi.mpi_lemon
sub-010035	Psychological Assessment	sub-010035 behavioural data	Behavioural_Data_MPILMBB_LEMON.tar.gz	Functional Connectomes Project International Neuroimaging Data-Sharing Initiative	doi:10.15387/fcp_indi.mpi_lemon	http://dx.doi.org/10.15387/fcp_indi.mpi_lemon
sub-010197	Psychological Assessment	sub-010197 behavioural data	Behavioural_Data_MPILMBB_LEMON.tar.gz	Functional Connectomes Project International Neuroimaging Data-Sharing Initiative	doi:10.15387/fcp_indi.mpi_lemon	http://dx.doi.org/10.15387/fcp_indi.mpi_lemon
sub-010202	Psychological Assessment	sub-010202 behavioural data	Behavioural_Data_MPILMBB_LEMON.tar.gz	Functional Connectomes Project International Neuroimaging Data-Sharing Initiative	doi:10.15387/fcp_indi.mpi_lemon	http://dx.doi.org/10.15387/fcp_indi.mpi_lemon
sub-010034	Psychological Assessment	sub-010034 behavioural data	Behavioural_Data_MPILMBB_LEMON.tar.gz	Functional Connectomes Project International Neuroimaging Data-Sharing Initiative	doi:10.15387/fcp_indi.mpi_lemon	http://dx.doi.org/10.15387/fcp_indi.mpi_lemon
sub-010199	Psychological Assessment	sub-010199 behavioural data	Behavioural_Data_MPILMBB_LEMON.tar.gz	Functional Connectomes Project International Neuroimaging Data-Sharing Initiative	doi:10.15387/fcp_indi.mpi_lemon	http://dx.doi.org/10.15387/fcp_indi.mpi_lemon
sub-010040	Psychological Assessment	sub-010040 behavioural data	Behavioural_Data_MPILMBB_LEMON.tar.gz	Functional Connectomes Project International Neuroimaging Data-Sharing Initiative	doi:10.15387/fcp_indi.mpi_lemon	http://dx.doi.org/10.15387/fcp_indi.mpi_lemon
sub-010039	Psychological Assessment	sub-010039 behavioural data	Behavioural_Data_MPILMBB_LEMON.tar.gz	Functional Connectomes Project International Neuroimaging Data-Sharing Initiative	doi:10.15387/fcp_indi.mpi_lemon	http://dx.doi.org/10.15387/fcp_indi.mpi_lemon
sub-010006	Psychological Assessment	sub-010006 behavioural data	Behavioural_Data_MPILMBB_LEMON.tar.gz	Functional Connectomes Project International Neuroimaging Data-Sharing Initiative	doi:10.15387/fcp_indi.mpi_lemon	http://dx.doi.org/10.15387/fcp_indi.mpi_lemon
sub-010012	Psychological Assessment	sub-010012 behavioural data	Behavioural_Data_MPILMBB_LEMON.tar.gz	Functional Connectomes Project International Neuroimaging Data-Sharing Initiative	doi:10.15387/fcp_indi.mpi_lemon	http://dx.doi.org/10.15387/fcp_indi.mpi_lemon
sub-010219	Psychological Assessment	sub-010219 behavioural data	Behavioural_Data_MPILMBB_LEMON.tar.gz	Functional Connectomes Project International Neuroimaging Data-Sharing Initiative	doi:10.15387/fcp_indi.mpi_lemon	http://dx.doi.org/10.15387/fcp_indi.mpi_lemon
sub-010041	Psychological Assessment	sub-010041 behavioural data	Behavioural_Data_MPILMBB_LEMON.tar.gz	Functional Connectomes Project International Neuroimaging Data-Sharing Initiative	doi:10.15387/fcp_indi.mpi_lemon	http://dx.doi.org/10.15387/fcp_indi.mpi_lemon
sub-010222	Psychological Assessment	sub-010222 behavioural data	Behavioural_Data_MPILMBB_LEMON.tar.gz	Functional Connectomes Project International Neuroimaging Data-Sharing Initiative	doi:10.15387/fcp_indi.mpi_lemon	http://dx.doi.org/10.15387/fcp_indi.mpi_lemon
sub-010002	Psychological Assessment	sub-010002 behavioural data	Behavioural_Data_MPILMBB_LEMON.tar.gz	Functional Connectomes Project International Neuroimaging Data-Sharing Initiative	doi:10.15387/fcp_indi.mpi_lemon	http://dx.doi.org/10.15387/fcp_indi.mpi_lemon
sub-010004	Psychological Assessment	sub-010004 behavioural data	Behavioural_Data_MPILMBB_LEMON.tar.gz	Functional Connectomes Project International Neuroimaging Data-Sharing Initiative	doi:10.15387/fcp_indi.mpi_lemon	http://dx.doi.org/10.15387/fcp_indi.mpi_lemon
sub-010044	Psychological Assessment	sub-010044 behavioural data	Behavioural_Data_MPILMBB_LEMON.tar.gz	Functional Connectomes Project International Neuroimaging Data-Sharing Initiative	doi:10.15387/fcp_indi.mpi_lemon	http://dx.doi.org/10.15387/fcp_indi.mpi_lemon
sub-010037	Psychological Assessment	sub-010037 behavioural data	Behavioural_Data_MPILMBB_LEMON.tar.gz	Functional Connectomes Project International Neuroimaging Data-Sharing Initiative	doi:10.15387/fcp_indi.mpi_lemon	http://dx.doi.org/10.15387/fcp_indi.mpi_lemon
sub-010223	Psychological Assessment	sub-010223 behavioural data	Behavioural_Data_MPILMBB_LEMON.tar.gz	Functional Connectomes Project International Neuroimaging Data-Sharing Initiative	doi:10.15387/fcp_indi.mpi_lemon	http://dx.doi.org/10.15387/fcp_indi.mpi_lemon
sub-010043	Psychological Assessment	sub-010043 behavioural data	Behavioural_Data_MPILMBB_LEMON.tar.gz	Functional Connectomes Project International Neuroimaging Data-Sharing Initiative	doi:10.15387/fcp_indi.mpi_lemon	http://dx.doi.org/10.15387/fcp_indi.mpi_lemon
sub-010045	Psychological Assessment	sub-010045 behavioural data	Behavioural_Data_MPILMBB_LEMON.tar.gz	Functional Connectomes Project International Neuroimaging Data-Sharing Initiative	doi:10.15387/fcp_indi.mpi_lemon	http://dx.doi.org/10.15387/fcp_indi.mpi_lemon
sub-010047	Psychological Assessment	sub-010047 behavioural data	Behavioural_Data_MPILMBB_LEMON.tar.gz	Functional Connectomes Project International Neuroimaging Data-Sharing Initiative	doi:10.15387/fcp_indi.mpi_lemon	http://dx.doi.org/10.15387/fcp_indi.mpi_lemon
sub-010007	Psychological Assessment	sub-010007 behavioural data	Behavioural_Data_MPILMBB_LEMON.tar.gz	Functional Connectomes Project International Neuroimaging Data-Sharing Initiative	doi:10.15387/fcp_indi.mpi_lemon	http://dx.doi.org/10.15387/fcp_indi.mpi_lemon
sub-010046	Psychological Assessment	sub-010046 behavioural data	Behavioural_Data_MPILMBB_LEMON.tar.gz	Functional Connectomes Project International Neuroimaging Data-Sharing Initiative	doi:10.15387/fcp_indi.mpi_lemon	http://dx.doi.org/10.15387/fcp_indi.mpi_lemon
sub-010048	Psychological Assessment	sub-010048 behavioural data	Behavioural_Data_MPILMBB_LEMON.tar.gz	Functional Connectomes Project International Neuroimaging Data-Sharing Initiative	doi:10.15387/fcp_indi.mpi_lemon	http://dx.doi.org/10.15387/fcp_indi.mpi_lemon
sub-010049	Psychological Assessment	sub-010049 behavioural data	Behavioural_Data_MPILMBB_LEMON.tar.gz	Functional Connectomes Project International Neuroimaging Data-Sharing Initiative	doi:10.15387/fcp_indi.mpi_lemon	http://dx.doi.org/10.15387/fcp_indi.mpi_lemon
sub-010234	Psychological Assessment	sub-010234 behavioural data	Behavioural_Data_MPILMBB_LEMON.tar.gz	Functional Connectomes Project International Neuroimaging Data-Sharing Initiative	doi:10.15387/fcp_indi.mpi_lemon	http://dx.doi.org/10.15387/fcp_indi.mpi_lemon
sub-010059	Psychological Assessment	sub-010059 behavioural data	Behavioural_Data_MPILMBB_LEMON.tar.gz	Functional Connectomes Project International Neuroimaging Data-Sharing Initiative	doi:10.15387/fcp_indi.mpi_lemon	http://dx.doi.org/10.15387/fcp_indi.mpi_lemon
sub-010236	Psychological Assessment	sub-010236 behavioural data	Behavioural_Data_MPILMBB_LEMON.tar.gz	Functional Connectomes Project International Neuroimaging Data-Sharing Initiative	doi:10.15387/fcp_indi.mpi_lemon	http://dx.doi.org/10.15387/fcp_indi.mpi_lemon
sub-010056	Psychological Assessment	sub-010056 behavioural data	Behavioural_Data_MPILMBB_LEMON.tar.gz	Functional Connectomes Project International Neuroimaging Data-Sharing Initiative	doi:10.15387/fcp_indi.mpi_lemon	http://dx.doi.org/10.15387/fcp_indi.mpi_lemon
sub-010062	Psychological Assessment	sub-010062 behavioural data	Behavioural_Data_MPILMBB_LEMON.tar.gz	Functional Connectomes Project International Neuroimaging Data-Sharing Initiative	doi:10.15387/fcp_indi.mpi_lemon	http://dx.doi.org/10.15387/fcp_indi.mpi_lemon
sub-010063	Psychological Assessment	sub-010063 behavioural data	Behavioural_Data_MPILMBB_LEMON.tar.gz	Functional Connectomes Project International Neuroimaging Data-Sharing Initiative	doi:10.15387/fcp_indi.mpi_lemon	http://dx.doi.org/10.15387/fcp_indi.mpi_lemon
sub-010060	Psychological Assessment	sub-010060 behavioural data	Behavioural_Data_MPILMBB_LEMON.tar.gz	Functional Connectomes Project International Neuroimaging Data-Sharing Initiative	doi:10.15387/fcp_indi.mpi_lemon	http://dx.doi.org/10.15387/fcp_indi.mpi_lemon
sub-010051	Psychological Assessment	sub-010051 behavioural data	Behavioural_Data_MPILMBB_LEMON.tar.gz	Functional Connectomes Project International Neuroimaging Data-Sharing Initiative	doi:10.15387/fcp_indi.mpi_lemon	http://dx.doi.org/10.15387/fcp_indi.mpi_lemon
sub-010050	Psychological Assessment	sub-010050 behavioural data	Behavioural_Data_MPILMBB_LEMON.tar.gz	Functional Connectomes Project International Neuroimaging Data-Sharing Initiative	doi:10.15387/fcp_indi.mpi_lemon	http://dx.doi.org/10.15387/fcp_indi.mpi_lemon
sub-010042	Psychological Assessment	sub-010042 behavioural data	Behavioural_Data_MPILMBB_LEMON.tar.gz	Functional Connectomes Project International Neuroimaging Data-Sharing Initiative	doi:10.15387/fcp_indi.mpi_lemon	http://dx.doi.org/10.15387/fcp_indi.mpi_lemon
sub-010068	Psychological Assessment	sub-010068 behavioural data	Behavioural_Data_MPILMBB_LEMON.tar.gz	Functional Connectomes Project International Neuroimaging Data-Sharing Initiative	doi:10.15387/fcp_indi.mpi_lemon	http://dx.doi.org/10.15387/fcp_indi.mpi_lemon
sub-010070	Psychological Assessment	sub-010070 behavioural data	Behavioural_Data_MPILMBB_LEMON.tar.gz	Functional Connectomes Project International Neuroimaging Data-Sharing Initiative	doi:10.15387/fcp_indi.mpi_lemon	http://dx.doi.org/10.15387/fcp_indi.mpi_lemon
sub-010238	Psychological Assessment	sub-010238 behavioural data	Behavioural_Data_MPILMBB_LEMON.tar.gz	Functional Connectomes Project International Neuroimaging Data-Sharing Initiative	doi:10.15387/fcp_indi.mpi_lemon	http://dx.doi.org/10.15387/fcp_indi.mpi_lemon
sub-010207	Psychological Assessment	sub-010207 behavioural data	Behavioural_Data_MPILMBB_LEMON.tar.gz	Functional Connectomes Project International Neuroimaging Data-Sharing Initiative	doi:10.15387/fcp_indi.mpi_lemon	http://dx.doi.org/10.15387/fcp_indi.mpi_lemon
sub-010069	Psychological Assessment	sub-010069 behavioural data	Behavioural_Data_MPILMBB_LEMON.tar.gz	Functional Connectomes Project International Neuroimaging Data-Sharing Initiative	doi:10.15387/fcp_indi.mpi_lemon	http://dx.doi.org/10.15387/fcp_indi.mpi_lemon
sub-010073	Psychological Assessment	sub-010073 behavioural data	Behavioural_Data_MPILMBB_LEMON.tar.gz	Functional Connectomes Project International Neuroimaging Data-Sharing Initiative	doi:10.15387/fcp_indi.mpi_lemon	http://dx.doi.org/10.15387/fcp_indi.mpi_lemon
sub-010075	Psychological Assessment	sub-010075 behavioural data	Behavioural_Data_MPILMBB_LEMON.tar.gz	Functional Connectomes Project International Neuroimaging Data-Sharing Initiative	doi:10.15387/fcp_indi.mpi_lemon	http://dx.doi.org/10.15387/fcp_indi.mpi_lemon
sub-010076	Psychological Assessment	sub-010076 behavioural data	Behavioural_Data_MPILMBB_LEMON.tar.gz	Functional Connectomes Project International Neuroimaging Data-Sharing Initiative	doi:10.15387/fcp_indi.mpi_lemon	http://dx.doi.org/10.15387/fcp_indi.mpi_lemon
sub-010065	Psychological Assessment	sub-010065 behavioural data	Behavioural_Data_MPILMBB_LEMON.tar.gz	Functional Connectomes Project International Neuroimaging Data-Sharing Initiative	doi:10.15387/fcp_indi.mpi_lemon	http://dx.doi.org/10.15387/fcp_indi.mpi_lemon
sub-010077	Psychological Assessment	sub-010077 behavioural data	Behavioural_Data_MPILMBB_LEMON.tar.gz	Functional Connectomes Project International Neuroimaging Data-Sharing Initiative	doi:10.15387/fcp_indi.mpi_lemon	http://dx.doi.org/10.15387/fcp_indi.mpi_lemon
sub-010061	Psychological Assessment	sub-010061 behavioural data	Behavioural_Data_MPILMBB_LEMON.tar.gz	Functional Connectomes Project International Neuroimaging Data-Sharing Initiative	doi:10.15387/fcp_indi.mpi_lemon	http://dx.doi.org/10.15387/fcp_indi.mpi_lemon
sub-010074	Psychological Assessment	sub-010074 behavioural data	Behavioural_Data_MPILMBB_LEMON.tar.gz	Functional Connectomes Project International Neuroimaging Data-Sharing Initiative	doi:10.15387/fcp_indi.mpi_lemon	http://dx.doi.org/10.15387/fcp_indi.mpi_lemon
sub-010078	Psychological Assessment	sub-010078 behavioural data	Behavioural_Data_MPILMBB_LEMON.tar.gz	Functional Connectomes Project International Neuroimaging Data-Sharing Initiative	doi:10.15387/fcp_indi.mpi_lemon	http://dx.doi.org/10.15387/fcp_indi.mpi_lemon
sub-010052	Psychological Assessment	sub-010052 behavioural data	Behavioural_Data_MPILMBB_LEMON.tar.gz	Functional Connectomes Project International Neuroimaging Data-Sharing Initiative	doi:10.15387/fcp_indi.mpi_lemon	http://dx.doi.org/10.15387/fcp_indi.mpi_lemon
sub-010071	Psychological Assessment	sub-010071 behavioural data	Behavioural_Data_MPILMBB_LEMON.tar.gz	Functional Connectomes Project International Neuroimaging Data-Sharing Initiative	doi:10.15387/fcp_indi.mpi_lemon	http://dx.doi.org/10.15387/fcp_indi.mpi_lemon
sub-010080	Psychological Assessment	sub-010080 behavioural data	Behavioural_Data_MPILMBB_LEMON.tar.gz	Functional Connectomes Project International Neuroimaging Data-Sharing Initiative	doi:10.15387/fcp_indi.mpi_lemon	http://dx.doi.org/10.15387/fcp_indi.mpi_lemon
sub-010067	Psychological Assessment	sub-010067 behavioural data	Behavioural_Data_MPILMBB_LEMON.tar.gz	Functional Connectomes Project International Neuroimaging Data-Sharing Initiative	doi:10.15387/fcp_indi.mpi_lemon	http://dx.doi.org/10.15387/fcp_indi.mpi_lemon
sub-010064	Psychological Assessment	sub-010064 behavioural data	Behavioural_Data_MPILMBB_LEMON.tar.gz	Functional Connectomes Project International Neuroimaging Data-Sharing Initiative	doi:10.15387/fcp_indi.mpi_lemon	http://dx.doi.org/10.15387/fcp_indi.mpi_lemon
sub-010072	Psychological Assessment	sub-010072 behavioural data	Behavioural_Data_MPILMBB_LEMON.tar.gz	Functional Connectomes Project International Neuroimaging Data-Sharing Initiative	doi:10.15387/fcp_indi.mpi_lemon	http://dx.doi.org/10.15387/fcp_indi.mpi_lemon
sub-010081	Psychological Assessment	sub-010081 behavioural data	Behavioural_Data_MPILMBB_LEMON.tar.gz	Functional Connectomes Project International Neuroimaging Data-Sharing Initiative	doi:10.15387/fcp_indi.mpi_lemon	http://dx.doi.org/10.15387/fcp_indi.mpi_lemon
sub-010079	Psychological Assessment	sub-010079 behavioural data	Behavioural_Data_MPILMBB_LEMON.tar.gz	Functional Connectomes Project International Neuroimaging Data-Sharing Initiative	doi:10.15387/fcp_indi.mpi_lemon	http://dx.doi.org/10.15387/fcp_indi.mpi_lemon
sub-010240	Psychological Assessment	sub-010240 behavioural data	Behavioural_Data_MPILMBB_LEMON.tar.gz	Functional Connectomes Project International Neuroimaging Data-Sharing Initiative	doi:10.15387/fcp_indi.mpi_lemon	http://dx.doi.org/10.15387/fcp_indi.mpi_lemon
sub-010083	Psychological Assessment	sub-010083 behavioural data	Behavioural_Data_MPILMBB_LEMON.tar.gz	Functional Connectomes Project International Neuroimaging Data-Sharing Initiative	doi:10.15387/fcp_indi.mpi_lemon	http://dx.doi.org/10.15387/fcp_indi.mpi_lemon
sub-010084	Psychological Assessment	sub-010084 behavioural data	Behavioural_Data_MPILMBB_LEMON.tar.gz	Functional Connectomes Project International Neuroimaging Data-Sharing Initiative	doi:10.15387/fcp_indi.mpi_lemon	http://dx.doi.org/10.15387/fcp_indi.mpi_lemon
sub-010053	Psychological Assessment	sub-010053 behavioural data	Behavioural_Data_MPILMBB_LEMON.tar.gz	Functional Connectomes Project International Neuroimaging Data-Sharing Initiative	doi:10.15387/fcp_indi.mpi_lemon	http://dx.doi.org/10.15387/fcp_indi.mpi_lemon
sub-010237	Psychological Assessment	sub-010237 behavioural data	Behavioural_Data_MPILMBB_LEMON.tar.gz	Functional Connectomes Project International Neuroimaging Data-Sharing Initiative	doi:10.15387/fcp_indi.mpi_lemon	http://dx.doi.org/10.15387/fcp_indi.mpi_lemon
sub-010085	Psychological Assessment	sub-010085 behavioural data	Behavioural_Data_MPILMBB_LEMON.tar.gz	Functional Connectomes Project International Neuroimaging Data-Sharing Initiative	doi:10.15387/fcp_indi.mpi_lemon	http://dx.doi.org/10.15387/fcp_indi.mpi_lemon
sub-010066	Psychological Assessment	sub-010066 behavioural data	Behavioural_Data_MPILMBB_LEMON.tar.gz	Functional Connectomes Project International Neuroimaging Data-Sharing Initiative	doi:10.15387/fcp_indi.mpi_lemon	http://dx.doi.org/10.15387/fcp_indi.mpi_lemon
sub-010086	Psychological Assessment	sub-010086 behavioural data	Behavioural_Data_MPILMBB_LEMON.tar.gz	Functional Connectomes Project International Neuroimaging Data-Sharing Initiative	doi:10.15387/fcp_indi.mpi_lemon	http://dx.doi.org/10.15387/fcp_indi.mpi_lemon
sub-010235	Psychological Assessment	sub-010235 behavioural data	Behavioural_Data_MPILMBB_LEMON.tar.gz	Functional Connectomes Project International Neuroimaging Data-Sharing Initiative	doi:10.15387/fcp_indi.mpi_lemon	http://dx.doi.org/10.15387/fcp_indi.mpi_lemon
sub-010089	Psychological Assessment	sub-010089 behavioural data	Behavioural_Data_MPILMBB_LEMON.tar.gz	Functional Connectomes Project International Neuroimaging Data-Sharing Initiative	doi:10.15387/fcp_indi.mpi_lemon	http://dx.doi.org/10.15387/fcp_indi.mpi_lemon
sub-010087	Psychological Assessment	sub-010087 behavioural data	Behavioural_Data_MPILMBB_LEMON.tar.gz	Functional Connectomes Project International Neuroimaging Data-Sharing Initiative	doi:10.15387/fcp_indi.mpi_lemon	http://dx.doi.org/10.15387/fcp_indi.mpi_lemon
sub-010242	Psychological Assessment	sub-010242 behavioural data	Behavioural_Data_MPILMBB_LEMON.tar.gz	Functional Connectomes Project International Neuroimaging Data-Sharing Initiative	doi:10.15387/fcp_indi.mpi_lemon	http://dx.doi.org/10.15387/fcp_indi.mpi_lemon
sub-010038	Psychological Assessment	sub-010038 behavioural data	Behavioural_Data_MPILMBB_LEMON.tar.gz	Functional Connectomes Project International Neuroimaging Data-Sharing Initiative	doi:10.15387/fcp_indi.mpi_lemon	http://dx.doi.org/10.15387/fcp_indi.mpi_lemon
sub-010246	Psychological Assessment	sub-010246 behavioural data	Behavioural_Data_MPILMBB_LEMON.tar.gz	Functional Connectomes Project International Neuroimaging Data-Sharing Initiative	doi:10.15387/fcp_indi.mpi_lemon	http://dx.doi.org/10.15387/fcp_indi.mpi_lemon
sub-010243	Psychological Assessment	sub-010243 behavioural data	Behavioural_Data_MPILMBB_LEMON.tar.gz	Functional Connectomes Project International Neuroimaging Data-Sharing Initiative	doi:10.15387/fcp_indi.mpi_lemon	http://dx.doi.org/10.15387/fcp_indi.mpi_lemon
sub-010090	Psychological Assessment	sub-010090 behavioural data	Behavioural_Data_MPILMBB_LEMON.tar.gz	Functional Connectomes Project International Neuroimaging Data-Sharing Initiative	doi:10.15387/fcp_indi.mpi_lemon	http://dx.doi.org/10.15387/fcp_indi.mpi_lemon
sub-010247	Psychological Assessment	sub-010247 behavioural data	Behavioural_Data_MPILMBB_LEMON.tar.gz	Functional Connectomes Project International Neuroimaging Data-Sharing Initiative	doi:10.15387/fcp_indi.mpi_lemon	http://dx.doi.org/10.15387/fcp_indi.mpi_lemon
sub-010248	Psychological Assessment	sub-010248 behavioural data	Behavioural_Data_MPILMBB_LEMON.tar.gz	Functional Connectomes Project International Neuroimaging Data-Sharing Initiative	doi:10.15387/fcp_indi.mpi_lemon	http://dx.doi.org/10.15387/fcp_indi.mpi_lemon
sub-010244	Psychological Assessment	sub-010244 behavioural data	Behavioural_Data_MPILMBB_LEMON.tar.gz	Functional Connectomes Project International Neuroimaging Data-Sharing Initiative	doi:10.15387/fcp_indi.mpi_lemon	http://dx.doi.org/10.15387/fcp_indi.mpi_lemon
sub-010250	Psychological Assessment	sub-010250 behavioural data	Behavioural_Data_MPILMBB_LEMON.tar.gz	Functional Connectomes Project International Neuroimaging Data-Sharing Initiative	doi:10.15387/fcp_indi.mpi_lemon	http://dx.doi.org/10.15387/fcp_indi.mpi_lemon
sub-010088	Psychological Assessment	sub-010088 behavioural data	Behavioural_Data_MPILMBB_LEMON.tar.gz	Functional Connectomes Project International Neuroimaging Data-Sharing Initiative	doi:10.15387/fcp_indi.mpi_lemon	http://dx.doi.org/10.15387/fcp_indi.mpi_lemon
sub-010251	Psychological Assessment	sub-010251 behavioural data	Behavioural_Data_MPILMBB_LEMON.tar.gz	Functional Connectomes Project International Neuroimaging Data-Sharing Initiative	doi:10.15387/fcp_indi.mpi_lemon	http://dx.doi.org/10.15387/fcp_indi.mpi_lemon
sub-010091	Psychological Assessment	sub-010091 behavioural data	Behavioural_Data_MPILMBB_LEMON.tar.gz	Functional Connectomes Project International Neuroimaging Data-Sharing Initiative	doi:10.15387/fcp_indi.mpi_lemon	http://dx.doi.org/10.15387/fcp_indi.mpi_lemon
sub-010245	Psychological Assessment	sub-010245 behavioural data	Behavioural_Data_MPILMBB_LEMON.tar.gz	Functional Connectomes Project International Neuroimaging Data-Sharing Initiative	doi:10.15387/fcp_indi.mpi_lemon	http://dx.doi.org/10.15387/fcp_indi.mpi_lemon
sub-010249	Psychological Assessment	sub-010249 behavioural data	Behavioural_Data_MPILMBB_LEMON.tar.gz	Functional Connectomes Project International Neuroimaging Data-Sharing Initiative	doi:10.15387/fcp_indi.mpi_lemon	http://dx.doi.org/10.15387/fcp_indi.mpi_lemon
sub-010092	Psychological Assessment	sub-010092 behavioural data	Behavioural_Data_MPILMBB_LEMON.tar.gz	Functional Connectomes Project International Neuroimaging Data-Sharing Initiative	doi:10.15387/fcp_indi.mpi_lemon	http://dx.doi.org/10.15387/fcp_indi.mpi_lemon
sub-010241	Psychological Assessment	sub-010241 behavioural data	Behavioural_Data_MPILMBB_LEMON.tar.gz	Functional Connectomes Project International Neuroimaging Data-Sharing Initiative	doi:10.15387/fcp_indi.mpi_lemon	http://dx.doi.org/10.15387/fcp_indi.mpi_lemon
sub-010094	Psychological Assessment	sub-010094 behavioural data	Behavioural_Data_MPILMBB_LEMON.tar.gz	Functional Connectomes Project International Neuroimaging Data-Sharing Initiative	doi:10.15387/fcp_indi.mpi_lemon	http://dx.doi.org/10.15387/fcp_indi.mpi_lemon
sub-010252	Psychological Assessment	sub-010252 behavioural data	Behavioural_Data_MPILMBB_LEMON.tar.gz	Functional Connectomes Project International Neuroimaging Data-Sharing Initiative	doi:10.15387/fcp_indi.mpi_lemon	http://dx.doi.org/10.15387/fcp_indi.mpi_lemon
sub-010126	Psychological Assessment	sub-010126 behavioural data	Behavioural_Data_MPILMBB_LEMON.tar.gz	Functional Connectomes Project International Neuroimaging Data-Sharing Initiative	doi:10.15387/fcp_indi.mpi_lemon	http://dx.doi.org/10.15387/fcp_indi.mpi_lemon
sub-010254	Psychological Assessment	sub-010254 behavioural data	Behavioural_Data_MPILMBB_LEMON.tar.gz	Functional Connectomes Project International Neuroimaging Data-Sharing Initiative	doi:10.15387/fcp_indi.mpi_lemon	http://dx.doi.org/10.15387/fcp_indi.mpi_lemon
sub-010093	Psychological Assessment	sub-010093 behavioural data	Behavioural_Data_MPILMBB_LEMON.tar.gz	Functional Connectomes Project International Neuroimaging Data-Sharing Initiative	doi:10.15387/fcp_indi.mpi_lemon	http://dx.doi.org/10.15387/fcp_indi.mpi_lemon
sub-010256	Psychological Assessment	sub-010256 behavioural data	Behavioural_Data_MPILMBB_LEMON.tar.gz	Functional Connectomes Project International Neuroimaging Data-Sharing Initiative	doi:10.15387/fcp_indi.mpi_lemon	http://dx.doi.org/10.15387/fcp_indi.mpi_lemon
sub-010137	Psychological Assessment	sub-010137 behavioural data	Behavioural_Data_MPILMBB_LEMON.tar.gz	Functional Connectomes Project International Neuroimaging Data-Sharing Initiative	doi:10.15387/fcp_indi.mpi_lemon	http://dx.doi.org/10.15387/fcp_indi.mpi_lemon
sub-010136	Psychological Assessment	sub-010136 behavioural data	Behavioural_Data_MPILMBB_LEMON.tar.gz	Functional Connectomes Project International Neuroimaging Data-Sharing Initiative	doi:10.15387/fcp_indi.mpi_lemon	http://dx.doi.org/10.15387/fcp_indi.mpi_lemon
sub-010142	Psychological Assessment	sub-010142 behavioural data	Behavioural_Data_MPILMBB_LEMON.tar.gz	Functional Connectomes Project International Neuroimaging Data-Sharing Initiative	doi:10.15387/fcp_indi.mpi_lemon	http://dx.doi.org/10.15387/fcp_indi.mpi_lemon
sub-010262	Psychological Assessment	sub-010262 behavioural data	Behavioural_Data_MPILMBB_LEMON.tar.gz	Functional Connectomes Project International Neuroimaging Data-Sharing Initiative	doi:10.15387/fcp_indi.mpi_lemon	http://dx.doi.org/10.15387/fcp_indi.mpi_lemon
sub-010264	Psychological Assessment	sub-010264 behavioural data	Behavioural_Data_MPILMBB_LEMON.tar.gz	Functional Connectomes Project International Neuroimaging Data-Sharing Initiative	doi:10.15387/fcp_indi.mpi_lemon	http://dx.doi.org/10.15387/fcp_indi.mpi_lemon
sub-010036	Psychological Assessment	sub-010036 behavioural data	Behavioural_Data_MPILMBB_LEMON.tar.gz	Functional Connectomes Project International Neuroimaging Data-Sharing Initiative	doi:10.15387/fcp_indi.mpi_lemon	http://dx.doi.org/10.15387/fcp_indi.mpi_lemon
sub-010239	Psychological Assessment	sub-010239 behavioural data	Behavioural_Data_MPILMBB_LEMON.tar.gz	Functional Connectomes Project International Neuroimaging Data-Sharing Initiative	doi:10.15387/fcp_indi.mpi_lemon	http://dx.doi.org/10.15387/fcp_indi.mpi_lemon
sub-010138	Psychological Assessment	sub-010138 behavioural data	Behavioural_Data_MPILMBB_LEMON.tar.gz	Functional Connectomes Project International Neuroimaging Data-Sharing Initiative	doi:10.15387/fcp_indi.mpi_lemon	http://dx.doi.org/10.15387/fcp_indi.mpi_lemon
sub-010148	Psychological Assessment	sub-010148 behavioural data	Behavioural_Data_MPILMBB_LEMON.tar.gz	Functional Connectomes Project International Neuroimaging Data-Sharing Initiative	doi:10.15387/fcp_indi.mpi_lemon	http://dx.doi.org/10.15387/fcp_indi.mpi_lemon
sub-010152	Psychological Assessment	sub-010152 behavioural data	Behavioural_Data_MPILMBB_LEMON.tar.gz	Functional Connectomes Project International Neuroimaging Data-Sharing Initiative	doi:10.15387/fcp_indi.mpi_lemon	http://dx.doi.org/10.15387/fcp_indi.mpi_lemon
sub-010146	Psychological Assessment	sub-010146 behavioural data	Behavioural_Data_MPILMBB_LEMON.tar.gz	Functional Connectomes Project International Neuroimaging Data-Sharing Initiative	doi:10.15387/fcp_indi.mpi_lemon	http://dx.doi.org/10.15387/fcp_indi.mpi_lemon
sub-010141	Psychological Assessment	sub-010141 behavioural data	Behavioural_Data_MPILMBB_LEMON.tar.gz	Functional Connectomes Project International Neuroimaging Data-Sharing Initiative	doi:10.15387/fcp_indi.mpi_lemon	http://dx.doi.org/10.15387/fcp_indi.mpi_lemon
sub-010257	Psychological Assessment	sub-010257 behavioural data	Behavioural_Data_MPILMBB_LEMON.tar.gz	Functional Connectomes Project International Neuroimaging Data-Sharing Initiative	doi:10.15387/fcp_indi.mpi_lemon	http://dx.doi.org/10.15387/fcp_indi.mpi_lemon
sub-010265	Psychological Assessment	sub-010265 behavioural data	Behavioural_Data_MPILMBB_LEMON.tar.gz	Functional Connectomes Project International Neuroimaging Data-Sharing Initiative	doi:10.15387/fcp_indi.mpi_lemon	http://dx.doi.org/10.15387/fcp_indi.mpi_lemon
sub-010258	Psychological Assessment	sub-010258 behavioural data	Behavioural_Data_MPILMBB_LEMON.tar.gz	Functional Connectomes Project International Neuroimaging Data-Sharing Initiative	doi:10.15387/fcp_indi.mpi_lemon	http://dx.doi.org/10.15387/fcp_indi.mpi_lemon
sub-010260	Psychological Assessment	sub-010260 behavioural data	Behavioural_Data_MPILMBB_LEMON.tar.gz	Functional Connectomes Project International Neuroimaging Data-Sharing Initiative	doi:10.15387/fcp_indi.mpi_lemon	http://dx.doi.org/10.15387/fcp_indi.mpi_lemon
sub-010263	Psychological Assessment	sub-010263 behavioural data	Behavioural_Data_MPILMBB_LEMON.tar.gz	Functional Connectomes Project International Neuroimaging Data-Sharing Initiative	doi:10.15387/fcp_indi.mpi_lemon	http://dx.doi.org/10.15387/fcp_indi.mpi_lemon
sub-010271	Psychological Assessment	sub-010271 behavioural data	Behavioural_Data_MPILMBB_LEMON.tar.gz	Functional Connectomes Project International Neuroimaging Data-Sharing Initiative	doi:10.15387/fcp_indi.mpi_lemon	http://dx.doi.org/10.15387/fcp_indi.mpi_lemon
sub-010269	Psychological Assessment	sub-010269 behavioural data	Behavioural_Data_MPILMBB_LEMON.tar.gz	Functional Connectomes Project International Neuroimaging Data-Sharing Initiative	doi:10.15387/fcp_indi.mpi_lemon	http://dx.doi.org/10.15387/fcp_indi.mpi_lemon
sub-010267	Psychological Assessment	sub-010267 behavioural data	Behavioural_Data_MPILMBB_LEMON.tar.gz	Functional Connectomes Project International Neuroimaging Data-Sharing Initiative	doi:10.15387/fcp_indi.mpi_lemon	http://dx.doi.org/10.15387/fcp_indi.mpi_lemon
sub-010273	Psychological Assessment	sub-010273 behavioural data	Behavioural_Data_MPILMBB_LEMON.tar.gz	Functional Connectomes Project International Neuroimaging Data-Sharing Initiative	doi:10.15387/fcp_indi.mpi_lemon	http://dx.doi.org/10.15387/fcp_indi.mpi_lemon
sub-010163	Psychological Assessment	sub-010163 behavioural data	Behavioural_Data_MPILMBB_LEMON.tar.gz	Functional Connectomes Project International Neuroimaging Data-Sharing Initiative	doi:10.15387/fcp_indi.mpi_lemon	http://dx.doi.org/10.15387/fcp_indi.mpi_lemon
sub-010165	Psychological Assessment	sub-010165 behavioural data	Behavioural_Data_MPILMBB_LEMON.tar.gz	Functional Connectomes Project International Neuroimaging Data-Sharing Initiative	doi:10.15387/fcp_indi.mpi_lemon	http://dx.doi.org/10.15387/fcp_indi.mpi_lemon
sub-010162	Psychological Assessment	sub-010162 behavioural data	Behavioural_Data_MPILMBB_LEMON.tar.gz	Functional Connectomes Project International Neuroimaging Data-Sharing Initiative	doi:10.15387/fcp_indi.mpi_lemon	http://dx.doi.org/10.15387/fcp_indi.mpi_lemon
sub-010270	Psychological Assessment	sub-010270 behavioural data	Behavioural_Data_MPILMBB_LEMON.tar.gz	Functional Connectomes Project International Neuroimaging Data-Sharing Initiative	doi:10.15387/fcp_indi.mpi_lemon	http://dx.doi.org/10.15387/fcp_indi.mpi_lemon
sub-010268	Psychological Assessment	sub-010268 behavioural data	Behavioural_Data_MPILMBB_LEMON.tar.gz	Functional Connectomes Project International Neuroimaging Data-Sharing Initiative	doi:10.15387/fcp_indi.mpi_lemon	http://dx.doi.org/10.15387/fcp_indi.mpi_lemon
sub-010155	Psychological Assessment	sub-010155 behavioural data	Behavioural_Data_MPILMBB_LEMON.tar.gz	Functional Connectomes Project International Neuroimaging Data-Sharing Initiative	doi:10.15387/fcp_indi.mpi_lemon	http://dx.doi.org/10.15387/fcp_indi.mpi_lemon
sub-010164	Psychological Assessment	sub-010164 behavioural data	Behavioural_Data_MPILMBB_LEMON.tar.gz	Functional Connectomes Project International Neuroimaging Data-Sharing Initiative	doi:10.15387/fcp_indi.mpi_lemon	http://dx.doi.org/10.15387/fcp_indi.mpi_lemon
sub-010272	Psychological Assessment	sub-010272 behavioural data	Behavioural_Data_MPILMBB_LEMON.tar.gz	Functional Connectomes Project International Neuroimaging Data-Sharing Initiative	doi:10.15387/fcp_indi.mpi_lemon	http://dx.doi.org/10.15387/fcp_indi.mpi_lemon
sub-010261	Psychological Assessment	sub-010261 behavioural data	Behavioural_Data_MPILMBB_LEMON.tar.gz	Functional Connectomes Project International Neuroimaging Data-Sharing Initiative	doi:10.15387/fcp_indi.mpi_lemon	http://dx.doi.org/10.15387/fcp_indi.mpi_lemon
sub-010266	Psychological Assessment	sub-010266 behavioural data	Behavioural_Data_MPILMBB_LEMON.tar.gz	Functional Connectomes Project International Neuroimaging Data-Sharing Initiative	doi:10.15387/fcp_indi.mpi_lemon	http://dx.doi.org/10.15387/fcp_indi.mpi_lemon
sub-010274	Psychological Assessment	sub-010274 behavioural data	Behavioural_Data_MPILMBB_LEMON.tar.gz	Functional Connectomes Project International Neuroimaging Data-Sharing Initiative	doi:10.15387/fcp_indi.mpi_lemon	http://dx.doi.org/10.15387/fcp_indi.mpi_lemon
sub-010166	Psychological Assessment	sub-010166 behavioural data	Behavioural_Data_MPILMBB_LEMON.tar.gz	Functional Connectomes Project International Neuroimaging Data-Sharing Initiative	doi:10.15387/fcp_indi.mpi_lemon	http://dx.doi.org/10.15387/fcp_indi.mpi_lemon
sub-010255	Psychological Assessment	sub-010255 behavioural data	Behavioural_Data_MPILMBB_LEMON.tar.gz	Functional Connectomes Project International Neuroimaging Data-Sharing Initiative	doi:10.15387/fcp_indi.mpi_lemon	http://dx.doi.org/10.15387/fcp_indi.mpi_lemon
sub-010275	Psychological Assessment	sub-010275 behavioural data	Behavioural_Data_MPILMBB_LEMON.tar.gz	Functional Connectomes Project International Neuroimaging Data-Sharing Initiative	doi:10.15387/fcp_indi.mpi_lemon	http://dx.doi.org/10.15387/fcp_indi.mpi_lemon
sub-010168	Psychological Assessment	sub-010168 behavioural data	Behavioural_Data_MPILMBB_LEMON.tar.gz	Functional Connectomes Project International Neuroimaging Data-Sharing Initiative	doi:10.15387/fcp_indi.mpi_lemon	http://dx.doi.org/10.15387/fcp_indi.mpi_lemon
sub-010157	Psychological Assessment	sub-010157 behavioural data	Behavioural_Data_MPILMBB_LEMON.tar.gz	Functional Connectomes Project International Neuroimaging Data-Sharing Initiative	doi:10.15387/fcp_indi.mpi_lemon	http://dx.doi.org/10.15387/fcp_indi.mpi_lemon
sub-010176	Psychological Assessment	sub-010176 behavioural data	Behavioural_Data_MPILMBB_LEMON.tar.gz	Functional Connectomes Project International Neuroimaging Data-Sharing Initiative	doi:10.15387/fcp_indi.mpi_lemon	http://dx.doi.org/10.15387/fcp_indi.mpi_lemon
sub-010276	Psychological Assessment	sub-010276 behavioural data	Behavioural_Data_MPILMBB_LEMON.tar.gz	Functional Connectomes Project International Neuroimaging Data-Sharing Initiative	doi:10.15387/fcp_indi.mpi_lemon	http://dx.doi.org/10.15387/fcp_indi.mpi_lemon
sub-010279	Psychological Assessment	sub-010279 behavioural data	Behavioural_Data_MPILMBB_LEMON.tar.gz	Functional Connectomes Project International Neuroimaging Data-Sharing Initiative	doi:10.15387/fcp_indi.mpi_lemon	http://dx.doi.org/10.15387/fcp_indi.mpi_lemon
sub-010280	Psychological Assessment	sub-010280 behavioural data	Behavioural_Data_MPILMBB_LEMON.tar.gz	Functional Connectomes Project International Neuroimaging Data-Sharing Initiative	doi:10.15387/fcp_indi.mpi_lemon	http://dx.doi.org/10.15387/fcp_indi.mpi_lemon
sub-010281	Psychological Assessment	sub-010281 behavioural data	Behavioural_Data_MPILMBB_LEMON.tar.gz	Functional Connectomes Project International Neuroimaging Data-Sharing Initiative	doi:10.15387/fcp_indi.mpi_lemon	http://dx.doi.org/10.15387/fcp_indi.mpi_lemon
sub-010278	Psychological Assessment	sub-010278 behavioural data	Behavioural_Data_MPILMBB_LEMON.tar.gz	Functional Connectomes Project International Neuroimaging Data-Sharing Initiative	doi:10.15387/fcp_indi.mpi_lemon	http://dx.doi.org/10.15387/fcp_indi.mpi_lemon
sub-010277	Psychological Assessment	sub-010277 behavioural data	Behavioural_Data_MPILMBB_LEMON.tar.gz	Functional Connectomes Project International Neuroimaging Data-Sharing Initiative	doi:10.15387/fcp_indi.mpi_lemon	http://dx.doi.org/10.15387/fcp_indi.mpi_lemon
sub-010282	Psychological Assessment	sub-010282 behavioural data	Behavioural_Data_MPILMBB_LEMON.tar.gz	Functional Connectomes Project International Neuroimaging Data-Sharing Initiative	doi:10.15387/fcp_indi.mpi_lemon	http://dx.doi.org/10.15387/fcp_indi.mpi_lemon
sub-010283	Psychological Assessment	sub-010283 behavioural data	Behavioural_Data_MPILMBB_LEMON.tar.gz	Functional Connectomes Project International Neuroimaging Data-Sharing Initiative	doi:10.15387/fcp_indi.mpi_lemon	http://dx.doi.org/10.15387/fcp_indi.mpi_lemon
sub-010284	Psychological Assessment	sub-010284 behavioural data	Behavioural_Data_MPILMBB_LEMON.tar.gz	Functional Connectomes Project International Neuroimaging Data-Sharing Initiative	doi:10.15387/fcp_indi.mpi_lemon	http://dx.doi.org/10.15387/fcp_indi.mpi_lemon
sub-010285	Psychological Assessment	sub-010285 behavioural data	Behavioural_Data_MPILMBB_LEMON.tar.gz	Functional Connectomes Project International Neuroimaging Data-Sharing Initiative	doi:10.15387/fcp_indi.mpi_lemon	http://dx.doi.org/10.15387/fcp_indi.mpi_lemon
sub-010287	Psychological Assessment	sub-010287 behavioural data	Behavioural_Data_MPILMBB_LEMON.tar.gz	Functional Connectomes Project International Neuroimaging Data-Sharing Initiative	doi:10.15387/fcp_indi.mpi_lemon	http://dx.doi.org/10.15387/fcp_indi.mpi_lemon
sub-010288	Psychological Assessment	sub-010288 behavioural data	Behavioural_Data_MPILMBB_LEMON.tar.gz	Functional Connectomes Project International Neuroimaging Data-Sharing Initiative	doi:10.15387/fcp_indi.mpi_lemon	http://dx.doi.org/10.15387/fcp_indi.mpi_lemon
sub-010290	Psychological Assessment	sub-010290 behavioural data	Behavioural_Data_MPILMBB_LEMON.tar.gz	Functional Connectomes Project International Neuroimaging Data-Sharing Initiative	doi:10.15387/fcp_indi.mpi_lemon	http://dx.doi.org/10.15387/fcp_indi.mpi_lemon
sub-010291	Psychological Assessment	sub-010291 behavioural data	Behavioural_Data_MPILMBB_LEMON.tar.gz	Functional Connectomes Project International Neuroimaging Data-Sharing Initiative	doi:10.15387/fcp_indi.mpi_lemon	http://dx.doi.org/10.15387/fcp_indi.mpi_lemon
sub-010289	Psychological Assessment	sub-010289 behavioural data	Behavioural_Data_MPILMBB_LEMON.tar.gz	Functional Connectomes Project International Neuroimaging Data-Sharing Initiative	doi:10.15387/fcp_indi.mpi_lemon	http://dx.doi.org/10.15387/fcp_indi.mpi_lemon
sub-010286	Psychological Assessment	sub-010286 behavioural data	Behavioural_Data_MPILMBB_LEMON.tar.gz	Functional Connectomes Project International Neuroimaging Data-Sharing Initiative	doi:10.15387/fcp_indi.mpi_lemon	http://dx.doi.org/10.15387/fcp_indi.mpi_lemon
sub-010191	Psychological Assessment	sub-010191 behavioural data	Behavioural_Data_MPILMBB_LEMON.tar.gz	Functional Connectomes Project International Neuroimaging Data-Sharing Initiative	doi:10.15387/fcp_indi.mpi_lemon	http://dx.doi.org/10.15387/fcp_indi.mpi_lemon
sub-010293	Psychological Assessment	sub-010293 behavioural data	Behavioural_Data_MPILMBB_LEMON.tar.gz	Functional Connectomes Project International Neuroimaging Data-Sharing Initiative	doi:10.15387/fcp_indi.mpi_lemon	http://dx.doi.org/10.15387/fcp_indi.mpi_lemon
sub-010192	Psychological Assessment	sub-010192 behavioural data	Behavioural_Data_MPILMBB_LEMON.tar.gz	Functional Connectomes Project International Neuroimaging Data-Sharing Initiative	doi:10.15387/fcp_indi.mpi_lemon	http://dx.doi.org/10.15387/fcp_indi.mpi_lemon
sub-010292	Psychological Assessment	sub-010292 behavioural data	Behavioural_Data_MPILMBB_LEMON.tar.gz	Functional Connectomes Project International Neuroimaging Data-Sharing Initiative	doi:10.15387/fcp_indi.mpi_lemon	http://dx.doi.org/10.15387/fcp_indi.mpi_lemon
sub-010193	Psychological Assessment	sub-010193 behavioural data	Behavioural_Data_MPILMBB_LEMON.tar.gz	Functional Connectomes Project International Neuroimaging Data-Sharing Initiative	doi:10.15387/fcp_indi.mpi_lemon	http://dx.doi.org/10.15387/fcp_indi.mpi_lemon
sub-010296	Psychological Assessment	sub-010296 behavioural data	Behavioural_Data_MPILMBB_LEMON.tar.gz	Functional Connectomes Project International Neuroimaging Data-Sharing Initiative	doi:10.15387/fcp_indi.mpi_lemon	http://dx.doi.org/10.15387/fcp_indi.mpi_lemon
sub-010194	Psychological Assessment	sub-010194 behavioural data	Behavioural_Data_MPILMBB_LEMON.tar.gz	Functional Connectomes Project International Neuroimaging Data-Sharing Initiative	doi:10.15387/fcp_indi.mpi_lemon	http://dx.doi.org/10.15387/fcp_indi.mpi_lemon
sub-010195	Psychological Assessment	sub-010195 behavioural data	Behavioural_Data_MPILMBB_LEMON.tar.gz	Functional Connectomes Project International Neuroimaging Data-Sharing Initiative	doi:10.15387/fcp_indi.mpi_lemon	http://dx.doi.org/10.15387/fcp_indi.mpi_lemon
sub-010294	Psychological Assessment	sub-010294 behavioural data	Behavioural_Data_MPILMBB_LEMON.tar.gz	Functional Connectomes Project International Neuroimaging Data-Sharing Initiative	doi:10.15387/fcp_indi.mpi_lemon	http://dx.doi.org/10.15387/fcp_indi.mpi_lemon
sub-010297	Psychological Assessment	sub-010297 behavioural data	Behavioural_Data_MPILMBB_LEMON.tar.gz	Functional Connectomes Project International Neuroimaging Data-Sharing Initiative	doi:10.15387/fcp_indi.mpi_lemon	http://dx.doi.org/10.15387/fcp_indi.mpi_lemon
sub-010196	Psychological Assessment	sub-010196 behavioural data	Behavioural_Data_MPILMBB_LEMON.tar.gz	Functional Connectomes Project International Neuroimaging Data-Sharing Initiative	doi:10.15387/fcp_indi.mpi_lemon	http://dx.doi.org/10.15387/fcp_indi.mpi_lemon
sub-010298	Psychological Assessment	sub-010298 behavioural data	Behavioural_Data_MPILMBB_LEMON.tar.gz	Functional Connectomes Project International Neuroimaging Data-Sharing Initiative	doi:10.15387/fcp_indi.mpi_lemon	http://dx.doi.org/10.15387/fcp_indi.mpi_lemon
sub-010200	Psychological Assessment	sub-010200 behavioural data	Behavioural_Data_MPILMBB_LEMON.tar.gz	Functional Connectomes Project International Neuroimaging Data-Sharing Initiative	doi:10.15387/fcp_indi.mpi_lemon	http://dx.doi.org/10.15387/fcp_indi.mpi_lemon
sub-010299	Psychological Assessment	sub-010299 behavioural data	Behavioural_Data_MPILMBB_LEMON.tar.gz	Functional Connectomes Project International Neuroimaging Data-Sharing Initiative	doi:10.15387/fcp_indi.mpi_lemon	http://dx.doi.org/10.15387/fcp_indi.mpi_lemon
sub-010201	Psychological Assessment	sub-010201 behavioural data	Behavioural_Data_MPILMBB_LEMON.tar.gz	Functional Connectomes Project International Neuroimaging Data-Sharing Initiative	doi:10.15387/fcp_indi.mpi_lemon	http://dx.doi.org/10.15387/fcp_indi.mpi_lemon
sub-010295	Psychological Assessment	sub-010295 behavioural data	Behavioural_Data_MPILMBB_LEMON.tar.gz	Functional Connectomes Project International Neuroimaging Data-Sharing Initiative	doi:10.15387/fcp_indi.mpi_lemon	http://dx.doi.org/10.15387/fcp_indi.mpi_lemon
sub-010300	Psychological Assessment	sub-010300 behavioural data	Behavioural_Data_MPILMBB_LEMON.tar.gz	Functional Connectomes Project International Neuroimaging Data-Sharing Initiative	doi:10.15387/fcp_indi.mpi_lemon	http://dx.doi.org/10.15387/fcp_indi.mpi_lemon
sub-010213	Psychological Assessment	sub-010213 behavioural data	Behavioural_Data_MPILMBB_LEMON.tar.gz	Functional Connectomes Project International Neuroimaging Data-Sharing Initiative	doi:10.15387/fcp_indi.mpi_lemon	http://dx.doi.org/10.15387/fcp_indi.mpi_lemon
sub-010204	Psychological Assessment	sub-010204 behavioural data	Behavioural_Data_MPILMBB_LEMON.tar.gz	Functional Connectomes Project International Neuroimaging Data-Sharing Initiative	doi:10.15387/fcp_indi.mpi_lemon	http://dx.doi.org/10.15387/fcp_indi.mpi_lemon
sub-010214	Psychological Assessment	sub-010214 behavioural data	Behavioural_Data_MPILMBB_LEMON.tar.gz	Functional Connectomes Project International Neuroimaging Data-Sharing Initiative	doi:10.15387/fcp_indi.mpi_lemon	http://dx.doi.org/10.15387/fcp_indi.mpi_lemon
sub-010301	Psychological Assessment	sub-010301 behavioural data	Behavioural_Data_MPILMBB_LEMON.tar.gz	Functional Connectomes Project International Neuroimaging Data-Sharing Initiative	doi:10.15387/fcp_indi.mpi_lemon	http://dx.doi.org/10.15387/fcp_indi.mpi_lemon
sub-010215	Psychological Assessment	sub-010215 behavioural data	Behavioural_Data_MPILMBB_LEMON.tar.gz	Functional Connectomes Project International Neuroimaging Data-Sharing Initiative	doi:10.15387/fcp_indi.mpi_lemon	http://dx.doi.org/10.15387/fcp_indi.mpi_lemon
sub-010210	Psychological Assessment	sub-010210 behavioural data	Behavioural_Data_MPILMBB_LEMON.tar.gz	Functional Connectomes Project International Neuroimaging Data-Sharing Initiative	doi:10.15387/fcp_indi.mpi_lemon	http://dx.doi.org/10.15387/fcp_indi.mpi_lemon
sub-010303	Psychological Assessment	sub-010303 behavioural data	Behavioural_Data_MPILMBB_LEMON.tar.gz	Functional Connectomes Project International Neuroimaging Data-Sharing Initiative	doi:10.15387/fcp_indi.mpi_lemon	http://dx.doi.org/10.15387/fcp_indi.mpi_lemon
sub-010218	Psychological Assessment	sub-010218 behavioural data	Behavioural_Data_MPILMBB_LEMON.tar.gz	Functional Connectomes Project International Neuroimaging Data-Sharing Initiative	doi:10.15387/fcp_indi.mpi_lemon	http://dx.doi.org/10.15387/fcp_indi.mpi_lemon
sub-010203	Psychological Assessment	sub-010203 behavioural data	Behavioural_Data_MPILMBB_LEMON.tar.gz	Functional Connectomes Project International Neuroimaging Data-Sharing Initiative	doi:10.15387/fcp_indi.mpi_lemon	http://dx.doi.org/10.15387/fcp_indi.mpi_lemon
sub-010306	Psychological Assessment	sub-010306 behavioural data	Behavioural_Data_MPILMBB_LEMON.tar.gz	Functional Connectomes Project International Neuroimaging Data-Sharing Initiative	doi:10.15387/fcp_indi.mpi_lemon	http://dx.doi.org/10.15387/fcp_indi.mpi_lemon
sub-010319	Psychological Assessment	sub-010319 behavioural data	Behavioural_Data_MPILMBB_LEMON.tar.gz	Functional Connectomes Project International Neuroimaging Data-Sharing Initiative	doi:10.15387/fcp_indi.mpi_lemon	http://dx.doi.org/10.15387/fcp_indi.mpi_lemon
sub-010216	Psychological Assessment	sub-010216 behavioural data	Behavioural_Data_MPILMBB_LEMON.tar.gz	Functional Connectomes Project International Neuroimaging Data-Sharing Initiative	doi:10.15387/fcp_indi.mpi_lemon	http://dx.doi.org/10.15387/fcp_indi.mpi_lemon
sub-010305	Psychological Assessment	sub-010305 behavioural data	Behavioural_Data_MPILMBB_LEMON.tar.gz	Functional Connectomes Project International Neuroimaging Data-Sharing Initiative	doi:10.15387/fcp_indi.mpi_lemon	http://dx.doi.org/10.15387/fcp_indi.mpi_lemon
sub-010220	Psychological Assessment	sub-010220 behavioural data	Behavioural_Data_MPILMBB_LEMON.tar.gz	Functional Connectomes Project International Neuroimaging Data-Sharing Initiative	doi:10.15387/fcp_indi.mpi_lemon	http://dx.doi.org/10.15387/fcp_indi.mpi_lemon
sub-010320	Psychological Assessment	sub-010320 behavioural data	Behavioural_Data_MPILMBB_LEMON.tar.gz	Functional Connectomes Project International Neuroimaging Data-Sharing Initiative	doi:10.15387/fcp_indi.mpi_lemon	http://dx.doi.org/10.15387/fcp_indi.mpi_lemon
sub-010308	Psychological Assessment	sub-010308 behavioural data	Behavioural_Data_MPILMBB_LEMON.tar.gz	Functional Connectomes Project International Neuroimaging Data-Sharing Initiative	doi:10.15387/fcp_indi.mpi_lemon	http://dx.doi.org/10.15387/fcp_indi.mpi_lemon
sub-010307	Psychological Assessment	sub-010307 behavioural data	Behavioural_Data_MPILMBB_LEMON.tar.gz	Functional Connectomes Project International Neuroimaging Data-Sharing Initiative	doi:10.15387/fcp_indi.mpi_lemon	http://dx.doi.org/10.15387/fcp_indi.mpi_lemon
sub-010302	Psychological Assessment	sub-010302 behavioural data	Behavioural_Data_MPILMBB_LEMON.tar.gz	Functional Connectomes Project International Neuroimaging Data-Sharing Initiative	doi:10.15387/fcp_indi.mpi_lemon	http://dx.doi.org/10.15387/fcp_indi.mpi_lemon
sub-010309	Psychological Assessment	sub-010309 behavioural data	Behavioural_Data_MPILMBB_LEMON.tar.gz	Functional Connectomes Project International Neuroimaging Data-Sharing Initiative	doi:10.15387/fcp_indi.mpi_lemon	http://dx.doi.org/10.15387/fcp_indi.mpi_lemon
sub-010304	Psychological Assessment	sub-010304 behavioural data	Behavioural_Data_MPILMBB_LEMON.tar.gz	Functional Connectomes Project International Neuroimaging Data-Sharing Initiative	doi:10.15387/fcp_indi.mpi_lemon	http://dx.doi.org/10.15387/fcp_indi.mpi_lemon
sub-010224	Psychological Assessment	sub-010224 behavioural data	Behavioural_Data_MPILMBB_LEMON.tar.gz	Functional Connectomes Project International Neuroimaging Data-Sharing Initiative	doi:10.15387/fcp_indi.mpi_lemon	http://dx.doi.org/10.15387/fcp_indi.mpi_lemon
sub-010225	Psychological Assessment	sub-010225 behavioural data	Behavioural_Data_MPILMBB_LEMON.tar.gz	Functional Connectomes Project International Neuroimaging Data-Sharing Initiative	doi:10.15387/fcp_indi.mpi_lemon	http://dx.doi.org/10.15387/fcp_indi.mpi_lemon
sub-010310	Psychological Assessment	sub-010310 behavioural data	Behavioural_Data_MPILMBB_LEMON.tar.gz	Functional Connectomes Project International Neuroimaging Data-Sharing Initiative	doi:10.15387/fcp_indi.mpi_lemon	http://dx.doi.org/10.15387/fcp_indi.mpi_lemon
sub-010312	Psychological Assessment	sub-010312 behavioural data	Behavioural_Data_MPILMBB_LEMON.tar.gz	Functional Connectomes Project International Neuroimaging Data-Sharing Initiative	doi:10.15387/fcp_indi.mpi_lemon	http://dx.doi.org/10.15387/fcp_indi.mpi_lemon
sub-010253	Psychological Assessment	sub-010253 behavioural data	Behavioural_Data_MPILMBB_LEMON.tar.gz	Functional Connectomes Project International Neuroimaging Data-Sharing Initiative	doi:10.15387/fcp_indi.mpi_lemon	http://dx.doi.org/10.15387/fcp_indi.mpi_lemon
sub-010314	Psychological Assessment	sub-010314 behavioural data	Behavioural_Data_MPILMBB_LEMON.tar.gz	Functional Connectomes Project International Neuroimaging Data-Sharing Initiative	doi:10.15387/fcp_indi.mpi_lemon	http://dx.doi.org/10.15387/fcp_indi.mpi_lemon
sub-010226	Psychological Assessment	sub-010226 behavioural data	Behavioural_Data_MPILMBB_LEMON.tar.gz	Functional Connectomes Project International Neuroimaging Data-Sharing Initiative	doi:10.15387/fcp_indi.mpi_lemon	http://dx.doi.org/10.15387/fcp_indi.mpi_lemon
sub-010311	Psychological Assessment	sub-010311 behavioural data	Behavioural_Data_MPILMBB_LEMON.tar.gz	Functional Connectomes Project International Neuroimaging Data-Sharing Initiative	doi:10.15387/fcp_indi.mpi_lemon	http://dx.doi.org/10.15387/fcp_indi.mpi_lemon
sub-010228	Psychological Assessment	sub-010228 behavioural data	Behavioural_Data_MPILMBB_LEMON.tar.gz	Functional Connectomes Project International Neuroimaging Data-Sharing Initiative	doi:10.15387/fcp_indi.mpi_lemon	http://dx.doi.org/10.15387/fcp_indi.mpi_lemon
sub-010315	Psychological Assessment	sub-010315 behavioural data	Behavioural_Data_MPILMBB_LEMON.tar.gz	Functional Connectomes Project International Neuroimaging Data-Sharing Initiative	doi:10.15387/fcp_indi.mpi_lemon	http://dx.doi.org/10.15387/fcp_indi.mpi_lemon
sub-010317	Psychological Assessment	sub-010317 behavioural data	Behavioural_Data_MPILMBB_LEMON.tar.gz	Functional Connectomes Project International Neuroimaging Data-Sharing Initiative	doi:10.15387/fcp_indi.mpi_lemon	http://dx.doi.org/10.15387/fcp_indi.mpi_lemon
sub-010229	Psychological Assessment	sub-010229 behavioural data	Behavioural_Data_MPILMBB_LEMON.tar.gz	Functional Connectomes Project International Neuroimaging Data-Sharing Initiative	doi:10.15387/fcp_indi.mpi_lemon	http://dx.doi.org/10.15387/fcp_indi.mpi_lemon
sub-010227	Psychological Assessment	sub-010227 behavioural data	Behavioural_Data_MPILMBB_LEMON.tar.gz	Functional Connectomes Project International Neuroimaging Data-Sharing Initiative	doi:10.15387/fcp_indi.mpi_lemon	http://dx.doi.org/10.15387/fcp_indi.mpi_lemon
sub-010316	Psychological Assessment	sub-010316 behavioural data	Behavioural_Data_MPILMBB_LEMON.tar.gz	Functional Connectomes Project International Neuroimaging Data-Sharing Initiative	doi:10.15387/fcp_indi.mpi_lemon	http://dx.doi.org/10.15387/fcp_indi.mpi_lemon
sub-010230	Psychological Assessment	sub-010230 behavioural data	Behavioural_Data_MPILMBB_LEMON.tar.gz	Functional Connectomes Project International Neuroimaging Data-Sharing Initiative	doi:10.15387/fcp_indi.mpi_lemon	http://dx.doi.org/10.15387/fcp_indi.mpi_lemon
sub-010005	Psychological Assessment	sub-010005 behavioural data	Behavioural_Data_MPILMBB_LEMON.tar.gz	Functional Connectomes Project International Neuroimaging Data-Sharing Initiative	doi:10.15387/fcp_indi.mpi_lemon	http://dx.doi.org/10.15387/fcp_indi.mpi_lemon
sub-010231	Psychological Assessment	sub-010231 behavioural data	Behavioural_Data_MPILMBB_LEMON.tar.gz	Functional Connectomes Project International Neuroimaging Data-Sharing Initiative	doi:10.15387/fcp_indi.mpi_lemon	http://dx.doi.org/10.15387/fcp_indi.mpi_lemon
sub-010232	Psychological Assessment	sub-010232 behavioural data	Behavioural_Data_MPILMBB_LEMON.tar.gz	Functional Connectomes Project International Neuroimaging Data-Sharing Initiative	doi:10.15387/fcp_indi.mpi_lemon	http://dx.doi.org/10.15387/fcp_indi.mpi_lemon
sub-010233	Psychological Assessment	sub-010233 behavioural data	Behavioural_Data_MPILMBB_LEMON.tar.gz	Functional Connectomes Project International Neuroimaging Data-Sharing Initiative	doi:10.15387/fcp_indi.mpi_lemon	http://dx.doi.org/10.15387/fcp_indi.mpi_lemon
sub-010318	Psychological Assessment	sub-010318 behavioural data	Behavioural_Data_MPILMBB_LEMON.tar.gz	Functional Connectomes Project International Neuroimaging Data-Sharing Initiative	doi:10.15387/fcp_indi.mpi_lemon	http://dx.doi.org/10.15387/fcp_indi.mpi_lemon
sub-010313	Psychological Assessment	sub-010313 behavioural data	Behavioural_Data_MPILMBB_LEMON.tar.gz	Functional Connectomes Project International Neuroimaging Data-Sharing Initiative	doi:10.15387/fcp_indi.mpi_lemon	http://dx.doi.org/10.15387/fcp_indi.mpi_lemon
